# Supplementary material for: Systematically Dissecting the Function of RNA-Binding Proteins During Glioma Progression
Source: Front Genet. 2020 Jan 28;10:1394. doi: 10.3389/fgene.2019.01394 (PMC6997557; doi:10.3389/fgene.2019.01394)
Supplement: Supplementary file 1 [file DataSheet_1.xlsx]

## Sheet: Table S1
Table S1. The clinical information for patients with WES data.
CGGA_ID	Grade	Gender	Age	OS	Censor	IDH_mut_status
CGGA_528	WHO II	Female	51	2424	1	Wildtype
CGGA_579	WHO II	Female	42	2125	1	Wildtype
CGGA_653	WHO II	Male	33	3605	0	Mutant
CGGA_715	WHO II	Male	43	3429	0	Mutant
CGGA_723	WHO III	Female	25	3821	0	Mutant
CGGA_726	WHO II	Female	38	2942	1	Wildtype
CGGA_755	WHO II	Male	45	3786	0	Mutant
CGGA_762	WHO II	Female	40	3775	0	Mutant
CGGA_785	WHO II	Male	43	3517	1	Mutant
CGGA_835	WHO II	Male	31	517	0	Mutant
CGGA_836	WHO II	Female	26	3682	0	Mutant
CGGA_858	WHO II	Male	42	3654	0	Mutant
CGGA_864	WHO II	Male	34	3647	0	Mutant
CGGA_871	WHO II	Male	37	3634	0	Mutant
CGGA_890	WHO III	Male	39	2982	1	Mutant
CGGA_892	WHO II	Male	34	448	0	Mutant
CGGA_893	WHO II	Female	36	3160	1	Mutant
CGGA_1217	WHO III	Male	47	2640	0	Wildtype
CGGA_1222	WHO IV	Male	54	339	1	Wildtype
CGGA_1226	WHO II	Female	33	670	1	Wildtype
CGGA_1227	WHO IV	Female	46	1197	1	Wildtype
CGGA_1231	WHO III	Female	31	2279	1	Wildtype
CGGA_1232	WHO III	Male	39	2067	1	Mutant
CGGA_1237	WHO IV	Male	62	296	1	Wildtype
CGGA_1242	WHO II	Female	47	2609	0	Wildtype
CGGA_1244	WHO IV	Male	42	276	1	Wildtype
CGGA_1250	WHO III	Male	51	2070	0	Mutant
CGGA_1251	WHO IV	Female	42	272	1	Wildtype
CGGA_1254	WHO IV	Female	20	459	1	Wildtype
CGGA_1255	WHO IV	Male	49	118	1	Wildtype
CGGA_1256	WHO IV	Female	52	2557	0	Wildtype
CGGA_1257	WHO IV	Male	59	192	1	Wildtype
CGGA_1259	WHO II	Female	43	2549	0	Wildtype
CGGA_1260	WHO IV	Male	32	177	1	Wildtype
CGGA_1261	WHO IV	Male	41	159	1	Mutant
CGGA_1263	WHO III	Male	50	772	1	Wildtype
CGGA_1266	WHO IV	Male	22	1101	1	Wildtype
CGGA_1274	WHO IV	Female	41	730	1	Wildtype
CGGA_1277	WHO IV	Female	33	101	1	Wildtype
CGGA_1279	WHO IV	Male	56	513	1	Wildtype
CGGA_1282	WHO IV	Female	33	1116	1	Wildtype
CGGA_1287	WHO IV	Male	29	533	1	Mutant
CGGA_1288	WHO IV	Male	35	2422	0	Mutant
CGGA_1294	WHO III	Male	45	1285	1	Wildtype
CGGA_1295	WHO III	Male	40	310	1	Mutant
CGGA_1303	WHO III	Female	45	2473	0	Mutant
CGGA_1305	WHO III	Male	43	2493	0	Mutant
CGGA_1306	WHO II	Male	48	781	1	Wildtype
CGGA_1307	WHO III	Female	25	965	0	Mutant
CGGA_1314	WHO IV	Female	27	172	1	Mutant
CGGA_1317	WHO II	Male	45	2476	0	Mutant
CGGA_1318	WHO II	Male	39	1497	0	Mutant
CGGA_1322	WHO III	Male	10	253	1	Mutant
CGGA_1325	WHO IV	Male	20	NA	NA	Wildtype
CGGA_1328	WHO IV	Female	48	2464	0	Wildtype
CGGA_1329	WHO III	Female	43	326	1	Mutant
CGGA_1330	WHO II	Male	47	2457	0	Mutant
CGGA_1338	WHO IV	Female	61	1122	1	Wildtype
CGGA_1339	WHO II	Male	41	2444	0	Mutant
CGGA_1340	WHO III	Male	35	1109	1	Wildtype
CGGA_1343	WHO IV	Male	34	94	1	Wildtype
CGGA_1350	WHO II	Male	36	2431	0	Mutant
CGGA_1351	WHO III	Female	22	NA	NA	Wildtype
CGGA_1358	WHO III	Female	33	2421	0	Wildtype
CGGA_1361	WHO II	Male	40	2416	0	Mutant
CGGA_1362	WHO III	Female	64	2416	0	Wildtype
CGGA_1364	WHO III	Female	45	1530	1	Mutant
CGGA_1365	WHO IV	Male	55	253	1	Wildtype
CGGA_1368	WHO II	Male	49	2409	0	Mutant
CGGA_1373	WHO II	Female	34	2399	0	Wildtype
CGGA_1374	WHO III	Male	22	141	1	Mutant
CGGA_1377	WHO III	Male	28	2392	0	Mutant
CGGA_1378	WHO IV	Male	47	378	1	Wildtype
CGGA_1381	WHO IV	Female	36	46	1	Mutant
CGGA_1382	WHO IV	Male	57	284	1	Wildtype
CGGA_1383	WHO III	Female	47	884	0	Mutant
CGGA_1384	WHO IV	Female	39	191	1	Mutant
CGGA_1388	WHO III	Male	37	485	1	Mutant
CGGA_1394	WHO IV	Male	37	139	1	Mutant
CGGA_1406	WHO II	Male	34	2154	1	Mutant
CGGA_1408	WHO III	Female	64	1362	1	Wildtype
CGGA_1409	WHO IV	Female	24	2337	0	Mutant
CGGA_1411	WHO III	Female	40	329	1	Wildtype
CGGA_1413	WHO III	Male	35	2339	0	Mutant
CGGA_1415	WHO IV	Female	30	2338	0	Wildtype
CGGA_1417	WHO III	Male	56	2332	0	Mutant
CGGA_1418	WHO IV	Female	73	287	1	Wildtype
CGGA_1422	WHO IV	Male	76	204	1	Wildtype
CGGA_1424	WHO III	Female	41	2311	0	Mutant
CGGA_1429	WHO IV	Female	40	2304	0	Mutant
CGGA_1445	WHO III	Male	37	2283	0	Wildtype
CGGA_1446	WHO II	Male	29	2283	0	Mutant
CGGA_1455	WHO II	Male	40	2274	0	Mutant
CGGA_1463	WHO II	Female	69	2252	0	Mutant
CGGA_1467	WHO IV	Male	58	866	1	Mutant
CGGA_1474	WHO III	Female	50	333	0	Mutant
CGGA_1481	WHO IV	Male	55	131	1	Wildtype
CGGA_1486	WHO IV	Male	45	184	1	Wildtype
CGGA_1494	WHO IV	Male	21	269	1	Wildtype
CGGA_1497	WHO III	Female	24	1178	1	Mutant
CGGA_1498	WHO IV	Male	69	NA	NA	Wildtype
CGGA_1503	WHO IV	Male	47	777	1	Wildtype
CGGA_1514	WHO II	Female	57	76	1	Wildtype
CGGA_1521	WHO IV	Female	63	205	1	Wildtype
CGGA_1592	WHO III	Male	37	1588	1	Mutant
CGGA_1635	WHO IV	Female	43	332	1	Wildtype
CGGA_1639	WHO II	Male	61	1886	0	Wildtype
CGGA_1645	WHO III	Male	59	1857	0	Mutant
CGGA_1650	WHO IV	Male	36	1283	1	Mutant
CGGA_1656	WHO IV	Male	56	149	1	Wildtype
CGGA_1667	WHO III	Female	40	1800	0	Mutant
CGGA_1699	WHO IV	Female	41	1708	0	Mutant
CGGA_1720	WHO II	Male	35	1614	0	Mutant
CGGA_1722	WHO IV	Female	60	349	1	Wildtype
CGGA_1780	WHO IV	Female	57	1446	0	Wildtype
CGGA_1807	WHO IV	Female	65	247	1	Wildtype
CGGA_1809	WHO III	Male	27	343	1	Wildtype
CGGA_1812	WHO IV	Male	65	780	1	Wildtype
CGGA_1814	WHO IV	Female	46	221	1	Wildtype
CGGA_1826	WHO IV	Female	70	44	1	Wildtype
CGGA_1829	WHO II	Male	23	801	0	Wildtype
CGGA_1833	WHO IV	Female	60	494	1	Wildtype
CGGA_1840	WHO IV	Female	58	1179	0	Wildtype
CGGA_1850	WHO II	Male	29	750	0	Mutant
CGGA_1862	WHO III	Male	40	110	1	Wildtype
CGGA_1901	WHO IV	Male	60	540	1	Wildtype
CGGA_1906	WHO III	Male	57	1054	1	Mutant
CGGA_1972	WHO IV	Male	47	915	0	Wildtype
CGGA_1985	WHO IV	Male	41	380	1	Mutant
CGGA_1994	WHO III	Female	32	862	0	Mutant
CGGA_2002	WHO II	Male	40	572	1	Mutant
CGGA_2003	WHO IV	Male	40	827	0	Mutant
CGGA_2006	WHO III	Male	43	626	1	Mutant
CGGA_2008	WHO IV	Male	56	44	1	Wildtype
CGGA_2013	WHO II	Male	41	139	1	Mutant
CGGA_2024	WHO IV	Female	19	328	1	Wildtype
CGGA_2038	WHO IV	Male	44	NA	1	Mutant
CGGA_2046	WHO III	Male	46	251	1	Mutant
CGGA_2047	WHO IV	Female	64	598	1	Wildtype
CGGA_2053	WHO IV	Male	55	640	0	Wildtype
CGGA_2062	WHO IV	Female	63	41	1	Mutant
CGGA_2075	WHO IV	Male	63	266	1	Wildtype
CGGA_2088	WHO IV	Female	30	NA	NA	Wildtype
CGGA_2099	WHO IV	Female	40	538	0	Wildtype
CGGA_2106	WHO IV	Female	39	501	0	Mutant
CGGA_2115	WHO IV	Female	31	171	1	Wildtype
CGGA_2129	WHO III	Male	48	439	0	Mutant
CGGA_D12	WHO II	Female	28	3203	0	Wildtype
CGGA_D14	WHO III	Male	27	459	0	Mutant
CGGA_D20	WHO II	Female	40	2367	1	Mutant
CGGA_D21	WHO III	Female	37	1208	1	Mutant
CGGA_D22	WHO II	Male	24	1082	1	Mutant
CGGA_D24	WHO III	Female	37	837	1	Mutant
CGGA_D25	WHO III	Male	44	NA	NA	Mutant
CGGA_D27	WHO III	Male	33	3312	0	Mutant
CGGA_D28	WHO III	Male	25	860	1	Mutant
CGGA_D31	WHO II	Male	28	NA	NA	Wildtype
CGGA_D33	WHO III	Male	38	116	1	Mutant
CGGA_D39	WHO II	Female	27	355	0	Mutant
CGGA_D45	WHO III	Male	32	856	0	Mutant
CGGA_D46	WHO III	Female	36	300	1	Mutant
CGGA_D47	WHO II	Male	36	1048	1	Mutant
CGGA_D48	WHO III	Female	23	221	1	Mutant
CGGA_D50	WHO II	Male	30	782	1	Mutant
CGGA_D51	WHO IV	Female	60	135	1	Wildtype
CGGA_J100	WHO IV	Male	55	610	0	Mutant
CGGA_J105	WHO IV	Male	30	2871	0	Wildtype
CGGA_J112	WHO II	Male	25	2762	0	Mutant
CGGA_J114	WHO III	Male	38	2853	0	Wildtype
CGGA_J127	WHO III	Male	35	872	1	Mutant
CGGA_J130	WHO II	Male	40	2806	0	Wildtype
CGGA_J18	WHO IV	Female	38	369	1	Mutant
CGGA_J24	WHO II	Female	29	3100	0	Wildtype
CGGA_J26	WHO III	Female	42	1966	0	Mutant
CGGA_J30	WHO II	Male	38	3079	0	Mutant
CGGA_J35	WHO IV	Male	53	2767	0	Wildtype
CGGA_J36	WHO IV	Male	54	873	1	Wildtype
CGGA_J41	WHO II	Male	44	3048	0	Wildtype
CGGA_J42	WHO II	Male	38	1409	1	Wildtype
CGGA_J43	WHO II	Male	26	3042	0	Wildtype
CGGA_J47	WHO III	Female	48	3032	0	Wildtype
CGGA_J8	WHO II	Male	45	271	1	Wildtype
CGGA_P100	WHO IV	Male	67	268	1	Wildtype
CGGA_P102	WHO IV	Male	30	1269	1	Mutant
CGGA_P103	WHO II	Male	34	1283	0	Mutant
CGGA_P104	WHO III	Female	36	167	1	Mutant
CGGA_P107	WHO II	Male	26	NA	NA	Mutant
CGGA_P108	WHO III	Female	30	1276	0	Wildtype
CGGA_P110	WHO III	Female	56	800	1	Wildtype
CGGA_P111	WHO II	Female	44	1270	0	Mutant
CGGA_P112	WHO IV	Male	65	834	1	Wildtype
CGGA_P113	WHO II	Male	32	1340	0	Wildtype
CGGA_P114	WHO II	Male	32	NA	1	Mutant
CGGA_P115	WHO II	Male	25	1262	0	Wildtype
CGGA_P116	WHO IV	Male	58	305	1	Wildtype
CGGA_P117	WHO III	Male	24	NA	NA	Wildtype
CGGA_P118	WHO II	Female	43	1258	0	Mutant
CGGA_P121	WHO II	Male	39	1244	0	Wildtype
CGGA_P122	WHO II	Male	43	1274	0	Mutant
CGGA_P128	WHO II	Male	41	1223	0	Mutant
CGGA_P131	WHO III	Female	45	1233	0	Mutant
CGGA_P132	WHO II	Male	42	1240	0	Mutant
CGGA_P137	WHO II	Male	42	1164	0	Mutant
CGGA_P142	WHO III	Male	45	1195	0	Mutant
CGGA_P143	WHO IV	Female	66	261	1	Wildtype
CGGA_P144	WHO III	Male	44	1196	0	Mutant
CGGA_P147	WHO II	Male	52	863	1	Mutant
CGGA_P150	WHO II	Male	34	349	0	Mutant
CGGA_P151	WHO II	Female	46	1219	0	Mutant
CGGA_P153	WHO II	Male	45	1122	0	Mutant
CGGA_P155	WHO II	Male	50	1121	0	Wildtype
CGGA_P156	WHO II	Male	30	1126	0	Mutant
CGGA_P157	WHO III	Female	55	470	1	Wildtype
CGGA_P158	WHO II	Male	27	1148	0	Mutant
CGGA_P159	WHO III	Male	59	211	1	Wildtype
CGGA_P160	WHO IV	Female	72	219	1	Wildtype
CGGA_P163	WHO III	Female	45	855	1	Mutant
CGGA_P164	WHO IV	Male	27	1190	0	Wildtype
CGGA_P165	WHO III	Female	51	598	1	Mutant
CGGA_P167	WHO III	Male	59	1178	0	Mutant
CGGA_P172	WHO III	Male	33	1107	0	Mutant
CGGA_P173	WHO II	Male	31	1086	0	Mutant
CGGA_P174	WHO II	Male	31	1120	0	Mutant
CGGA_P175	WHO IV	Male	45	183	1	Wildtype
CGGA_P176	WHO II	Female	32	804	0	Mutant
CGGA_P177	WHO II	Male	43	1080	0	Wildtype
CGGA_P178	WHO IV	Female	52	1080	0	Wildtype
CGGA_P179	WHO II	Female	53	1092	0	Mutant
CGGA_P180	WHO IV	Male	47	260	1	Mutant
CGGA_P181	WHO III	Female	21	238	1	Wildtype
CGGA_P182	WHO IV	Female	58	1150	0	Wildtype
CGGA_P183	WHO III	Male	58	1150	0	Mutant
CGGA_P185	WHO III	Female	41	502	1	Mutant
CGGA_P197	WHO II	Male	37	1052	0	Mutant
CGGA_P198	WHO II	Female	46	1052	0	Wildtype
CGGA_P205	WHO IV	Male	66	583	1	Wildtype
CGGA_P265	WHO III	Male	36	779	1	Wildtype
CGGA_P266	WHO III	Female	28	253	1	Wildtype
CGGA_P270	WHO II	Male	33	322	1	Mutant
CGGA_P271	WHO II	Male	42	1014	0	Mutant
CGGA_P335	WHO IV	Male	42	840	0	Mutant
CGGA_P337	WHO III	Female	61	689	1	Mutant
CGGA_P388	WHO III	Female	37	293	1	Mutant
CGGA_P392	WHO II	Male	35	741	0	Mutant
CGGA_P401	WHO IV	Male	31	788	1	Mutant
CGGA_P411	WHO IV	Female	47	440	1	Mutant
CGGA_P415	WHO IV	Female	56	195	1	Wildtype
CGGA_P416	WHO III	Male	29	709	0	Mutant
CGGA_P421	WHO III	Male	26	308	1	Mutant
CGGA_P422	WHO II	Female	41	731	0	Mutant
CGGA_P437	WHO III	Female	47	662	0	Mutant
CGGA_P438	WHO III	Male	41	662	0	Mutant
CGGA_P439	WHO II	Male	45	661	0	Mutant
CGGA_P446	WHO III	Female	47	646	0	Mutant
CGGA_P461	WHO III	Male	28	626	0	Mutant
CGGA_P468	WHO III	Female	42	611	0	Mutant
CGGA_P483	WHO III	Male	41	299	1	Wildtype
CGGA_P492	WHO II	Female	44	575	0	Mutant
CGGA_P499	WHO IV	Female	69	NA	NA	Wildtype
CGGA_P500	WHO II	Female	34	567	0	Mutant
CGGA_P501	WHO II	Male	27	563	0	Mutant
CGGA_P505	WHO II	Male	34	561	0	Mutant
CGGA_P508	WHO III	Male	40	555	0	Mutant
CGGA_P510	WHO III	Male	42	549	0	Mutant
CGGA_P512	WHO IV	Male	23	535	0	Wildtype
CGGA_P520	WHO III	Female	44	521	0	Mutant
CGGA_P568	WHO III	Female	23	218	1	Mutant
CGGA_P585	WHO IV	Male	50	431	0	Wildtype
CGGA_P594	WHO III	Male	40	84	1	Wildtype
CGGA_P596	WHO IV	Female	60	411	0	Mutant
CGGA_P604	WHO III	Female	15	262	1	Wildtype
CGGA_P609	WHO IV	Female	19	380	0	Wildtype
CGGA_P610	WHO IV	Male	62	373	0	Wildtype
CGGA_P615	WHO II	Male	40	NA	NA	Mutant
CGGA_P619	WHO IV	Female	66	354	0	Wildtype
CGGA_P623	WHO III	Male	52	NA	NA	Mutant
CGGA_P625	WHO IV	Female	46	161	1	Mutant
CGGA_P633	WHO III	Female	40	327	0	Mutant
CGGA_P83	WHO II	Female	28	1330	0	Mutant
CGGA_P84	WHO II	Female	40	1326	0	Mutant
CGGA_P86	WHO II	Female	34	1326	0	Mutant
CGGA_P87	WHO IV	Male	32	240	1	Mutant
CGGA_P89	WHO IV	Male	42	294	1	Wildtype
CGGA_P90	WHO IV	Female	52	861	1	Wildtype
CGGA_P95	WHO II	Female	44	344	0	Mutant
CGGA_P99	WHO IV	Male	52	679	0	Mutant

## Sheet: Table S2
Table S2. The clinical information for patients with RNA-Seq data.
CGGA_ID	Grade	Gender	Age	OS	Censor	IDH_mutation_status
CGGA_1002	WHO III	Female	43	305	1	Wildtype
CGGA_1003	WHO II	Female	47	3428	0	Mutant
CGGA_1010	WHO II	Male	45	246	1	Mutant
CGGA_1012	WHO II	Male	45	3407	0	Mutant
CGGA_1014	WHO II	Male	42	263	1	Wildtype
CGGA_1017	WHO IV	Female	29	768	1	Wildtype
CGGA_1018	WHO II	Male	50	2527	1	Mutant
CGGA_103	WHO III	Male	56	1188	1	Mutant
CGGA_1030	WHO II	Female	40	3275	0	Mutant
CGGA_1032	WHO II	Female	41	643	1	Wildtype
CGGA_1033	WHO II	Male	44	1322	0	NA
CGGA_1036	WHO IV	Male	41	806	1	Wildtype
CGGA_1037	WHO II	Male	44	780	0	NA
CGGA_1041	WHO IV	Male	58	3204	0	Wildtype
CGGA_1048	WHO II	Female	27	703	0	Wildtype
CGGA_1051	WHO II	Male	47	838	1	Wildtype
CGGA_1055	WHO III	Male	43	1611	1	Mutant
CGGA_1057	WHO II	Female	57	1549	1	Wildtype
CGGA_1058	WHO II	Male	34	995	1	Mutant
CGGA_106	WHO II	Male	30	4697	0	Wildtype
CGGA_1063	WHO II	Male	29	NA	NA	Mutant
CGGA_1065	WHO II	Female	48	3023	0	Mutant
CGGA_1066	WHO II	Female	34	723	1	Mutant
CGGA_1069	WHO II	Male	47	NA	NA	Mutant
CGGA_107	WHO III	Female	38	2156	1	Wildtype
CGGA_1075	WHO IV	Male	72	398	1	Wildtype
CGGA_108	WHO III	Male	44	366	1	Wildtype
CGGA_1082	WHO II	Female	55	NA	NA	Mutant
CGGA_1086	WHO IV	Female	65	1977	1	Wildtype
CGGA_1087	WHO II	Female	36	701	0	Mutant
CGGA_1097	WHO II	Male	30	1378	1	Wildtype
CGGA_1100	WHO II	Female	61	2925	0	Mutant
CGGA_1101	WHO II	Female	35	214	1	Wildtype
CGGA_1103	WHO IV	Female	35	585	1	Mutant
CGGA_1106	WHO IV	Male	37	420	1	Wildtype
CGGA_1108	WHO III	Female	39	684	1	Wildtype
CGGA_1111	WHO III	Male	45	2696	1	Mutant
CGGA_112	WHO II	Male	17	1534	1	Mutant
CGGA_1120	WHO III	Female	58	422	1	Mutant
CGGA_1121	WHO III	Female	29	2889	0	Mutant
CGGA_1126	WHO III	Male	44	784	1	Mutant
CGGA_1127	WHO II	Male	33	2630	1	NA
CGGA_1130	WHO IV	Female	23	402	1	Mutant
CGGA_1131	WHO III	Female	46	2862	0	Mutant
CGGA_1132	WHO III	Female	33	2862	0	Mutant
CGGA_1134	WHO IV	Female	56	59	1	Wildtype
CGGA_1135	WHO IV	Male	40	1244	1	Wildtype
CGGA_1137	WHO III	Male	58	2848	0	Wildtype
CGGA_1138	WHO IV	Male	54	411	1	Wildtype
CGGA_1141	WHO III	Male	65	432	1	Wildtype
CGGA_1142	WHO IV	Male	60	1005	1	Wildtype
CGGA_1144	WHO III	Female	39	2505	0	Wildtype
CGGA_1147	WHO II	Male	36	2826	0	Mutant
CGGA_1148	WHO II	Male	37	596	1	Mutant
CGGA_1152	WHO II	Male	13	2812	0	Wildtype
CGGA_1154	WHO III	Female	33	369	1	Mutant
CGGA_1155	WHO III	Male	43	1373	1	Mutant
CGGA_1156	WHO II	Female	41	2805	0	Mutant
CGGA_1157	WHO II	Male	64	727	1	Wildtype
CGGA_1158	WHO II	Male	39	2799	0	Mutant
CGGA_1159	WHO II	Male	51	2792	0	Mutant
CGGA_1161	WHO III	Male	36	2791	0	Mutant
CGGA_1162	WHO III	Male	39	2785	0	NA
CGGA_1164	WHO IV	Female	38	1022	1	Mutant
CGGA_1169	WHO III	Male	30	1765	1	Mutant
CGGA_1172	WHO IV	Female	36	2744	0	Mutant
CGGA_1178	WHO III	Male	41	422	1	Mutant
CGGA_1181	WHO II	Male	36	318	0	Mutant
CGGA_1183	WHO III	Female	25	408	1	Wildtype
CGGA_1184	WHO III	Male	46	156	1	Mutant
CGGA_1185	WHO III	Female	50	731	1	Wildtype
CGGA_1191	WHO III	Male	53	2695	0	Mutant
CGGA_1192	WHO II	Female	43	2693	0	Mutant
CGGA_1195	WHO III	Male	43	476	1	Mutant
CGGA_1198	WHO II	Male	30	2679	0	Mutant
CGGA_120	WHO IV	Male	42	288	1	Wildtype
CGGA_1204	WHO II	Male	53	2668	0	Mutant
CGGA_1205	WHO III	Female	59	929	1	Wildtype
CGGA_1207	WHO III	Female	49	2661	0	NA
CGGA_1208	WHO IV	Male	38	161	1	Wildtype
CGGA_1211	WHO II	Male	40	2654	0	Mutant
CGGA_1212	WHO III	Male	31	2292	1	Mutant
CGGA_1223	WHO III	Male	42	682	1	Wildtype
CGGA_1226	WHO II	Female	33	670	1	Wildtype
CGGA_1228	WHO II	Male	34	2626	0	Wildtype
CGGA_1232	WHO III	Male	39	2067	1	Mutant
CGGA_1235	WHO III	Female	32	2616	0	Mutant
CGGA_1236	WHO IV	Female	47	191	1	Wildtype
CGGA_1238	WHO II	Female	11	2611	0	Wildtype
CGGA_1239	WHO II	Female	44	2609	0	Mutant
CGGA_1248	WHO IV	Male	54	138	1	Wildtype
CGGA_1255	WHO IV	Male	49	118	1	Wildtype
CGGA_1256	WHO IV	Female	52	2557	0	NA
CGGA_1257	WHO IV	Male	59	192	1	Wildtype
CGGA_1260	WHO IV	Male	32	177	1	Wildtype
CGGA_1262	WHO IV	Female	69	166	1	Wildtype
CGGA_1264	WHO III	Female	37	2541	0	Mutant
CGGA_1269	WHO III	Female	35	2535	0	Mutant
CGGA_1273	WHO III	Male	64	2438	0	Mutant
CGGA_1282	WHO IV	Female	33	1116	1	Wildtype
CGGA_1286	WHO II	Female	52	2518	0	Mutant
CGGA_1291	WHO III	Male	41	2422	0	NA
CGGA_1295	WHO III	Male	40	310	1	Mutant
CGGA_1300	WHO III	Male	35	1793	1	Mutant
CGGA_1303	WHO III	Female	45	2473	0	Mutant
CGGA_1305	WHO III	Male	43	2493	0	Mutant
CGGA_1309	WHO III	Male	65	964	0	NA
CGGA_1311	WHO III	Female	29	1080	1	Mutant
CGGA_1317	WHO II	Male	45	2476	0	Mutant
CGGA_1318	WHO II	Male	39	1497	0	Mutant
CGGA_1319	WHO III	Female	42	2473	0	Wildtype
CGGA_1321	WHO III	Male	46	702	1	Mutant
CGGA_1325	WHO IV	Male	20	NA	NA	Wildtype
CGGA_1326	WHO IV	Male	45	322	1	Mutant
CGGA_1334	WHO II	Female	33	146	1	Wildtype
CGGA_1335	WHO II	Female	43	2451	0	Mutant
CGGA_1337	WHO IV	Male	67	2172	1	NA
CGGA_1339	WHO II	Male	41	2444	0	Mutant
CGGA_1345	WHO II	Male	56	2437	0	Mutant
CGGA_135	WHO III	Female	41	1924	1	Wildtype
CGGA_1350	WHO II	Male	36	2431	0	Mutant
CGGA_1353	WHO IV	Male	65	1022	1	Wildtype
CGGA_1354	WHO IV	Female	40	530	1	Wildtype
CGGA_1356	WHO III	Male	52	948	1	Mutant
CGGA_1359	WHO III	Male	21	343	1	Wildtype
CGGA_1361	WHO II	Male	40	2416	0	Mutant
CGGA_1362	WHO III	Female	64	2416	0	Wildtype
CGGA_1365	WHO IV	Male	55	253	1	Wildtype
CGGA_1368	WHO II	Male	49	2409	0	Mutant
CGGA_1369	WHO III	Female	37	360	0	Mutant
CGGA_1371	WHO IV	Male	68	2403	0	Wildtype
CGGA_1377	WHO III	Male	28	2392	0	Mutant
CGGA_1378	WHO IV	Male	47	378	1	Wildtype
CGGA_1380	WHO IV	Male	46	291	1	Wildtype
CGGA_1382	WHO IV	Male	57	284	1	Wildtype
CGGA_1383	WHO III	Female	47	884	0	Mutant
CGGA_1386	WHO III	Male	34	2382	0	NA
CGGA_1387	WHO IV	Male	41	90	1	Wildtype
CGGA_1389	WHO III	Female	67	1669	1	Mutant
CGGA_139	WHO IV	Male	59	694	1	Mutant
CGGA_1390	WHO III	Male	50	2050	0	Mutant
CGGA_1391	WHO IV	Male	62	426	0	Wildtype
CGGA_1392	WHO IV	Male	62	473	1	Wildtype
CGGA_1398	WHO III	Male	43	554	1	Mutant
CGGA_1400	WHO III	Female	53	2354	0	NA
CGGA_1401	WHO III	Male	39	1680	1	Mutant
CGGA_1402	WHO IV	Male	30	2354	0	Wildtype
CGGA_1403	WHO IV	Female	43	679	1	Wildtype
CGGA_1404	WHO III	Female	56	2353	0	Mutant
CGGA_1407	WHO III	Female	29	2340	0	Mutant
CGGA_1410	WHO IV	Female	27	825	1	Wildtype
CGGA_1413	WHO III	Male	35	2339	0	Mutant
CGGA_1415	WHO IV	Female	30	2338	0	Wildtype
CGGA_1416	WHO III	Male	42	1933	1	Mutant
CGGA_1417	WHO III	Male	56	2332	0	Mutant
CGGA_1418	WHO IV	Female	73	287	1	Wildtype
CGGA_1419	WHO IV	Male	56	249	1	Wildtype
CGGA_1420	WHO IV	Male	60	364	1	Wildtype
CGGA_1421	WHO III	Male	35	2318	0	NA
CGGA_1422	WHO IV	Male	76	204	1	Wildtype
CGGA_1424	WHO III	Female	41	2311	0	Mutant
CGGA_1425	WHO IV	Female	22	640	1	Wildtype
CGGA_1426	WHO IV	Female	50	133	1	Wildtype
CGGA_1427	WHO II	Female	30	339	0	NA
CGGA_1429	WHO IV	Female	40	2304	0	Mutant
CGGA_1430	WHO IV	Female	28	162	1	Wildtype
CGGA_1431	WHO III	Male	48	2048	1	Mutant
CGGA_1433	WHO IV	Female	72	394	1	Wildtype
CGGA_1434	WHO III	Male	61	67	1	Wildtype
CGGA_1435	WHO III	Female	46	1657	1	Mutant
CGGA_1437	WHO III	Male	48	1037	1	Wildtype
CGGA_1440	WHO II	Female	29	2289	0	Mutant
CGGA_1441	WHO IV	Male	70	1882	1	Wildtype
CGGA_1443	WHO II	Male	41	2284	0	Wildtype
CGGA_1444	WHO IV	Female	68	378	1	Wildtype
CGGA_1445	WHO III	Male	37	2283	0	Wildtype
CGGA_1446	WHO II	Male	29	2283	0	Mutant
CGGA_1447	WHO III	Male	48	308	1	Wildtype
CGGA_1451	WHO IV	Female	45	438	1	Wildtype
CGGA_1452	WHO IV	Male	53	468	1	Wildtype
CGGA_1454	WHO II	Female	42	2274	0	Wildtype
CGGA_1455	WHO II	Male	40	2274	0	Mutant
CGGA_1457	WHO IV	Male	60	312	1	Wildtype
CGGA_1458	WHO III	Female	54	127	1	Mutant
CGGA_1459	WHO III	Male	55	503	1	Wildtype
CGGA_1461	WHO IV	Female	60	226	1	Wildtype
CGGA_1462	WHO IV	Male	49	174	1	Wildtype
CGGA_1463	WHO II	Female	69	2252	0	Mutant
CGGA_1467	WHO IV	Male	58	866	1	Mutant
CGGA_1469	WHO III	Male	46	2245	0	Mutant
CGGA_1471	WHO II	Male	45	2249	0	Mutant
CGGA_1472	WHO IV	Male	34	1025	1	NA
CGGA_1473	WHO III	Female	28	265	1	NA
CGGA_1474	WHO III	Female	50	333	0	Mutant
CGGA_1476	WHO IV	Female	53	299	1	Wildtype
CGGA_1477	WHO II	Male	43	1194	1	NA
CGGA_1478	WHO IV	Female	72	542	1	Wildtype
CGGA_1480	WHO IV	Male	41	405	1	Wildtype
CGGA_1481	WHO IV	Male	55	131	1	Wildtype
CGGA_1482	WHO III	Male	38	2212	0	NA
CGGA_1486	WHO IV	Male	45	184	1	Wildtype
CGGA_1487	WHO III	Female	49	520	1	Wildtype
CGGA_1488	WHO II	Male	31	2206	0	Mutant
CGGA_1491	WHO IV	Male	29	246	1	Mutant
CGGA_1492	WHO IV	Female	47	268	1	Wildtype
CGGA_1494	WHO IV	Male	21	269	1	Wildtype
CGGA_1496	WHO IV	Female	42	330	1	Mutant
CGGA_1497	WHO III	Female	24	1178	1	Mutant
CGGA_1498	WHO IV	Male	69	NA	NA	Wildtype
CGGA_1500	WHO IV	Female	45	108	1	Wildtype
CGGA_1501	WHO IV	Male	58	222	1	NA
CGGA_1502	WHO II	Female	27	2185	0	Mutant
CGGA_1503	WHO IV	Male	47	777	1	Wildtype
CGGA_1504	WHO III	Female	44	2178	0	Mutant
CGGA_1505	WHO IV	Male	30	172	1	Mutant
CGGA_1507	WHO IV	Female	41	715	1	Wildtype
CGGA_1508	WHO III	Male	39	1049	1	Mutant
CGGA_1510	WHO III	Male	40	271	1	Mutant
CGGA_1513	WHO III	Female	36	2151	0	Mutant
CGGA_1514	WHO II	Female	57	76	1	Wildtype
CGGA_1516	WHO II	Male	46	2150	0	Mutant
CGGA_1517	WHO II	Male	42	2150	0	Mutant
CGGA_1518	WHO III	Female	19	411	1	Wildtype
CGGA_1520	WHO IV	Female	67	297	1	Wildtype
CGGA_1521	WHO IV	Female	63	205	1	Wildtype
CGGA_1523	WHO II	Male	50	2141	0	Mutant
CGGA_1524	WHO III	Male	36	1004	1	Mutant
CGGA_1525	WHO III	Male	41	1686	1	NA
CGGA_1526	WHO III	Male	39	2122	0	Mutant
CGGA_1527	WHO III	Male	47	1714	1	Mutant
CGGA_1528	WHO II	Female	27	2117	0	Mutant
CGGA_1529	WHO IV	Male	63	583	1	Wildtype
CGGA_1530	WHO III	Male	41	2117	0	NA
CGGA_1531	WHO III	Male	36	NA	NA	Mutant
CGGA_1533	WHO III	Female	61	1217	1	Wildtype
CGGA_1534	WHO IV	Female	58	27	1	Mutant
CGGA_1535	WHO IV	Male	43	232	1	Mutant
CGGA_1536	WHO II	Male	53	840	1	Mutant
CGGA_1537	WHO IV	Male	73	97	1	Wildtype
CGGA_1538	WHO IV	Female	57	247	1	Wildtype
CGGA_1539	WHO IV	Male	61	2088	0	Mutant
CGGA_1541	WHO IV	Female	50	67	1	Wildtype
CGGA_1542	WHO IV	Male	26	184	0	Mutant
CGGA_1543	WHO IV	Male	57	723	1	Mutant
CGGA_1544	WHO III	Female	38	208	1	Mutant
CGGA_1546	WHO IV	Male	56	223	1	Wildtype
CGGA_1548	WHO IV	Male	53	1054	1	Wildtype
CGGA_1551	WHO IV	Female	50	347	1	NA
CGGA_1552	WHO III	Male	39	2052	0	Mutant
CGGA_1553	WHO III	Male	30	540	1	Mutant
CGGA_1554	WHO III	Male	34	824	1	Mutant
CGGA_1557	WHO III	Male	47	2047	0	Mutant
CGGA_1558	WHO IV	Male	71	130	1	Wildtype
CGGA_1559	WHO IV	Male	63	603	1	Mutant
CGGA_1560	WHO IV	Female	35	459	1	Mutant
CGGA_1562	WHO III	Male	51	2045	0	Mutant
CGGA_1563	WHO II	Female	32	2043	0	Wildtype
CGGA_1564	WHO IV	Male	48	190	1	Wildtype
CGGA_1565	WHO III	Female	23	1417	0	Mutant
CGGA_1566	WHO III	Female	43	2040	0	Mutant
CGGA_1567	WHO III	Female	48	840	1	Mutant
CGGA_1568	WHO III	Female	26	345	0	NA
CGGA_1569	WHO III	Female	27	1406	0	Wildtype
CGGA_157	WHO II	Male	34	914	1	NA
CGGA_1571	WHO IV	Female	43	412	0	Mutant
CGGA_1572	WHO IV	Female	60	160	1	Wildtype
CGGA_1575	WHO III	Male	37	129	1	Mutant
CGGA_1579	WHO II	Male	37	2018	0	Wildtype
CGGA_1580	WHO III	Female	34	1581	1	Mutant
CGGA_1583	WHO II	Female	51	1606	1	NA
CGGA_1586	WHO IV	Female	55	232	1	Wildtype
CGGA_1587	WHO III	Female	30	750	1	Mutant
CGGA_1588	WHO III	Female	24	2003	0	Wildtype
CGGA_1589	WHO II	Male	49	342	1	Wildtype
CGGA_1591	WHO III	Male	54	1133	1	Mutant
CGGA_1592	WHO III	Male	37	1588	1	Mutant
CGGA_1594	WHO II	Male	25	480	0	NA
CGGA_1595	WHO IV	Female	34	1983	0	NA
CGGA_1596	WHO IV	Male	63	205	1	Wildtype
CGGA_1597	WHO IV	Male	58	174	1	Wildtype
CGGA_1598	WHO III	Male	31	564	1	Wildtype
CGGA_1601	WHO IV	Male	66	710	1	Wildtype
CGGA_1603	WHO IV	Male	18	356	1	Wildtype
CGGA_1604	WHO IV	Male	46	740	1	Mutant
CGGA_1605	WHO IV	Male	34	321	1	Wildtype
CGGA_1606	WHO III	Female	28	471	1	Wildtype
CGGA_1607	WHO II	Female	35	1333	1	Mutant
CGGA_1608	WHO III	Male	38	1953	0	Mutant
CGGA_1610	WHO III	Male	39	1058	1	NA
CGGA_1611	WHO IV	Female	30	1158	1	Mutant
CGGA_1612	WHO IV	Male	68	718	1	Wildtype
CGGA_1613	WHO IV	Male	53	250	0	Wildtype
CGGA_1614	WHO III	Male	51	1079	1	Mutant
CGGA_1615	WHO IV	Male	48	586	1	Wildtype
CGGA_1617	WHO II	Female	35	1935	0	NA
CGGA_1618	WHO III	Male	31	1939	0	Mutant
CGGA_1619	WHO III	Male	44	766	1	Mutant
CGGA_1620	WHO III	Male	51	1932	0	Mutant
CGGA_1621	WHO II	Female	48	1931	0	Mutant
CGGA_1623	WHO III	Female	16	1927	0	Wildtype
CGGA_1624	WHO IV	Female	27	87	1	Mutant
CGGA_1626	WHO IV	Male	66	696	1	Wildtype
CGGA_1627	WHO III	Male	37	1921	0	Mutant
CGGA_1630	WHO II	Male	26	1912	0	NA
CGGA_1631	WHO IV	Female	58	221	1	Wildtype
CGGA_1634	WHO IV	Female	26	366	1	Wildtype
CGGA_1635	WHO IV	Female	43	332	1	Wildtype
CGGA_1640	WHO III	Male	55	1886	0	NA
CGGA_1641	WHO IV	Female	57	291	1	Wildtype
CGGA_1642	WHO II	Male	48	1885	0	Mutant
CGGA_1643	WHO IV	Female	50	170	0	Wildtype
CGGA_1644	WHO IV	Male	48	173	1	Wildtype
CGGA_1645	WHO III	Male	59	1857	0	Mutant
CGGA_1647	WHO II	Male	40	1848	0	NA
CGGA_1648	WHO III	Female	45	1747	0	NA
CGGA_1649	WHO II	Male	36	1844	0	Mutant
CGGA_165	WHO II	Male	34	183	0	NA
CGGA_1650	WHO IV	Male	36	1283	1	Mutant
CGGA_1651	WHO II	Female	44	842	1	Mutant
CGGA_1653	WHO II	Female	47	1837	0	NA
CGGA_1654	WHO IV	Male	61	NA	NA	Wildtype
CGGA_1655	WHO II	Male	48	1209	0	Mutant
CGGA_1656	WHO IV	Male	56	149	1	Wildtype
CGGA_1657	WHO III	Female	20	1835	0	NA
CGGA_1658	WHO IV	Female	64	1574	1	Wildtype
CGGA_1659	WHO IV	Male	24	387	1	Wildtype
CGGA_1660	WHO II	Male	41	433	0	Wildtype
CGGA_1661	WHO III	Female	42	1829	0	NA
CGGA_1662	WHO II	Female	55	1493	0	Mutant
CGGA_1663	WHO IV	Male	61	290	1	Wildtype
CGGA_1664	WHO II	Female	40	1528	1	Mutant
CGGA_1666	WHO IV	Male	60	249	1	Wildtype
CGGA_1667	WHO III	Female	40	1800	0	Mutant
CGGA_1669	WHO III	Female	44	139	1	Wildtype
CGGA_1670	WHO III	Female	30	365	1	Wildtype
CGGA_1671	WHO III	Female	26	1788	0	Mutant
CGGA_1672	WHO III	Female	49	NA	NA	NA
CGGA_1673	WHO II	Female	23	1781	0	Mutant
CGGA_1675	WHO III	Male	38	1774	0	Mutant
CGGA_1677	WHO II	Female	39	NA	NA	NA
CGGA_1678	WHO IV	Male	51	657	1	Wildtype
CGGA_1679	WHO III	Female	52	1766	0	Mutant
CGGA_1680	WHO III	Male	45	596	1	Mutant
CGGA_1681	WHO IV	Female	58	346	1	Wildtype
CGGA_1682	WHO IV	Male	67	345	1	Wildtype
CGGA_1684	WHO IV	Male	51	NA	NA	Wildtype
CGGA_1685	WHO III	Male	33	225	1	Mutant
CGGA_1686	WHO III	Male	27	745	1	Wildtype
CGGA_1687	WHO IV	Male	14	1738	0	Wildtype
CGGA_1688	WHO III	Female	51	51	1	Wildtype
CGGA_1689	WHO II	Male	45	1738	0	Mutant
CGGA_1690	WHO IV	Male	60	592	1	Wildtype
CGGA_1693	WHO III	Male	61	517	1	NA
CGGA_1694	WHO IV	Male	55	624	1	Wildtype
CGGA_1695	WHO III	Male	45	1714	0	Mutant
CGGA_1696	WHO III	Male	72	1205	0	Wildtype
CGGA_1697	WHO IV	Female	47	89	1	Wildtype
CGGA_1698	WHO IV	Female	55	388	1	Wildtype
CGGA_1699	WHO IV	Female	41	1708	0	Mutant
CGGA_1700	WHO III	Male	49	1696	0	Mutant
CGGA_1701	WHO III	Male	44	1696	0	Mutant
CGGA_1702	WHO IV	Female	29	168	1	Wildtype
CGGA_1703	WHO II	Female	30	1592	0	Mutant
CGGA_1704	WHO II	Female	32	1684	0	Wildtype
CGGA_1706	WHO IV	Male	60	1688	0	Wildtype
CGGA_1708	WHO IV	Female	54	1122	1	Wildtype
CGGA_1709	WHO IV	Male	47	415	1	Wildtype
CGGA_1713	WHO IV	Male	62	332	1	Wildtype
CGGA_1714	WHO III	Female	37	1654	0	NA
CGGA_1715	WHO II	Female	12	1653	0	Wildtype
CGGA_1716	WHO III	Male	38	951	1	Mutant
CGGA_1718	WHO III	Female	37	1616	0	Mutant
CGGA_1720	WHO II	Male	35	1614	0	Mutant
CGGA_1721	WHO III	Female	46	1614	0	NA
CGGA_1722	WHO IV	Female	60	349	1	Wildtype
CGGA_1723	WHO III	Female	39	1606	0	Mutant
CGGA_1725	WHO III	Female	33	1606	0	Mutant
CGGA_1727	WHO IV	Male	48	1600	0	Mutant
CGGA_1728	WHO IV	Male	45	917	1	Mutant
CGGA_1729	WHO IV	Male	52	244	1	Wildtype
CGGA_1731	WHO III	Female	45	1596	0	Mutant
CGGA_1735	WHO IV	Male	54	813	1	Wildtype
CGGA_1736	WHO IV	Female	57	938	1	Wildtype
CGGA_1737	WHO III	Male	33	1572	0	Mutant
CGGA_1738	WHO III	Male	49	469	1	Wildtype
CGGA_1739	WHO III	Male	45	515	1	Mutant
CGGA_1740	WHO IV	Female	50	363	1	Wildtype
CGGA_1743	WHO III	Female	47	1361	1	Mutant
CGGA_1744	WHO IV	Male	51	1556	0	NA
CGGA_1745	WHO III	Female	45	1549	0	Mutant
CGGA_1747	WHO III	Female	27	293	1	NA
CGGA_1749	WHO IV	Female	44	401	1	Wildtype
CGGA_1750	WHO IV	Female	52	250	1	Wildtype
CGGA_1758	WHO IV	Female	45	414	1	Wildtype
CGGA_1760	WHO II	Male	51	459	1	Wildtype
CGGA_1764	WHO IV	Male	33	710	1	Mutant
CGGA_1767	WHO IV	Male	63	86	1	Wildtype
CGGA_1769	WHO IV	Female	49	1474	0	Wildtype
CGGA_1770	WHO IV	Female	43	267	1	Mutant
CGGA_1771	WHO III	Male	38	1068	1	Mutant
CGGA_1773	WHO IV	Female	46	104	1	Wildtype
CGGA_1776	WHO IV	Male	23	259	1	Wildtype
CGGA_1780	WHO IV	Female	57	1446	0	Wildtype
CGGA_1785	WHO IV	Male	34	329	1	Mutant
CGGA_1786	WHO III	Female	54	1437	0	Mutant
CGGA_1791	WHO III	Male	55	855	1	Wildtype
CGGA_1807	WHO IV	Female	65	247	1	Wildtype
CGGA_1809	WHO III	Male	27	343	1	Wildtype
CGGA_1811	WHO IV	Male	64	304	1	Wildtype
CGGA_1812	WHO IV	Male	65	780	1	Wildtype
CGGA_1814	WHO IV	Female	46	221	1	Wildtype
CGGA_1815	WHO IV	Female	45	185	1	Wildtype
CGGA_1817	WHO IV	Female	72	399	1	Wildtype
CGGA_1819	WHO IV	Male	55	1323	0	Wildtype
CGGA_1820	WHO IV	Female	52	77	1	Wildtype
CGGA_1826	WHO IV	Female	70	44	1	Wildtype
CGGA_1829	WHO II	Male	23	801	0	Wildtype
CGGA_1833	WHO IV	Female	60	494	1	Wildtype
CGGA_1840	WHO IV	Female	58	1179	0	Wildtype
CGGA_1850	WHO II	Male	29	750	0	Mutant
CGGA_1854	WHO III	Male	36	1246	0	Mutant
CGGA_1857	WHO IV	Male	46	157	1	Wildtype
CGGA_1862	WHO III	Male	40	110	1	Wildtype
CGGA_1863	WHO III	Female	50	1214	0	Mutant
CGGA_1865	WHO IV	Female	45	89	1	Wildtype
CGGA_1866	WHO IV	Male	68	127	1	Wildtype
CGGA_1870	WHO IV	Male	62	1176	0	Mutant
CGGA_1875	WHO II	Female	22	1178	0	Wildtype
CGGA_1877	WHO III	Male	35	NA	NA	Mutant
CGGA_1880	WHO III	Female	37	1168	0	Mutant
CGGA_1882	WHO III	Male	33	1155	0	Mutant
CGGA_1886	WHO IV	Male	31	338	1	Wildtype
CGGA_1899	WHO IV	Male	45	176	1	Wildtype
CGGA_1901	WHO IV	Male	60	540	1	Wildtype
CGGA_1902	WHO II	Male	33	1103	0	Mutant
CGGA_1903	WHO III	Female	24	1098	0	NA
CGGA_1906	WHO III	Male	57	1054	1	Mutant
CGGA_1908	WHO IV	Female	42	298	1	Wildtype
CGGA_1911	WHO IV	Male	15	1075	0	Wildtype
CGGA_1912	WHO IV	Male	48	507	1	NA
CGGA_1916	WHO IV	Female	33	NA	0	Mutant
CGGA_1939	WHO II	Male	31	NA	NA	NA
CGGA_194	WHO III	Female	43	2304	1	Mutant
CGGA_1946	WHO IV	Female	51	142	1	Wildtype
CGGA_1953	WHO IV	Male	47	73	1	Wildtype
CGGA_1955	WHO IV	Male	30	457	1	NA
CGGA_1972	WHO IV	Male	47	915	0	Wildtype
CGGA_1976	WHO IV	Female	53	73	1	Wildtype
CGGA_1985	WHO IV	Male	41	380	1	Mutant
CGGA_1994	WHO III	Female	32	862	0	Mutant
CGGA_2002	WHO II	Male	40	572	1	Mutant
CGGA_2003	WHO IV	Male	40	827	0	Mutant
CGGA_2006	WHO III	Male	43	626	1	Mutant
CGGA_2008	WHO IV	Male	56	44	1	Wildtype
CGGA_2013	WHO II	Male	41	139	1	Mutant
CGGA_2024	WHO IV	Female	19	328	1	Wildtype
CGGA_2038	WHO IV	Male	44	NA	1	Mutant
CGGA_2039	WHO IV	Male	28	NA	NA	Wildtype
CGGA_2046	WHO III	Male	46	251	1	Mutant
CGGA_2047	WHO IV	Female	64	598	1	Wildtype
CGGA_2053	WHO IV	Male	55	640	0	Wildtype
CGGA_2056	WHO IV	Female	41	628	0	Mutant
CGGA_2062	WHO IV	Female	63	41	1	Mutant
CGGA_2075	WHO IV	Male	63	266	1	Wildtype
CGGA_2078	WHO IV	Female	61	280	1	Wildtype
CGGA_2079	WHO III	Male	45	573	0	Mutant
CGGA_2081	WHO III	Female	39	571	0	Mutant
CGGA_2082	WHO IV	Male	41	NA	NA	Wildtype
CGGA_2088	WHO IV	Female	30	NA	NA	Wildtype
CGGA_2106	WHO IV	Female	39	501	0	Mutant
CGGA_2115	WHO IV	Female	31	171	1	Wildtype
CGGA_2121	WHO II	Female	41	346	1	Mutant
CGGA_2129	WHO III	Male	48	439	0	Mutant
CGGA_265	WHO II	Male	43	3959	0	Mutant
CGGA_279	WHO III	Female	49	1314	1	Mutant
CGGA_28	WHO II	Male	25	1103	1	Mutant
CGGA_288	WHO II	Male	49	1057	1	Mutant
CGGA_290	WHO II	Female	37	4390	0	Mutant
CGGA_320	WHO II	Male	31	3005	1	Mutant
CGGA_336	WHO III	Female	57	2549	1	Mutant
CGGA_358	WHO III	Female	30	122	1	Mutant
CGGA_362	WHO II	Female	39	1680	0	Mutant
CGGA_369	WHO II	Male	33	4271	0	Mutant
CGGA_406	WHO III	Female	24	90	1	Mutant
CGGA_42	WHO II	Male	38	2832	1	Mutant
CGGA_420	WHO III	Female	39	3514	0	Mutant
CGGA_457	WHO III	Male	32	75	1	Mutant
CGGA_474	WHO III	Male	NA	2029	0	Wildtype
CGGA_482	WHO II	Male	45	2511	1	Mutant
CGGA_487	WHO IV	Male	46	156	1	Wildtype
CGGA_492	WHO III	Male	27	652	0	Wildtype
CGGA_503	WHO II	Male	51	4084	0	Mutant
CGGA_507	WHO III	Female	53	302	1	Mutant
CGGA_509	WHO IV	Male	38	623	1	Wildtype
CGGA_521	WHO III	Male	32	514	1	Wildtype
CGGA_530	WHO IV	Female	41	506	1	Wildtype
CGGA_554	WHO III	Female	46	134	1	NA
CGGA_568	WHO IV	Male	14	285	1	Wildtype
CGGA_583	WHO II	Female	36	3107	1	Mutant
CGGA_619	WHO II	Male	40	550	1	Wildtype
CGGA_621	WHO III	Male	40	1347	0	Mutant
CGGA_625	WHO III	Female	33	2465	1	Mutant
CGGA_634	WHO III	Female	35	2633	1	Mutant
CGGA_652	WHO III	Male	42	476	1	Mutant
CGGA_663	WHO II	Female	29	3880	0	Mutant
CGGA_703	WHO III	Female	31	1355	1	Mutant
CGGA_705	WHO III	Male	41	1507	1	Mutant
CGGA_707	WHO II	Female	39	3299	1	Mutant
CGGA_720	WHO II	Female	46	1258	1	Mutant
CGGA_721	WHO II	Male	45	2552	1	Mutant
CGGA_724	WHO II	Male	32	3817	0	Mutant
CGGA_730	WHO II	Female	51	2118	1	Mutant
CGGA_763	WHO III	Male	52	319	0	Wildtype
CGGA_777	WHO IV	Male	46	146	1	Wildtype
CGGA_780	WHO III	Female	64	923	1	Wildtype
CGGA_799	WHO III	Male	53	1868	1	Mutant
CGGA_809	WHO II	Male	26	1252	1	Mutant
CGGA_810	WHO III	Male	20	551	1	Wildtype
CGGA_825	WHO III	Male	36	836	1	Mutant
CGGA_831	WHO IV	Female	55	546	1	Wildtype
CGGA_846	WHO II	Female	39	2991	0	Wildtype
CGGA_852	WHO III	Male	40	169	1	Wildtype
CGGA_861	WHO III	Male	29	893	1	Wildtype
CGGA_862	WHO II	Male	30	1046	0	Mutant
CGGA_863	WHO II	Female	42	2073	1	Wildtype
CGGA_867	WHO III	Female	40	367	1	Mutant
CGGA_869	WHO IV	Female	36	537	0	Wildtype
CGGA_881	WHO III	Female	23	252	1	Wildtype
CGGA_882	WHO III	Male	30	1008	0	Mutant
CGGA_883	WHO II	Female	39	1016	0	Mutant
CGGA_887	WHO III	Male	25	1011	0	Wildtype
CGGA_888	WHO III	Male	29	669	1	Mutant
CGGA_889	WHO II	Male	23	3613	0	Mutant
CGGA_890	WHO III	Male	39	2982	1	Mutant
CGGA_901	WHO III	Male	40	929	1	Mutant
CGGA_903	WHO III	Female	27	1455	1	Mutant
CGGA_D19	WHO II	Female	64	297	1	Mutant
CGGA_D28	WHO III	Male	25	860	1	Mutant
CGGA_D49	NA	Female	32	NA	NA	Mutant
CGGA_D50	WHO II	Male	30	782	1	Mutant
CGGA_D53	WHO IV	Male	30	NA	NA	Wildtype
CGGA_J50	WHO II	Male	27	1693	1	Mutant
CGGA_J73	WHO III	Female	34	1134	1	Mutant
CGGA_P100	WHO IV	Male	67	268	1	Wildtype
CGGA_P102	WHO IV	Male	30	1269	1	Mutant
CGGA_P103	WHO II	Male	34	1283	0	Mutant
CGGA_P104	WHO III	Female	36	167	1	Mutant
CGGA_P106	WHO IV	Male	24	71	1	Wildtype
CGGA_P107	WHO II	Male	26	NA	NA	Mutant
CGGA_P108	WHO III	Female	30	1276	0	Wildtype
CGGA_P109	WHO IV	Male	35	407	1	Mutant
CGGA_P11	WHO II	Female	38	433	0	Mutant
CGGA_P110	WHO III	Female	56	800	1	Wildtype
CGGA_P111	WHO II	Female	44	1270	0	Mutant
CGGA_P112	WHO IV	Male	65	834	1	Wildtype
CGGA_P113	WHO II	Male	32	1340	0	Wildtype
CGGA_P114	WHO II	Male	32	NA	1	Mutant
CGGA_P115	WHO II	Male	25	1262	0	Wildtype
CGGA_P116	WHO IV	Male	58	305	1	Wildtype
CGGA_P121	WHO II	Male	39	1244	0	Wildtype
CGGA_P122	WHO II	Male	43	1274	0	Mutant
CGGA_P128	WHO II	Male	41	1223	0	Mutant
CGGA_P13	WHO II	Female	40	1569	0	Mutant
CGGA_P131	WHO III	Female	45	1233	0	Mutant
CGGA_P132	WHO II	Male	42	1240	0	Mutant
CGGA_P136	WHO IV	Female	41	842	1	Wildtype
CGGA_P137	WHO II	Male	42	1164	0	Mutant
CGGA_P142	WHO III	Male	45	1195	0	Mutant
CGGA_P143	WHO IV	Female	66	261	1	Wildtype
CGGA_P144	WHO III	Male	44	1196	0	Mutant
CGGA_P145	WHO II	Male	53	308	1	Mutant
CGGA_P146	WHO II	Male	31	344	0	Mutant
CGGA_P147	WHO II	Male	52	863	1	Mutant
CGGA_P15	WHO IV	Male	49	723	1	NA
CGGA_P150	WHO II	Male	34	349	0	Mutant
CGGA_P151	WHO II	Female	46	1219	0	Mutant
CGGA_P153	WHO II	Male	45	1122	0	Mutant
CGGA_P154	WHO IV	Male	50	NA	NA	Mutant
CGGA_P155	WHO II	Male	50	1121	0	Wildtype
CGGA_P156	WHO II	Male	30	1126	0	Mutant
CGGA_P157	WHO III	Female	55	470	1	Wildtype
CGGA_P158	WHO II	Male	27	1148	0	Mutant
CGGA_P159	WHO III	Male	59	211	1	Wildtype
CGGA_P16	WHO IV	Male	38	447	0	Mutant
CGGA_P160	WHO IV	Female	72	219	1	Wildtype
CGGA_P163	WHO III	Female	45	855	1	Mutant
CGGA_P164	WHO IV	Male	27	1190	0	Wildtype
CGGA_P165	WHO III	Female	51	598	1	Mutant
CGGA_P17	WHO III	Male	30	1561	0	Mutant
CGGA_P172	WHO III	Male	33	1107	0	Mutant
CGGA_P173	WHO II	Male	31	1086	0	Mutant
CGGA_P174	WHO II	Male	31	1120	0	Mutant
CGGA_P175	WHO IV	Male	45	183	1	Wildtype
CGGA_P176	WHO II	Female	32	804	0	Mutant
CGGA_P177	WHO II	Male	43	1080	0	Wildtype
CGGA_P178	WHO IV	Female	52	1080	0	Wildtype
CGGA_P179	WHO II	Female	53	1092	0	Mutant
CGGA_P18	WHO III	Male	40	387	1	Mutant
CGGA_P180	WHO IV	Male	47	260	1	Mutant
CGGA_P181	WHO III	Female	21	238	1	Wildtype
CGGA_P182	WHO IV	Female	58	1150	0	Wildtype
CGGA_P183	WHO III	Male	58	1150	0	Mutant
CGGA_P185	WHO III	Female	41	502	1	Mutant
CGGA_P19	WHO II	Male	39	1555	0	Mutant
CGGA_P199	WHO IV	Male	66	203	1	Wildtype
CGGA_P20	WHO II	Female	58	1554	0	Mutant
CGGA_P205	WHO IV	Male	66	583	1	Wildtype
CGGA_P21	WHO II	Male	25	1553	0	Mutant
CGGA_P22	WHO IV	Male	62	406	1	Wildtype
CGGA_P23	WHO III	Female	62	392	1	Wildtype
CGGA_P25	WHO IV	Male	64	147	1	Wildtype
CGGA_P265	WHO III	Male	36	779	1	Wildtype
CGGA_P266	WHO III	Female	28	253	1	Wildtype
CGGA_P269	WHO III	Female	47	511	1	Wildtype
CGGA_P27	WHO II	Female	37	413	0	Mutant
CGGA_P270	WHO II	Male	33	322	1	Mutant
CGGA_P271	WHO II	Male	42	1014	0	Mutant
CGGA_P279	WHO III	Female	47	972	0	Mutant
CGGA_P28	WHO IV	Male	61	107	1	Wildtype
CGGA_P280	WHO IV	Female	52	979	0	Wildtype
CGGA_P283	WHO IV	Male	38	968	0	Wildtype
CGGA_P286	WHO II	Female	57	658	0	Mutant
CGGA_P29	WHO III	Female	22	103	1	Mutant
CGGA_P295	WHO IV	Male	46	273	1	Wildtype
CGGA_P298	WHO III	Female	50	634	0	Mutant
CGGA_P3	WHO III	Male	32	1757	0	Mutant
CGGA_P30	WHO II	Male	48	404	1	Wildtype
CGGA_P306	WHO II	Male	49	895	0	Mutant
CGGA_P308	WHO III	Male	38	563	1	Mutant
CGGA_P31	WHO II	Male	42	1514	0	Wildtype
CGGA_P310	WHO III	Female	47	224	1	NA
CGGA_P311	WHO II	Male	36	884	0	Mutant
CGGA_P314	WHO III	Female	34	875	0	Mutant
CGGA_P315	WHO II	Female	47	451	1	Mutant
CGGA_P316	WHO II	Male	44	567	0	NA
CGGA_P319	WHO III	Male	37	868	0	Mutant
CGGA_P326	WHO III	Female	48	854	0	Mutant
CGGA_P328	WHO III	Female	54	580	1	Mutant
CGGA_P335	WHO IV	Male	42	840	0	Mutant
CGGA_P337	WHO III	Female	61	689	1	Mutant
CGGA_P338	WHO II	Male	51	838	0	Wildtype
CGGA_P346	WHO II	Male	42	522	0	Mutant
CGGA_P356	WHO II	Female	22	569	1	Mutant
CGGA_P358	WHO II	Male	44	808	0	Mutant
CGGA_P364	WHO III	Female	41	495	1	Mutant
CGGA_P385	WHO IV	Male	22	754	0	Wildtype
CGGA_P388	WHO III	Female	37	293	1	Mutant
CGGA_P392	WHO II	Male	35	741	0	Mutant
CGGA_P399	WHO II	Female	41	732	0	Mutant
CGGA_P401	WHO IV	Male	31	788	1	Mutant
CGGA_P411	WHO IV	Female	47	440	1	Mutant
CGGA_P415	WHO IV	Female	56	195	1	Wildtype
CGGA_P416	WHO III	Male	29	709	0	Mutant
CGGA_P421	WHO III	Male	26	308	1	Mutant
CGGA_P422	WHO II	Female	41	731	0	Mutant
CGGA_P437	WHO III	Female	47	662	0	Mutant
CGGA_P438	WHO III	Male	41	662	0	Mutant
CGGA_P439	WHO II	Male	45	661	0	Mutant
CGGA_P446	WHO III	Female	47	646	0	Mutant
CGGA_P461	WHO III	Male	28	626	0	Mutant
CGGA_P468	WHO III	Female	42	611	0	Mutant
CGGA_P483	WHO III	Male	41	299	1	Wildtype
CGGA_P492	WHO II	Female	44	575	0	Mutant
CGGA_P499	WHO IV	Female	69	NA	NA	Wildtype
CGGA_P5	WHO III	Female	45	378	1	Mutant
CGGA_P500	WHO II	Female	34	567	0	Mutant
CGGA_P501	WHO II	Male	27	563	0	Mutant
CGGA_P505	WHO II	Male	34	561	0	Mutant
CGGA_P508	WHO III	Male	40	555	0	Mutant
CGGA_P510	WHO III	Male	42	549	0	Mutant
CGGA_P512	WHO IV	Male	23	535	0	Wildtype
CGGA_P520	WHO III	Female	44	521	0	Mutant
CGGA_P568	WHO III	Female	23	218	1	Mutant
CGGA_P585	WHO IV	Male	50	431	0	Wildtype
CGGA_P594	WHO III	Male	40	84	1	Wildtype
CGGA_P596	WHO IV	Female	60	411	0	Mutant
CGGA_P604	WHO III	Female	15	262	1	Wildtype
CGGA_P609	WHO IV	Female	19	380	0	Wildtype
CGGA_P610	WHO IV	Male	62	373	0	Wildtype
CGGA_P615	WHO II	Male	40	NA	NA	Mutant
CGGA_P619	WHO IV	Female	66	354	0	Wildtype
CGGA_P623	WHO III	Male	52	NA	NA	Mutant
CGGA_P625	WHO IV	Female	46	161	1	Mutant
CGGA_P633	WHO III	Female	40	327	0	Mutant
CGGA_P7	WHO IV	Male	45	110	1	Wildtype
CGGA_P83	WHO II	Female	28	1330	0	Mutant
CGGA_P84	WHO II	Female	40	1326	0	Mutant
CGGA_P86	WHO II	Female	34	1326	0	Mutant
CGGA_P87	WHO IV	Male	32	240	1	Mutant
CGGA_P89	WHO IV	Male	42	294	1	Wildtype
CGGA_P93	WHO II	Female	45	1310	0	Mutant
CGGA_P98	WHO III	Male	44	317	1	Mutant
CGGA_P99	WHO IV	Male	52	679	0	Mutant

## Sheet: Table S3
Table S3. The differential expression of RBPs during glioma progression.
Name	FC23	P23	FC34	P34	FDR23	FDR34
AAAS	1.07401	0.199424	1.01896	0.820455	0.492798	0.867201
AAR2	1.135	0.000123875	1.12738	0.000872043	0.00608891	0.00250571
AARS	0.935654	0.125962	0.901489	0.00291289	0.389663	0.00735374
AARS2	1.0295	0.603351	1.05892	0.22897	0.826485	0.316504
AARSD1	1.11803	0.151647	0.755838	0.00470451	0.430225	0.0112746
AASDHPPT	0.991536	0.811576	0.882653	0.0338492	0.931805	0.0630736
AATF	1.25081	0.0201528	0.668138	0.159964	0.148466	0.235228
ABCC1	1.26672	0.114156	1.23005	6.89831e-05	0.371592	0.000256502
ABCC4	0.936776	0.274288	0.800581	0.0154893	0.576892	0.0320599
ABCE1	1.04968	0.777988	1.04919	0.388037	0.916103	0.485846
ABCF1	1.12758	0.00367229	0.919393	0.224156	0.0536106	0.310853
ABCF2	1.03592	0.324939	1.10704	0.0176741	0.623545	0.035934
ABCF3	1.04726	0.160519	1.03008	0.736752	0.443488	0.800021
ABT1	1.13523	0.00321963	1.12556	0.00420861	0.0496971	0.0102106
ACAA2	1.05953	0.661573	1.58019	1.19122e-11	0.859278	1.82347e-10
ACACA	1.01177	0.703163	0.823635	9.48786e-07	0.881952	5.34238e-06
ACADVL	1.01359	0.958083	1.13384	0.183435	0.986586	0.263539
ACAT1	1.04962	0.97125	0.795653	4.71398e-05	0.990866	0.000181762
ACD	1.15793	0.00213642	0.828717	0.00033176	0.0387375	0.0010482
ACIN1	1.07076	0.423261	0.982466	0.664927	0.705004	0.741808
ACLY	1.09162	0.315436	1.0604	0.303927	0.614505	0.399621
ACO1	1.0016	0.565699	0.937481	0.184443	0.805239	0.264702
ACO2	0.899708	0.0119048	0.810547	2.45276e-06	0.109284	1.26335e-05
ACP1	1.00825	0.807212	1.09647	0.00736033	0.930446	0.0167459
ACSL3	1.01773	0.45094	1.25971	0.00278475	0.725077	0.00706232
ACTN1	1.14233	0.269054	2.28143	4.90247e-19	0.572572	3.74886e-17
ACTN4	1.18614	0.27727	1.36343	2.81136e-09	0.578941	2.64559e-08
ACTR3	1.18833	0.36103	1.21754	0.00541876	0.654973	0.0127732
ADAD2	1.30712	0.865251	0.844825	0.0174826	0.953456	0.0356201
ADAR	1.07754	0.415693	0.947314	0.844558	0.699196	0.886544
ADARB1	1.01568	0.862891	0.938672	0.45104	0.952385	0.54833
ADARB2	0.796004	0.00410817	0.632921	2.63228e-13	0.0568629	5.64764e-12
ADAT1	1.13724	0.0281565	1.06347	0.102389	0.1775	0.161718
ADD1	0.996321	0.740268	0.838362	0.00401	0.899398	0.00977121
ADNP	1.16304	0.0377124	1.00999	0.78521	0.209208	0.838931
ADSL	1.16271	0.000230594	1.0413	0.335445	0.00965318	0.432947
ADSS	0.997333	0.759342	1.18001	0.0161814	0.908899	0.0333112
AEN	1.29635	0.000176232	1.23277	7.08289e-06	0.00790147	3.29577e-05
AFF1	1.01281	0.790682	1.10318	0.120364	0.921759	0.185385
AFF2	0.974369	0.399939	0.508745	6.651e-14	0.687919	1.64302e-12
AFF3	0.980688	0.601781	0.702951	1.11627e-05	0.825328	4.97031e-05
AFF4	0.997537	0.869388	0.929135	0.377531	0.955029	0.475472
AGGF1	1.01866	0.935668	1.01903	0.700391	0.979282	0.771009
AGL	1.0337	0.61888	1.10739	0.0889452	0.834887	0.143363
AGO1	1.08532	0.189482	0.906765	0.0216631	0.480557	0.0429605
AGO2	1.10972	0.247861	1.13322	0.0077454	0.549238	0.0174827
AGO3	1.15232	0.65695	0.966339	0.392082	0.857409	0.489914
AGO4	1.01871	0.983826	0.936873	0.466996	0.994746	0.562962
AGPS	1.07452	0.874415	0.940602	0.769032	0.95735	0.825322
AHCTF1	0.977549	0.335002	0.961997	0.82212	0.632983	0.868425
AHCY	1.18386	0.000278963	1.12103	0.0035084	0.0107927	0.00868305
AHNAK	0.813894	0.000137197	0.920812	0.663817	0.00664839	0.740982
AHNAK2	0.941144	0.0530418	2.07824	2.9808e-12	0.252458	5.13652e-11
AIMP1	1.05957	0.436642	1.0156	0.497497	0.714394	0.591322
AIMP2	1.10879	0.0278085	1.01761	0.806214	0.176606	0.855996
AKAP1	0.965397	0.448913	0.825273	0.000144041	0.724604	0.000497496
AKAP12	1.24246	0.450488	1.80344	5.00063e-10	0.725077	5.48218e-09
AKAP13	1.02168	0.252971	1.0333	0.790388	0.554613	0.843187
AKAP17A	0.981299	0.525043	1.09816	0.122795	0.77867	0.188451
AKAP7	1.05848	0.406504	0.741932	1.48244e-09	0.692628	1.47978e-08
AKAP8	1.10542	0.138695	1.11956	0.0204364	0.409598	0.0408473
AKAP8L	1.06606	0.333875	0.749322	0.00760609	0.631748	0.0172185
AKAP9	0.986931	0.375821	0.917522	0.12923	0.667666	0.196728
ALDH16A1	1.10074	0.0595824	1.1401	0.0448632	0.268323	0.0802426
ALDH18A1	1.16849	0.0446686	0.8654	0.010713	0.229044	0.023205
ALDH9A1	0.832171	0.00642642	0.899305	0.0990896	0.074397	0.157221
ALDOA	0.960634	0.462521	1.13832	0.0260032	0.734343	0.0503217
ALDOC	0.73398	1.88315e-05	0.475758	8.49913e-19	0.00151074	6.15918e-17
ALKBH1	1.07481	0.146775	1.01915	0.732372	0.422558	0.796601
ALKBH2	1.2298	0.000729019	0.826961	0.000921184	0.0200309	0.00263304
ALKBH3	1.1439	0.0923711	0.894369	0.646587	0.333189	0.726595
ALKBH5	0.968503	0.994309	1.1512	9.63459e-05	0.998638	0.00034638
ALKBH6	1.01858	0.80983	1.037	0.114703	0.930959	0.177887
ALKBH7	1.10336	0.329388	0.704238	0.0397731	0.627564	0.0724842
ALKBH8	1.11758	0.430027	0.971513	0.857505	0.709091	0.895941
ALYREF	1.35978	8.63689e-06	1.05071	0.356895	0.000838757	0.454348
AMPD2	1.05038	0.443088	0.982728	0.98487	0.719835	0.988744
ANAPC1	1.09977	0.101976	1.06379	0.313666	0.350294	0.409757
ANG	1.05796	0.195372	2.64443	6.01903e-15	0.487723	1.86055e-13
ANGEL1	0.948804	0.392849	0.71304	3.26185e-06	0.68166	1.63212e-05
ANGEL2	1.00271	0.848749	0.875056	0.00986939	0.94662	0.0215766
ANKFY1	0.906991	0.239965	0.851909	0.068625	0.541779	0.115169
ANKHD1	1.02772	0.844927	0.985319	0.775586	0.94512	0.831202
ANKHD1-EIF4EBP3	1.10946	0.12165	1.3181	0.000532066	0.383597	0.00160034
ANKLE2	1.06978	0.489233	1.12436	0.00995719	0.75291	0.0217329
ANKRD17	0.966071	0.317431	0.933382	0.407147	0.616437	0.50516
ANKZF1	1.04208	0.590331	0.852236	0.00181833	0.820125	0.0048414
ANLN	0.888191	0.308251	1.10022	0.0494202	0.608213	0.087152
ANP32A	1.13801	0.188349	0.959247	0.787328	0.478999	0.840588
ANP32B	1.15119	0.00713926	0.954364	0.889313	0.0797622	0.91982
ANP32E	1.04136	0.840521	1.07983	0.132426	0.943609	0.200943
ANXA1	1.39753	0.0361169	2.94748	1.39433e-20	0.203988	1.57763e-18
ANXA11	0.897676	0.53192	1.09608	0.152638	0.782914	0.226287
ANXA2	1.25976	0.00728517	3.45851	2.2752e-23	0.0807902	5.40349e-21
ANXA3	0.873768	0.0164902	0.742072	0.000330745	0.13165	0.00104554
ANXA4	0.914535	0.110338	1.32849	0.000176804	0.364959	0.000597157
ANXA5	1.12211	0.518213	1.76682	1.56279e-13	0.774141	3.53314e-12
ANXA6	0.985282	0.56139	0.976681	0.374728	0.802459	0.472562
ANXA7	0.877179	0.00257282	0.899774	0.0432245	0.0432778	0.0777697
AP1B1	0.98555	0.784905	0.99887	0.740907	0.919492	0.803188
AP2A1	1.01488	0.704557	1.02959	0.825215	0.882425	0.870927
AP2B1	0.990303	0.979334	0.772572	5.31882e-08	0.993541	3.85329e-07
AP3B1	0.998695	0.585933	1.18815	1.3565e-05	0.816949	5.91092e-05
AP3D1	1.06575	0.0343548	1.01521	0.916928	0.19838	0.939729
APC	0.874623	0.0922983	0.844155	0.00397509	0.332978	0.00969895
APEH	1.03451	0.407993	0.91188	0.108644	0.693981	0.169885
APEX1	1.21075	0.00213912	0.864727	0.00875806	0.0387546	0.0194356
APEX2	1.13619	0.00135063	1.33073	3.66891e-08	0.029187	2.74162e-07
API5	1.02542	0.987719	0.947046	0.520653	0.995982	0.613283
APOB	0.217788	0.273623	1.75476	0.000301283	0.576214	0.000962558
APOBEC2	0.987952	0.726066	0.537362	0.00853312	0.892856	0.0189874
APOBEC3A	1.2572	0.616017	0.870712	0.00854145	0.833648	0.0190034
APOBEC3B	1.35637	0.034953	2.30866	3.72574e-09	0.200195	3.40455e-08
APOBEC3C	1.12478	0.197064	1.89363	4.29251e-12	0.489994	7.12556e-11
APOBEC3D	1.16016	0.286537	1.82399	5.33207e-17	0.587779	2.55801e-15
APOBEC3F	1.14934	0.0913508	2.16665	5.63663e-16	0.331612	2.19847e-14
APOBEC3G	1.13696	0.285313	1.97362	4.69265e-16	0.5868	1.86054e-14
APOBEC3H	1.02579	0.225557	1.7357	4.3601e-06	0.524048	2.11884e-05
APTX	1.07816	0.0575789	0.969086	0.354505	0.26388	0.452049
AQR	1.0285	0.968556	1.08277	0.222759	0.989807	0.309255
ARCN1	1.06698	0.0474112	1.10935	0.000217531	0.236977	0.000720905
ARF1	1.07477	0.0208066	1.02767	0.201159	0.150981	0.284489
ARF3	0.938712	0.239516	0.897232	0.0992151	0.54124	0.157394
ARF4	1.08598	0.196156	1.35981	1.33364e-06	0.488903	7.29531e-06
ARF5	1.02583	0.31309	1.13671	0.005553	0.612868	0.013046
ARFGAP3	1.04655	0.501101	1.13117	0.0308599	0.761285	0.0581901
ARFRP1	1.05278	0.55634	0.932536	0.822596	0.799145	0.868698
ARGLU1	0.957679	0.15996	0.97073	0.851027	0.442914	0.891384
ARHGDIA	1.10838	0.00159441	0.995583	0.592877	0.0324938	0.67931
ARHGEF1	1.05751	0.353774	1.18923	0.00911816	0.648875	0.0201286
ARHGEF2	1.11939	0.0108812	0.958847	0.27243	0.103165	0.365255
ARID1A	1.17575	0.286503	0.912992	0.414631	0.587779	0.512498
ARID4A	0.998391	0.929996	0.710533	2.68364e-05	0.977085	0.000109128
ARID4B	1.02015	0.986521	0.933224	0.220332	0.995527	0.306578
ARL1	1.02316	0.781732	1.21981	0.0161139	0.91778	0.0331979
ARL10	1.0789	0.651532	0.847333	0.00819327	0.854099	0.0183317
ARL11	1.00462	0.27095	1.68756	4.35161e-09	0.574065	3.9036e-08
ARL2	1.03917	0.225277	0.841611	0.00585235	0.523617	0.013669
ARL3	0.966504	0.172241	0.659317	1.67261e-18	0.458348	1.16293e-16
ARL4A	1.04039	0.137299	1.23208	0.023757	0.407953	0.0465191
ARL4C	1.2651	0.0899264	2.00333	2.59916e-19	0.329677	2.12061e-17
ARL4D	1.08498	0.287182	1.22705	0.0216287	0.588321	0.0429161
ARL5A	1.07743	0.990415	0.968389	0.53123	0.997149	0.622928
ARL5B	1.17554	0.236823	0.768223	0.000464963	0.538247	0.00142019
ARL6	0.972142	0.886854	1.0639	0.178841	0.962491	0.258099
ARL6IP4	1.08504	0.462979	0.76536	0.455094	0.734343	0.552028
ARL8A	1.0669	0.0654462	0.931238	0.11171	0.28091	0.173988
ARL8B	0.949576	0.0517671	0.972843	0.766696	0.249495	0.823478
ARPC4	1.12389	0.0208273	1.05719	0.0444407	0.151023	0.0795996
ARPP21	0.802698	0.00177115	0.526602	1.79399e-19	0.0345403	1.52598e-17
AS3MT	0.938125	0.657494	0.790079	0.00097071	0.857791	0.00275623
ASCC1	0.946874	0.333687	0.744585	1.86349e-06	0.631492	9.8522e-06
ASCC2	1.07644	0.0480869	1.07115	0.139082	0.238861	0.20948
ASCC3	1.02906	0.787792	1.07931	0.289625	0.920358	0.383825
ASIC2	1.02587	0.171055	0.597252	5.72443e-10	0.457246	6.17966e-09
ASMT	1.05058	0.875321	1.04141	0.622527	0.957731	0.705297
ASNS	1.06665	0.257519	1.10842	0.263577	0.56013	0.355752
ASPH	0.939127	0.142233	0.98512	0.44628	0.415003	0.543784
ASPM	3.25808	2.38635e-10	1.74634	6.67115e-10	1.44136e-07	7.10888e-09
ASS1	0.609828	0.410977	1.807	1.70756e-07	0.696637	1.12155e-06
ASXL1	1.11336	0.0580248	1.07042	0.086786	0.264659	0.140506
ASXL2	0.965927	0.315066	1.00308	0.472252	0.613997	0.567823
ASXL3	0.960418	0.177844	0.612377	1.14053e-06	0.465428	6.32846e-06
ATAD2	1.42122	0.0054796	1.22874	0.0512528	0.0675822	0.0898816
ATAD3B	1.01508	0.93119	1.03765	0.677864	0.977697	0.752565
ATF7IP	1.20254	0.344497	0.739843	0.153868	0.641387	0.227759
ATG9A	1.0125	0.926715	0.896694	0.00078796	0.975524	0.00228519
ATIC	1.1748	0.120036	0.845413	0.17658	0.38101	0.255389
ATL3	1.0388	0.617559	1.29128	1.25537e-07	0.834273	8.47423e-07
ATM	0.944629	0.368779	0.863627	0.312054	0.661574	0.408115
ATP13A1	1.1516	0.00575837	0.966065	0.339606	0.0697098	0.437047
ATP13A3	1.06727	0.947617	1.29007	0.00146865	0.982346	0.00399461
ATP1A1	1.00276	0.722477	1.42198	5.73927e-09	0.890941	5.06318e-08
ATP2A2	1.00398	0.818863	0.894889	0.110066	0.934802	0.171818
ATP6V1A	0.879836	0.1116	0.898086	0.0201722	0.366858	0.0403901
ATR	1.02931	0.51627	1.23192	0.00297742	0.772923	0.0074989
ATRX	1.05903	0.512636	0.938498	0.636513	0.769935	0.71799
ATXN1	1.01985	0.675236	1.0967	0.0630971	0.866562	0.107106
ATXN10	1.00553	0.953896	0.974572	0.324813	0.984854	0.421288
ATXN1L	0.996627	0.623919	0.985675	0.660931	0.837445	0.738622
ATXN2	1.04142	0.707067	0.982807	0.694508	0.883447	0.766114
ATXN2L	1.1218	0.047202	0.97687	0.323313	0.236276	0.419705
AZGP1	1.51207	0.0482996	0.810117	0.203107	0.239669	0.286668
BAG3	0.831687	0.0925167	1.15781	0.0301317	0.333513	0.0569692
BAG6	1.08745	0.0497674	0.875456	0.0268126	0.244625	0.0515968
BAZ1A	1.2497	0.0546317	1.09816	0.455093	0.256252	0.552028
BAZ1B	1.13302	0.149091	1.15921	0.00243804	0.426354	0.00627957
BAZ2A	0.999556	0.623123	0.859308	0.175993	0.836891	0.254739
BAZ2B	0.891882	0.261643	0.68234	0.000187445	0.564471	0.000629904
BCAP31	1.06927	0.0950177	1.18623	0.000387933	0.338058	0.00120723
BCCIP	1.02713	0.54431	0.871849	4.45484e-05	0.791343	0.000172672
BCDIN3D	1.14438	0.0406027	1.04732	0.214627	0.217596	0.29998
BCL2L2-PABPN1	1.13783	0.984513	1.28305	0.153103	0.994928	0.226892
BCL6	1.08978	0.92761	1.02218	0.523636	0.975689	0.61601
BCL6B	1.43013	0.00389833	1.20579	1.36664e-06	0.0551352	7.45372e-06
BCLAF1	1.02273	0.961075	1.00411	0.754116	0.98742	0.813975
BICC1	0.951751	0.879732	1.60762	1.79951e-08	0.959418	1.42646e-07
BIRC6	0.913131	0.139096	0.916971	0.113233	0.409989	0.175972
BLM	1.13236	0.0258713	1.5507	6.22205e-05	0.169788	0.000233602
BMS1	1.1346	0.000168459	0.909412	0.00424506	0.00765124	0.0102903
BNC2	1.10099	0.113114	1.69283	7.65771e-12	0.369401	1.21165e-10
BOD1L1	0.921268	0.314351	0.974571	0.911105	0.613337	0.93568
BOLA2	1.17417	0.0374024	0.958318	0.806451	0.208306	0.856096
BOP1	1.20471	0.0176063	0.743504	0.000281933	0.136674	0.000906774
BPTF	1.04997	0.51627	0.889493	0.0106473	0.772923	0.0230844
BRAT1	1.12967	0.00776499	1.03418	0.752954	0.0839005	0.813161
BRCA1	1.47051	5.35069e-06	1.37695	1.37248e-08	0.000583396	1.11978e-07
BRD2	1.0427	0.40143	1.04219	0.383514	0.689188	0.481339
BRD3	1.07862	0.5576	0.721544	0.000338037	0.799949	0.00106635
BRD4	1.15231	0.0710109	1.01925	0.827836	0.291917	0.873002
BRIX1	1.19833	0.00139539	1.10189	0.00792349	0.0298319	0.0178143
BRPF1	1.18748	0.033221	1.0634	0.126625	0.19417	0.193412
BTAF1	0.881998	0.264686	0.766664	0.0388965	0.567996	0.0710702
BTF3L4	1.14186	0.19101	0.980406	0.67764	0.482532	0.752352
BTN3A3	1.15753	0.566969	0.984495	0.147526	0.805778	0.21996
BUB3	1.15389	0.0604512	0.86909	0.0152832	0.270077	0.0316881
BUD13	1.17807	0.00668674	0.942345	0.443	0.0764878	0.540528
BYSL	1.26286	2.68859e-05	0.974641	0.48632	0.00196022	0.581117
BZW1	1.09421	0.475194	1.24594	0.000819932	0.743275	0.00236932
BZW2	1.33945	0.000144678	1.02653	0.918385	0.00683148	0.940855
C11orf58	1.08743	0.492778	0.981924	0.772541	0.755579	0.828458
C11orf68	1.03126	0.319617	0.841804	1.64768e-05	0.618528	7.05768e-05
C12orf10	1.1085	0.215663	0.846819	0.104856	0.512646	0.164908
C12orf65	1.0812	0.0844474	0.921828	0.100982	0.319805	0.159822
C18orf21	1.20239	0.000665988	1.11493	0.00701789	0.0190411	0.016049
C18orf25	1.04702	0.878854	1.09325	0.153427	0.95919	0.227261
C19orf66	0.884589	0.079242	1.55708	3.20352e-11	0.309523	4.50956e-10
C1D	1.03764	0.564937	1.00133	0.776757	0.804701	0.832161
C1orf122	1.01787	0.526513	0.96241	0.8003	0.779934	0.851261
C1orf131	1.06447	0.250795	1.09991	0.0373613	0.552252	0.0687526
C1orf35	1.10491	0.0553451	0.952121	0.200836	0.257729	0.284132
C1orf52	0.999387	0.660212	1.10825	0.0412702	0.858841	0.0747867
C7orf50	1.06123	0.256416	1.05344	0.513136	0.558643	0.606185
C8orf33	1.06071	0.214551	0.946588	0.42984	0.51127	0.528077
CACTIN	1.05906	0.0365524	1.0668	0.270298	0.205673	0.362883
CACYBP	0.977298	0.557348	1.00208	0.9539	0.79987	0.966062
CALD1	1.18703	0.321629	1.804	8.47507e-09	0.62022	7.25782e-08
CALM3	0.925609	0.707905	0.808757	8.25559e-06	0.883849	3.78347e-05
CALR	1.10447	0.0163078	1.26875	7.81646e-07	0.130916	4.48013e-06
CALU	1.28056	0.23549	1.85034	2.34474e-09	0.536642	2.23987e-08
CAND1	1.17813	0.466647	0.998946	0.552914	0.737529	0.643011
CANX	1.02895	0.85022	1.14941	0.0219098	0.947423	0.0433694
CAP1	1.1192	0.520647	1.26921	2.29951e-05	0.775604	9.48389e-05
CAPG	1.02719	0.0932468	2.33436	4.28629e-13	0.334837	8.72054e-12
CAPN1	1.04629	0.207158	1.06364	0.0464867	0.502995	0.0827332
CAPN15	1.17783	0.0111893	1.19314	0.0170405	0.104843	0.0348319
CAPN2	0.940984	0.32976	0.990812	0.653854	0.627625	0.732795
CAPRIN1	1.03858	0.65831	0.997949	0.938803	0.858014	0.955441
CAPRIN2	0.974737	0.435978	1.06167	0.519263	0.713893	0.612008
CAPZA1	1.10067	0.416984	1.45013	1.57768e-08	0.700238	1.26483e-07
CAPZB	1.00982	0.896649	1.15946	0.000102618	0.965043	0.000367003
CARHSP1	1.37083	1.54674e-07	1.41015	1.21322e-08	3.19841e-05	1.00454e-07
CARM1	1.07385	0.0944241	1.06029	0.025738	0.336746	0.0499014
CARS	1.01619	0.332749	1.20251	2.49809e-05	0.630662	0.00010229
CARS2	1.12029	0.0709522	1.03788	0.538074	0.291826	0.62923
CASC3	1.0258	0.534386	0.764743	6.96599e-12	0.784907	1.11247e-10
CAST	1.01303	0.387259	1.61091	2.25402e-10	0.677368	2.66341e-09
CBS	0.878435	0.163789	0.661841	9.00257e-13	0.447609	1.72067e-11
CBX3	1.18936	0.0160255	1.1789	0.0305764	0.129734	0.0576963
CCAR1	1.0102	0.660212	0.950531	0.59013	0.858841	0.676841
CCAR2	1.06503	0.189993	0.908984	0.0155951	0.481292	0.0322372
CCDC12	1.13403	0.310934	0.885055	0.432525	0.610566	0.530636
CCDC124	1.08199	0.118434	0.971948	0.86063	0.37879	0.898148
CCDC137	1.11815	0.0441919	1.18052	0.0017047	0.227817	0.00456675
CCDC14	1.00189	0.668664	1.12867	0.667818	0.863486	0.744306
CCDC47	1.03192	0.789238	1.07266	0.294389	0.921328	0.389063
CCDC59	1.1036	0.0645183	1.1266	0.00959314	0.279149	0.0210533
CCDC86	1.15281	0.00123082	1.18453	0.000465547	0.027515	0.00142149
CCDC9	1.04076	0.862596	1.44045	2.33044e-12	0.952278	4.08329e-11
CCNK	1.07391	0.324939	0.933765	0.137455	0.623545	0.207367
CCT2	1.32607	0.0053176	1.32067	0.128306	0.0666075	0.19557
CCT3	1.20102	0.000100658	0.830853	3.4129e-05	0.00531823	0.000135538
CCT4	1.18474	0.00357656	0.833961	0.013852	0.052762	0.029108
CCT5	1.20908	0.00256328	1.08888	0.0621918	0.0432387	0.105749
CCT6A	1.23036	0.00035003	1.8573	1.09796e-06	0.0125316	6.10922e-06
CCT7	1.14859	0.00709922	0.903895	0.176972	0.0796514	0.255864
CCT8	1.19501	2.96419e-05	1.07538	0.00805385	0.00211613	0.0180617
CD3EAP	1.0939	0.958082	1.17802	0.00242057	0.986586	0.00624225
CD58	1.26807	0.273628	2.27849	1.33062e-17	0.576214	7.254e-16
CDC37	1.04837	0.17533	1.08654	0.0524333	0.461905	0.091617
CDC40	0.98324	0.705113	0.886492	0.00588509	0.882569	0.0137349
CDC42BPA	1.0068	0.896648	0.920387	0.129384	0.965043	0.196889
CDC42BPB	0.953252	0.325124	0.848025	0.000335277	0.623656	0.00105834
CDC5L	1.06601	0.382944	0.972262	0.456016	0.67413	0.552839
CDC6	1.88735	7.38667e-08	1.79223	3.77642e-12	1.7543e-05	6.33214e-11
CDC73	1.04481	0.665659	1.04774	0.460465	0.861183	0.556853
CDK11B	1.04944	0.266137	1.11312	0.00928238	0.56986	0.0204478
CDK12	1.08922	0.525042	0.964159	0.829027	0.77867	0.873874
CDK13	1.02368	0.844045	1.13634	0.0559896	0.944668	0.0969272
CDK4	1.3608	3.77004e-07	2.39042	0.00481348	6.60087e-05	0.0115001
CDK5RAP2	1.05962	0.0962129	0.961874	0.352759	0.340287	0.450182
CDK9	0.883938	0.0280224	0.807373	1.15664e-07	0.177308	7.85739e-07
CDKN2A	1.5323	0.0981811	1.77099	0.000205288	0.343505	0.000684589
CDKN2AIP	1.00225	0.866434	1.01595	0.7113	0.954056	0.779726
CDV3	1.10906	0.122107	0.992635	0.981698	0.38377	0.986589
CEBPZ	1.12855	0.0205387	0.992697	0.423611	0.150156	0.521754
CELF1	1.05253	0.508295	0.92089	0.223806	0.767257	0.310458
CELF2	1.04731	0.909136	0.754229	2.73128e-05	0.969651	0.000110911
CELF3	1.05392	0.815946	0.54666	5.89293e-12	0.933694	9.52518e-11
CELF4	0.769466	0.128772	0.721302	1.44368e-11	0.393937	2.17249e-10
CELF5	0.959361	0.801402	0.556459	9.56553e-16	0.927606	3.54634e-14
CENPE	2.49231	4.37925e-06	1.7409	4.35821e-10	0.000505024	4.81975e-09
CENPF	3.00705	5.79797e-08	1.66513	2.43547e-07	1.49544e-05	1.54386e-06
CEP128	1.00742	0.615432	1.24327	0.0567344	0.833341	0.0979762
CEP170	1.09957	0.407142	0.959735	0.34131	0.693222	0.438746
CEP250	1.08281	0.45978	1.01742	0.947079	0.732469	0.960737
CEP350	0.84266	0.145213	0.920912	0.89923	0.420484	0.927257
CEP55	2.53989	1.30631e-08	2.0243	8.48179e-11	4.06941e-06	1.09796e-09
CEP85	1.12449	0.121924	1.19067	0.00029315	0.3837	0.000939073
CFDP1	1.14219	0.0245982	0.823611	0.000105762	0.165555	0.00037718
CFL1	1.06459	0.046827	1.07712	0.0413617	0.235184	0.0749239
CHAMP1	1.19791	0.0104102	0.903621	0.149502	0.100088	0.222421
CHD1	1.1808	0.265492	1.22955	0.0534077	0.569211	0.0930695
CHD1L	1.04026	0.905863	1.09266	0.0395083	0.968528	0.0720455
CHD2	0.982489	0.667298	0.881851	0.0297154	0.862604	0.0562758
CHD3	0.983002	0.597347	0.689496	1.14235e-13	0.823454	2.67071e-12
CHD4	1.16226	0.00220732	0.85839	0.00137101	0.0395186	0.00375459
CHD5	0.86279	0.186087	0.568143	1.88821e-09	0.476126	1.84116e-08
CHD6	0.956315	0.432228	0.890007	0.275785	0.710879	0.368867
CHD7	1.1828	0.197459	0.687328	7.20675e-05	0.490467	0.000266772
CHD8	1.07533	0.0493318	0.890438	0.00176067	0.243332	0.00469885
CHD9	1.07447	0.1473	0.902062	0.0923291	0.423352	0.147933
CHERP	1.10881	0.0546324	1.04149	0.706066	0.256252	0.775476
CHORDC1	1.0092	0.770226	0.976956	0.968769	0.914217	0.976956
CHTOP	1.0854	0.0792421	1.03339	0.0943596	0.309523	0.150743
CIRBP	0.997832	0.702606	0.668792	3.38045e-10	0.881501	3.83208e-09
CIT	0.927739	0.253439	0.768716	0.00295377	0.55498	0.00744491
CIZ1	1.08878	0.0122384	0.872615	0.0158327	0.110988	0.0326776
CKAP2	1.53646	0.00166345	1.07668	0.399231	0.0332945	0.497189
CKAP4	1.17182	0.00631753	1.33163	1.31548e-05	0.0736711	5.75497e-05
CKAP5	1.03783	0.949112	1.00392	0.901653	0.98265	0.929035
CLASP1	0.991266	0.777412	0.914154	0.103487	0.916062	0.163151
CLASP2	0.935099	0.380698	0.650548	1.02827e-08	0.671949	8.65137e-08
CLASRP	1.06942	0.371587	1.0604	0.824977	0.663781	0.870714
CLGN	1.17518	0.817402	0.850494	0.000762778	0.934338	0.00221886
CLIC1	1.11502	0.00130903	2.81943	9.2523e-22	0.0286346	1.45055e-19
CLINT1	1.02796	0.907946	1.0825	0.275381	0.968898	0.368511
CLK3	1.09295	0.00717144	0.925766	0.0135827	0.0800255	0.0286249
CLP1	1.19461	0.00251596	1.18568	0.000691854	0.0428017	0.00203202
CLTC	0.980037	0.32753	1.06835	0.0684858	0.625514	0.114975
CLUH	1.03871	0.121023	0.863928	0.000129168	0.382574	0.000450212
CMSS1	1.16638	0.00102956	1.04133	0.261882	0.0248274	0.353743
CMTR1	1.03511	0.637262	0.952997	0.206933	0.844997	0.290973
CMTR2	1.04175	0.760199	1.09275	0.21474	0.909381	0.300103
CNBP	1.0463	0.287863	0.917183	0.0263534	0.58896	0.0508558
CNN2	1.1008	0.932086	1.38523	3.61815e-06	0.977909	1.79056e-05
CNN3	1.08174	0.639139	1.45178	7.98396e-05	0.846278	0.000292786
CNOT1	1.13871	0.000366448	1.04972	0.236153	0.0129455	0.324489
CNOT11	1.091	0.217197	1.16179	0.00243803	0.514102	0.00627957
CNOT2	1.15893	0.353384	1.2508	0.604351	0.648705	0.689229
CNOT3	1.28122	0.00199076	0.975592	0.255051	0.036989	0.345958
CNOT4	1.02859	0.879446	1.0169	0.928102	0.959269	0.947577
CNOT6	1.08819	0.157628	0.836271	0.00224527	0.438943	0.00584263
CNOT6L	1.04927	0.526755	0.912466	0.0857748	0.780102	0.139066
CNOT7	1.06823	0.55508	1.07194	0.453987	0.79834	0.550991
CNOT8	1.03893	0.701771	0.881375	0.0155166	0.881144	0.0320998
CNP	0.90572	0.585934	0.908886	0.000617819	0.816949	0.00183139
COASY	1.07586	0.292658	0.888338	0.416909	0.592603	0.514901
COIL	1.10714	0.0685221	0.954772	0.313372	0.287651	0.409571
COPA	1.05566	0.689839	1.07736	0.106903	0.873939	0.167523
COPB1	1.24084	0.414189	1.09417	2.60165e-05	0.698527	0.000106025
COPB2	1.11141	0.380698	1.16227	0.0141983	0.671949	0.0297237
COPG1	1.05042	0.0935401	1.23574	6.20534e-08	0.335288	4.42866e-07
COPS2	1.09413	0.681008	1.00803	0.452329	0.870058	0.549451
COPS3	1.18623	0.000299541	0.930471	0.996583	0.0112166	0.99754
COPS4	1.01887	0.80663	0.978491	0.500215	0.930044	0.593729
COQ3	1.03686	0.76707	0.830215	5.45722e-05	0.912551	0.000207222
COQ5	1.09047	0.023015	0.934161	0.0495619	0.15928	0.0873572
CORO1B	1.03378	0.268079	1.13969	0.0365036	0.571746	0.0674065
CORO1C	1.18641	0.0596842	0.82912	0.00471351	0.2684	0.0112905
CORO7	1.15981	0.00043714	0.779286	2.75169e-08	0.0145433	2.1169e-07
CPEB2	0.932269	0.199291	1.26071	0.00569535	0.492773	0.0133426
CPEB3	0.824336	0.0101426	0.612092	6.43197e-17	0.0984983	3.03708e-15
CPEB4	0.914146	0.134442	0.877566	0.302203	0.403967	0.397747
CPNE1	1.15374	0.0182981	1.07886	0.663595	0.139966	0.740838
CPNE3	1.01856	0.757913	0.91955	0.365905	0.908601	0.463605
CPS1	1.08226	0.373796	0.737063	0.148551	0.6661	0.221213
CPSF1	1.19467	0.0386563	0.816319	0.0234745	0.211701	0.0460562
CPSF2	1.01029	0.944629	0.935529	0.0294405	0.981751	0.0558561
CPSF3	1.2282	1.54713e-05	0.841758	0.0994657	0.00133975	0.157755
CPSF4	1.07232	0.0915026	1.16135	0.0225715	0.331802	0.0445175
CPSF6	1.15819	0.14152	1.32793	0.287264	0.413929	0.381244
CPSF7	0.973837	0.62392	0.897492	0.0256772	0.837445	0.0498075
CRCP	1.06122	0.92254	1.07136	0.189037	0.974802	0.270197
CREBBP	1.1507	0.0108227	0.807626	7.18533e-06	0.102854	3.33891e-05
CRKL	1.0309	0.611754	0.817636	0.0124327	0.831236	0.0264475
CRNKL1	1.14131	0.0111292	1.2005	0.000970718	0.104527	0.00275623
CS	1.11142	0.048556	0.842546	0.000168994	0.240544	0.000573443
CSDC2	0.837745	0.0185589	0.352647	1.69765e-23	0.140966	4.27392e-21
CSDE1	1.11241	0.476123	1.06112	0.133848	0.744169	0.202844
CSE1L	1.15446	0.000621666	1.14529	0.000176374	0.018252	0.000595826
CSNK1A1	1.10634	0.545308	1.01758	0.556398	0.792074	0.64628
CSRP1	0.882282	0.201536	1.1602	0.0570596	0.495516	0.0984102
CSRP2	0.984729	0.508536	1.4322	2.89817e-05	0.767379	0.000117015
CSTB	1.00727	0.500385	1.30979	2.3002e-07	0.760798	1.46859e-06
CSTF1	1.16653	0.000203652	1.11232	0.00422079	0.00879455	0.0102349
CSTF2	1.09511	0.111262	1.08063	0.384348	0.366277	0.482133
CSTF2T	1.03723	0.726136	0.817018	0.000183609	0.892856	0.000618224
CSTF3	1.00332	0.878854	0.960991	0.256587	0.95919	0.347727
CT45A1	0.813525	0.240643	0.525236	1.72051e-05	0.542459	7.33034e-05
CT45A3	0.776828	0.00480387	0.59168	2.34546e-06	0.0627471	1.2133e-05
CTCF	1.09048	0.0787294	0.881823	0.00269406	0.308425	0.0068594
CTIF	1.06982	0.721353	0.501745	2.84976e-08	0.890306	2.18533e-07
CTNNA1	1.0148	0.907351	1.27852	5.72591e-08	0.968823	4.1196e-07
CTNNBL1	1.16056	0.121113	0.930689	0.695186	0.382607	0.766686
CTNND1	1.0477	0.732908	1.00419	0.806688	0.896038	0.856234
CTPS1	1.35177	0.000319218	1.16512	0.00368441	0.0117801	0.00907091
CTR9	1.05698	0.57181	1.09226	0.176972	0.808824	0.255864
CTTN	1.01092	0.804887	1.08676	0.0179097	0.929463	0.0363575
CUL1	1.07889	0.089359	1.13428	0.00052789	0.329003	0.00158859
CUL4B	1.06587	0.329573	1.04221	0.833322	0.627567	0.877283
CWC15	1.06441	0.364594	1.04512	0.0398024	0.657965	0.0725266
CWC22	1.08793	0.186088	1.04265	0.532434	0.476126	0.623853
CWC25	1.02529	0.773098	1.15637	0.0177913	0.915588	0.0361433
CWF19L1	1.02964	0.25095	0.787993	2.30068e-11	0.552252	3.33251e-10
CWF19L2	0.971088	0.541322	0.715978	4.73219e-05	0.789634	0.000182435
CYB5R3	0.992	0.846691	0.979279	0.471882	0.945863	0.567569
CYFIP1	1.082	0.560378	1.16939	0.00371333	0.801872	0.00912806
CYFIP2	1.02898	0.851397	0.587149	1.80324e-12	0.948074	3.21593e-11
DALRD3	1.15414	0.721353	0.799699	0.689319	0.890306	0.761897
DAP	1.12386	0.0579257	1.32774	5.04285e-08	0.264458	3.67222e-07
DAP3	1.18466	4.24712e-05	1.09148	0.00560015	0.00278349	0.0131439
DAPK1	0.736313	0.000340113	0.768365	0.00244793	0.0122866	0.00630229
DAPK2	0.904884	0.0425175	0.995235	0.211479	0.223219	0.29627
DAPK3	1.05862	0.00834658	1.20724	0.000598632	0.0874659	0.00177935
DARS	0.890706	0.128678	0.910088	0.170777	0.3939	0.248343
DARS2	1.24992	0.00826322	1.11876	0.101682	0.086863	0.160774
DAXX	1.17608	0.0039313	1.07968	0.0777856	0.0554055	0.128078
DAZAP1	1.12236	0.00295655	1.0584	0.221717	0.0470283	0.308113
DBN1	1.2052	6.49351e-05	0.880591	0.000479086	0.00386501	0.00145761
DBNL	1.02053	0.00975462	1.11461	0.00229627	0.096171	0.00595658
DBR1	1.09119	0.29214	0.991115	0.819266	0.592207	0.866173
DCAF13	1.1948	0.0283997	1.0762	0.329798	0.178566	0.426668
DCP1A	1.07029	0.343156	0.982095	0.355935	0.640373	0.453371
DCP1B	1.09956	0.190881	0.981614	0.567743	0.482477	0.656311
DCP2	1.16115	0.000572068	1.20689	4.24444e-09	0.0173919	3.82032e-08
DCPS	1.22656	0.000341581	1.13808	0.0385511	0.0123211	0.0705603
DCTN1	1.03181	0.827628	0.704839	0.00278198	0.938395	0.00705629
DDB1	1.01576	0.488526	0.940224	0.0402471	0.752571	0.0732086
DDX1	1.09622	0.0621674	1.32361	0.0960581	0.273918	0.153059
DDX10	1.10813	0.0285629	1.05404	0.482116	0.179121	0.576956
DDX17	0.875653	0.0946465	0.860702	0.00267254	0.337088	0.00681184
DDX18	1.06091	0.445995	0.964132	0.357373	0.722185	0.454813
DDX19A	1.06158	0.275117	0.983024	0.769967	0.577427	0.826178
DDX19B	1.13449	0.00401166	1.05464	0.0552861	0.0561755	0.0959174
DDX20	1.21934	0.131437	1.19674	0.000200608	0.398631	0.000670193
DDX21	1.0763	0.680182	0.892603	0.225206	0.869652	0.312111
DDX23	1.11875	0.0548692	0.973342	0.759233	0.256903	0.817623
DDX24	1.00619	0.940745	0.858005	0.0142104	0.980774	0.0297464
DDX25	0.905521	0.10967	0.557793	2.71708e-14	0.363553	7.27394e-13
DDX27	1.12162	0.00110756	1.1626	0.000276957	0.0258276	0.000893047
DDX28	1.12328	0.00230601	0.965932	0.620664	0.0405828	0.703552
DDX31	1.11648	0.00793973	0.999433	0.838099	0.0848709	0.881306
DDX39A	1.27985	1.11312e-05	1.24891	0.00104406	0.00104708	0.0029439
DDX39B	1.16742	0.0237488	0.903651	0.175798	0.16241	0.254534
DDX3X	0.983487	0.755915	1.10995	0.121982	0.908014	0.187443
DDX3Y	0.874384	0.246278	0.965274	0.991442	0.548054	0.993695
DDX4	0.966315	0.513539	0.743508	0.00189379	0.770951	0.00502336
DDX41	1.07472	0.286503	0.978519	0.836905	0.587779	0.880321
DDX42	1.03756	0.144905	0.928713	0.00840313	0.41999	0.0187398
DDX43	1.22569	0.150847	1.1907	0.587688	0.429064	0.674621
DDX46	1.01691	0.892195	0.882622	0.0868987	0.963752	0.140669
DDX47	1.0707	0.107111	1.10979	0.00123503	0.359262	0.00342642
DDX49	1.16627	0.00600805	0.897714	0.248973	0.0713441	0.339056
DDX5	1.0415	0.737718	1.13942	0.0343146	0.897917	0.0638363
DDX50	1.10569	0.0246699	0.914876	0.00339974	0.165805	0.00843674
DDX51	1.07457	0.263082	0.908859	0.0363666	0.566072	0.067195
DDX52	1.08949	0.138594	0.942254	0.106171	0.40956	0.166595
DDX54	1.09017	0.181262	0.862167	0.12923	0.469804	0.196728
DDX55	1.08494	0.326047	0.958337	0.426629	0.624373	0.524744
DDX56	1.15714	0.0797572	0.962532	0.888588	0.310473	0.919286
DDX58	1.07824	0.995207	1.18728	0.000848329	0.99883	0.0024442
DDX59	1.04318	0.410762	1.00031	0.902379	0.696422	0.929544
DDX6	0.971761	0.508776	0.835284	0.576482	0.767644	0.664332
DDX60	1.07079	0.85876	1.3173	0.000282235	0.95067	0.000907625
DDX60L	1.15618	0.109086	1.53201	1.20999e-07	0.362623	8.18964e-07
DEK	1.24912	0.0282376	1.1536	0.124812	0.177778	0.191094
DENR	1.12499	0.0236789	1.0799	0.0806617	0.162237	0.132025
DFFB	1.01878	0.875893	1.01692	0.814512	0.958008	0.862592
DGCR8	1.09346	0.220008	1.00494	0.859909	0.518148	0.897669
DHX15	1.20389	0.0163245	1.13499	0.00753022	0.130952	0.0170774
DHX16	1.09833	0.00546094	1.09587	0.0295321	0.0675215	0.0559988
DHX29	1.0615	0.358272	1.01799	0.852466	0.653082	0.892196
DHX30	1.09162	0.015204	0.926377	0.0962417	0.126456	0.1533
DHX32	1.04927	0.666205	1.06917	0.0760492	0.861611	0.125737
DHX33	1.05717	0.347378	0.911963	0.105775	0.643818	0.166092
DHX34	1.1352	0.0656105	1.3198	1.78249e-05	0.281023	7.56375e-05
DHX35	1.06833	0.221704	1.07505	0.267119	0.51965	0.35963
DHX36	1.02664	0.723602	1.04125	0.585494	0.891523	0.67258
DHX37	1.17962	3.50466e-05	1.05422	0.0264359	0.00240309	0.0509578
DHX38	1.07813	0.138396	0.876421	0.0074008	0.409485	0.0168221
DHX40	1.13619	0.187844	1.13919	0.092211	0.478224	0.147783
DHX57	1.11456	0.0821074	1.05485	0.351491	0.314621	0.448924
DHX58	0.978831	0.338402	1.39694	6.78419e-05	0.636297	0.000252809
DHX8	1.16495	0.000419544	1.08613	0.0120307	0.014115	0.0256927
DHX9	1.11034	0.0141371	0.987419	0.806688	0.120807	0.856234
DIAPH1	1.1961	0.0304116	1.0044	0.315139	0.185572	0.411209
DICER1	0.932069	0.352994	0.971948	0.628893	0.648584	0.710832
DIDO1	1.04429	0.325862	1.06181	0.496722	0.624219	0.590488
DIMT1	0.980101	0.545807	0.870886	0.0429718	0.792319	0.0774313
DIP2B	1.07298	0.529458	0.800786	0.00350489	0.781691	0.00867525
DIS3	1.00442	0.878262	0.888908	0.076099	0.958893	0.125795
DIS3L	0.97901	0.410763	0.855488	0.0891769	0.696422	0.143689
DIS3L2	1.07496	0.040383	0.881355	0.00135219	0.216898	0.0037094
DKC1	1.15072	0.0497235	1.16947	0.0187094	0.244625	0.0378178
DLAT	1.01628	0.99371	1.01564	0.586335	0.998497	0.673229
DLD	1.01943	0.943434	1.04791	0.74137	0.981444	0.803508
DNAAF2	1.10913	0.472411	0.912528	0.146162	0.741754	0.21828
DNAJA1	1.07287	0.911517	1.0064	0.18053	0.970723	0.260145
DNAJC1	1.16946	0.0248867	1.16797	1.28098e-05	0.166611	5.61325e-05
DNAJC13	0.991197	0.999401	0.951059	0.205833	0.999909	0.289732
DNAJC17	1.23979	0.00244826	0.894623	0.62564	0.0420977	0.708022
DNAJC2	1.11356	0.128018	1.30272	4.84555e-05	0.392883	0.000186387
DNAJC21	1.04006	0.906458	1.20612	0.000781859	0.968603	0.00227004
DNAJC27	0.878898	0.0302947	0.862666	0.00766077	0.185094	0.0173242
DNAJC7	1.14814	0.291454	0.786421	0.166612	0.591733	0.243409
DNAJC8	1.0734	0.31363	1.19564	8.86499e-06	0.613093	4.03347e-05
DNAJC9	1.17044	0.0192057	0.955135	0.199332	0.143583	0.282453
DNASE1	1.03875	0.531426	0.930575	0.0298304	0.782914	0.056462
DNASE1L1	0.99229	0.745945	1.46308	1.05067e-08	0.902001	8.8213e-08
DNASE1L2	1.0428	0.48829	0.582186	1.38986e-07	0.752571	9.28912e-07
DNASE1L3	1.10611	0.0758891	0.684523	0.000343377	0.301469	0.00108088
DND1	0.995591	0.771641	0.744894	9.10056e-05	0.91488	0.000329502
DNM1L	0.933584	0.352217	0.886665	0.0305763	0.648399	0.0576963
DNMBP	1.0223	0.902294	0.902747	0.0259609	0.967127	0.0502626
DNMT1	1.34909	1.45699e-06	1.09316	0.163078	0.000200312	0.23909
DNTTIP2	1.13831	0.0113827	1.21496	0.0010985	0.105787	0.00308256
DOCK7	1.0117	0.673043	1.3797	1.4533e-06	0.865598	7.8638e-06
DPP3	1.11042	0.0137003	1.14871	0.000556206	0.118468	0.00166376
DPYD	1.2405	0.181746	2.32475	7.75556e-21	0.47015	9.34838e-19
DPYSL2	0.958481	0.227005	1.02752	0.609911	0.525494	0.694184
DPYSL3	0.981164	0.605973	0.906508	0.0121459	0.82809	0.0259088
DQX1	1.01584	0.425539	0.973276	0.131133	0.706297	0.199308
DRG1	1.1696	0.00540448	0.853909	0.00295382	0.0673553	0.00744491
DRG2	1.01032	0.482888	1.03862	0.0740481	0.749292	0.122877
DROSHA	1.13251	0.124574	0.809868	0.00190314	0.387469	0.00504593
DSG2	1.8452	0.437779	2.35943	2.35999e-13	0.715521	5.13229e-12
DSP	1.25662	0.715414	0.787856	0.360651	0.88746	0.458255
DST	0.889459	0.0462486	0.861832	0.00546491	0.233618	0.0128668
DTD1	1.10508	0.135718	0.867634	0.00205821	0.405716	0.00540927
DTYMK	1.2631	0.000213239	1.26975	0.00354646	0.0090691	0.00876729
DUS1L	1.09704	0.140911	1.04118	0.623908	0.412708	0.706595
DUS2	1.06904	0.20353	0.826797	0.000586574	0.498021	0.00174698
DUS3L	1.14499	0.00711519	0.925988	0.093699	0.0796573	0.149837
DUS4L	0.9477	0.121291	1.04581	0.460465	0.382824	0.556853
DUSP11	1.06836	0.170829	1.10144	0.0159524	0.456871	0.0328964
DUSP23	1.02438	0.832604	1.55861	3.21865e-06	0.939799	1.61316e-05
DUT	1.04155	0.31907	0.932536	0.0617217	0.618117	0.105106
DXO	1.07378	0.0745444	0.98466	0.730073	0.298763	0.794964
DYNC1H1	1.00103	0.973346	0.861769	0.00542389	0.991155	0.012784
DYNC1I2	0.974514	0.80983	0.947717	0.413582	0.930959	0.511555
DYNC1LI1	1.08008	0.738001	0.959047	0.541512	0.897917	0.632572
DYNC1LI2	0.906665	0.29925	0.88196	0.861351	0.600226	0.898626
DYNLL1	0.989627	0.963468	1.10573	0.00150157	0.987607	0.00407261
EARS2	1.07396	0.456368	0.978488	0.516095	0.729747	0.609142
EBNA1BP2	1.08401	0.0103209	1.15793	1.78253e-05	0.099545	7.56375e-05
ECHS1	1.03573	0.906458	0.791735	0.00290708	0.968603	0.00734177
EDC3	1.10756	0.00784316	0.864856	0.000124744	0.084365	0.000436568
EDC4	1.0936	0.00438454	0.926546	0.0275573	0.0591519	0.0528013
EDF1	1.09641	0.21636	0.83202	0.5876	0.513336	0.674551
EEA1	1.09415	0.682933	1.1853	0.0737497	0.871129	0.12245
EEF1A1	1.23228	0.0106724	0.680743	4.26875e-09	0.101667	3.84075e-08
EEF1A1P5	1.12743	0.363008	0.701884	0.000668312	0.656202	0.00197108
EEF1A2	0.963211	0.668938	0.792838	0.000908173	0.863514	0.00259832
EEF1B2	1.20695	0.0416835	0.713043	4.73236e-07	0.220578	2.84001e-06
EEF1D	1.28151	0.0222574	0.618513	0.00207308	0.156382	0.00544237
EEF1G	1.27043	0.000940164	0.660546	7.90214e-10	0.0236639	8.30625e-09
EEF2	1.19427	0.0229024	0.609796	2.31305e-10	0.15882	2.72377e-09
EEFSEC	1.12359	0.0118415	0.8169	0.000443098	0.108996	0.00135881
EFTUD2	1.1463	0.000506038	0.995169	0.656063	0.0159925	0.734549
EGLN2	1.08771	0.0692677	1.02937	0.0252349	0.289061	0.0490446
EGLN3	0.883306	0.00858039	1.23722	0.0181628	0.0890601	0.0368061
EHD1	1.1516	0.0227675	0.883087	0.0481941	0.158331	0.0852972
EHD2	1.01544	0.673591	1.60712	2.81127e-09	0.865701	2.64559e-08
EHD3	0.849353	0.0278618	0.771683	6.08938e-08	0.176665	4.35398e-07
EHD4	1.34336	0.0109161	1.32381	6.96792e-08	0.103414	4.92601e-07
EIF1	1.07738	0.00635372	1.07327	0.0085328	0.0738405	0.0189874
EIF1AD	1.09113	0.00143401	1.05695	0.195398	0.0303866	0.277765
EIF1AX	1.02493	0.991912	1.03943	0.509987	0.997778	0.60306
EIF1AY	1.05016	0.696205	1.04782	0.480112	0.878348	0.575074
EIF1B	0.953688	0.299075	1.00584	1	0.600127	1
EIF2A	1.13341	0.054964	0.841643	0.00354993	0.256903	0.00877495
EIF2AK2	1.05526	0.94194	1.00932	0.893181	0.981422	0.922486
EIF2AK4	1.05866	0.183107	1.24633	0.000293508	0.471791	0.00093972
EIF2B1	1.12482	0.0305846	1.00073	0.812378	0.185824	0.860939
EIF2B2	1.04791	0.482654	0.995144	0.792274	0.749202	0.844859
EIF2B4	1.13826	0.131728	0.86519	0.239558	0.399213	0.328358
EIF2B5	1.11409	0.0390464	0.893979	0.0120099	0.213172	0.0256528
EIF2D	1.05209	0.113728	1.00415	0.902621	0.370451	0.929594
EIF2S1	1.11117	0.365588	1.04194	0.777461	0.65867	0.832729
EIF2S2	1.06237	0.0473274	1.09596	0.002151	0.236755	0.00562232
EIF2S3	1.04688	0.466878	0.994029	0.681674	0.737624	0.755641
EIF3A	1.07623	0.517484	0.811524	0.00585778	0.773582	0.0136803
EIF3B	1.1736	0.000723071	0.953819	0.766929	0.019936	0.823655
EIF3C	1.32139	0.272812	0.754111	0.289348	0.575495	0.3835
EIF3CL	1.19749	0.00526853	0.880004	0.0755956	0.066444	0.125082
EIF3D	1.19455	0.00747549	0.846974	0.023606	0.0821582	0.0462688
EIF3E	1.26264	0.00350413	0.695363	1.31117e-07	0.0520779	8.81724e-07
EIF3G	1.13534	0.0100343	0.840315	0.148298	0.0976041	0.220863
EIF3H	1.15636	0.0102987	0.735293	1.54867e-09	0.0994501	1.53631e-08
EIF3J	0.981386	0.934175	0.902998	0.0292364	0.97886	0.0555391
EIF3L	1.3096	0.161416	0.500652	4.17466e-11	0.444278	5.72542e-10
EIF4A1	1.27119	2.27648e-05	0.919342	0.879171	0.00173352	0.911864
EIF4A2	0.959492	0.330506	0.904752	0.0782507	0.628148	0.128738
EIF4A3	1.17825	0.00238812	1.06005	0.151762	0.0414693	0.22515
EIF4B	1.15118	0.283122	0.679126	2.26533e-05	0.584897	9.36063e-05
EIF4E	1.10563	0.54456	1.10175	0.309281	0.791562	0.405217
EIF4E1B	0.782695	0.0672846	0.679885	6.94586e-09	0.284799	6.02787e-08
EIF4E2	1.18955	6.04034e-06	1.20824	6.67849e-07	0.000643954	3.8789e-06
EIF4E3	0.9008	0.00766997	0.978279	0.213161	0.0832892	0.298313
EIF4EBP1	1.35437	0.000272139	1.13997	0.172599	0.0106973	0.250659
EIF4EBP2	1.08849	0.113814	0.722784	1.22137e-13	0.370679	2.83062e-12
EIF4EBP3	1.0502	0.7093	1.07048	0.523031	0.884598	0.615609
EIF4ENIF1	0.987217	0.813906	0.846768	3.26557e-05	0.93285	0.000130508
EIF4G1	1.06953	0.0434849	1.20441	4.31987e-07	0.225969	2.61339e-06
EIF4G2	1.07902	0.559872	1.13176	0.0629677	0.801531	0.106901
EIF4G3	1.04527	0.827043	1.03562	0.297214	0.938246	0.392128
EIF4H	1.00838	0.850514	1.06987	0.149936	0.947575	0.222945
EIF5	1.01118	0.864367	1.08697	0.293123	0.953137	0.387647
EIF5A	1.15953	0.000234712	1.01883	0.31147	0.00974055	0.407484
EIF5A2	1.04436	0.850217	1.23872	0.00789381	0.947423	0.0177562
EIF5AL1	1.66567	0.325666	0.738502	0.368408	0.624015	0.466161
EIF5B	1.11625	0.181507	0.825913	0.0548985	0.46992	0.095341
EIF6	1.16552	0.00884934	1.01912	0.271496	0.0908686	0.364268
ELAC1	1.08089	0.135225	1.0748	0.0669212	0.405001	0.112656
ELAC2	1.04821	0.060092	1.00798	0.330861	0.269325	0.427652
ELAVL1	1.22943	0.010535	1.12666	0.0157003	0.100858	0.0324322
ELAVL2	0.843142	0.591626	0.65684	3.35365e-13	0.820595	7.01955e-12
ELAVL3	1.23402	0.774535	0.699468	3.7264e-05	0.915824	0.00014675
ELAVL4	1.00257	0.824703	0.64443	5.68596e-10	0.937364	6.14963e-09
EMD	0.999752	0.736019	1.20243	3.33182e-05	0.897443	0.000132869
EMG1	1.17346	0.0699607	0.949226	0.970964	0.290136	0.978716
EML4	1.20496	0.0304686	1.11327	0.0708868	0.185684	0.118368
ENAH	1.14254	0.592925	0.849003	0.0207544	0.82116	0.0414103
ENDOD1	0.920619	0.109254	1.0998	0.238581	0.362775	0.327282
ENDOG	0.99429	0.661845	0.760002	4.57814e-06	0.859352	2.21537e-05
ENDOU	0.681577	1.94909e-06	0.772835	0.0119842	0.000258303	0.0256071
ENDOV	1.05678	0.183478	0.853928	6.00053e-05	0.472169	0.000226102
ENO1	1.03888	0.568497	1.46003	6.90314e-10	0.806323	7.3268e-09
ENOX1	1.02251	0.894569	0.811922	3.78588e-05	0.964363	0.000148848
ENOX2	0.98986	0.697041	1.16181	0.0272127	0.878932	0.0522441
ENPP1	1.11497	0.0740433	1.32038	3.09971e-06	0.297539	1.55843e-05
ENPP2	0.872695	0.476588	1.01309	0.361543	0.744556	0.459097
ENPP3	0.937257	0.0309575	0.746085	0.000567049	0.187142	0.0016943
EP400	1.04656	0.454781	0.880775	0.0174122	0.728518	0.0354947
EPB41L2	0.898735	0.066663	0.88398	0.0830248	0.283569	0.135385
EPPK1	0.921603	0.209421	0.829775	0.440276	0.505934	0.538081
EPRS	1.12077	0.00853317	0.980334	0.753186	0.0887235	0.813302
EPS15	0.884271	0.0574804	1.03842	0.176286	0.26353	0.255087
ERAL1	1.14853	0.00398793	0.885541	0.0402471	0.0559406	0.0732086
ERCC2	1.10377	0.0614343	0.968163	0.657832	0.27249	0.73598
ERCC3	1.00896	0.855225	0.965468	0.572106	0.949428	0.660336
ERCC6L	2.09177	0.000115477	1.8461	1.03967e-08	0.00579485	8.73504e-08
ERCC6L2	1.00929	0.759627	0.843387	0.215872	0.909195	0.301369
ERH	1.05639	0.468719	0.985843	0.583813	0.738709	0.671007
ERI1	1.20182	0.215103	1.44751	2.89005e-07	0.51183	1.8053e-06
ERI2	0.939259	0.731495	0.866415	0.129616	0.895544	0.197202
ERI3	1.02757	0.311831	1.00209	0.730993	0.611501	0.795749
ERMP1	0.963367	0.0811205	0.895988	0.140393	0.312886	0.211097
ERN1	1.10729	0.486869	1.14517	2.17977e-05	0.75183	9.03821e-05
ERN2	3.03176	0.557851	0.458378	0.000448188	0.800118	0.00137329
ERP44	1.07862	0.233272	1.3055	1.5003e-07	0.533885	9.95888e-07
ESF1	0.967563	0.622592	1.05462	0.466809	0.83688	0.562765
ESPL1	2.70769	2.09001e-11	1.46462	7.07436e-08	2.2676e-08	4.99537e-07
ESRP2	1.94307	0.829197	0.365714	0.340161	0.938436	0.437621
ESYT1	1.07134	0.953597	1.31495	1.88812e-10	0.984799	2.2759e-09
ETF1	1.00804	0.936265	1.15613	0.0077246	0.979352	0.0174456
ETFA	1.06389	0.167224	0.886817	0.00250052	0.451915	0.00642048
ETHE1	0.991807	0.412902	1.24639	3.38114e-05	0.697633	0.000134455
EWSR1	1.01291	0.739418	0.974629	0.693153	0.899002	0.765042
EXD1	0.914354	0.0373684	0.968309	0.43089	0.208217	0.529171
EXD2	0.918778	0.115627	0.913431	0.0802379	0.374198	0.131466
EXD3	0.874561	0.774536	0.607816	4.64987e-07	0.915824	2.7961e-06
EXOC4	1.07058	0.063655	0.91513	0.0317734	0.277163	0.0596789
EXOG	1.0327	0.947916	1.02876	0.43666	0.982443	0.534673
EXOSC1	1.05547	0.0291126	0.947787	0.0578222	0.180659	0.0995038
EXOSC10	1.0913	0.24268	1.12987	0.0103609	0.544695	0.0225257
EXOSC2	1.04307	0.00844869	0.882056	0.00284103	0.088266	0.0071894
EXOSC4	1.25823	0.00881047	0.641875	0.00154486	0.0906636	0.00417822
EXOSC5	1.09032	0.0847864	0.964869	0.499632	0.320632	0.593184
EXOSC6	1.06441	0.21608	1.01453	0.777695	0.513097	0.832757
EXOSC7	1.06292	0.206887	0.927541	0.139902	0.502492	0.210436
EXOSC8	1.1	0.12522	0.887692	0.00915893	0.38837	0.0202075
EXOSC9	1.1442	0.0217138	1.15714	3.49572e-05	0.1546	0.000138575
EZR	1.02913	0.415263	0.743055	0.000144578	0.699012	0.000499065
FABP5	1.26781	0.259735	3.41192	2.05201e-17	0.562761	1.07706e-15
FAM120A	1.02911	0.858467	1.08594	0.0368611	0.950607	0.0679726
FAM120C	1.04662	0.219582	0.923153	0.0101435	0.517762	0.0220995
FAM129B	1.02593	0.121744	1.5366	1.1737e-11	0.383693	1.80009e-10
FAM172A	0.990195	0.510704	1.11535	0.0225169	0.76891	0.0444247
FAM207A	1.1923	0.00519567	0.806156	0.0731616	0.065941	0.121591
FAM50A	1.02561	0.43047	1.04463	0.218381	0.709231	0.304323
FAM83A	2.39677	0.313593	0.327599	0.509186	0.613093	0.602307
FAM83D	2.68982	1.44155e-06	1.68166	1.32362e-10	0.000199876	1.64934e-09
FAM83E	1.6249	0.0250929	0.69729	0.650867	0.167103	0.730232
FAM83F	2.18323	0.801994	0.357175	0.15747	0.927865	0.232059
FAM83G	1.39625	0.731592	1.68769	1.6614e-12	0.895616	2.99639e-11
FAM83H	1.00616	0.255622	0.890861	0.219403	0.55762	0.30548
FAM98A	1.01285	0.474266	0.915937	0.3703	0.742597	0.467864
FAM98B	1.04753	0.488054	0.886892	0.00234342	0.752406	0.00606776
FAM98C	0.985487	0.775111	1.07568	0.180231	0.915824	0.259762
FANCD2	1.84638	1.4998e-07	1.22948	0.0044673	3.12833e-05	0.0107644
FANCI	2.16615	1.93859e-12	1.29051	0.000265039	4.47221e-09	0.000858541
FANCM	1.21557	0.317783	1.01747	0.204841	0.616893	0.288601
FARS2	1.13498	0.00213367	0.985917	0.67116	0.0387375	0.747266
FARSA	1.07626	0.0739964	0.948627	0.151675	0.297511	0.225054
FARSB	1.1039	0.00981841	0.97341	0.687067	0.0964441	0.760073
FASN	1.03033	0.949411	0.752261	1.62499e-06	0.98265	8.70448e-06
FASTK	1.04236	0.320348	0.941779	0.77582	0.619243	0.831416
FASTKD1	1.11476	0.165958	0.938677	0.231229	0.450536	0.319057
FASTKD2	1.05961	0.293001	1.10135	0.0458505	0.592942	0.0817647
FASTKD3	1.01234	0.898431	1.15321	0.0319682	0.965704	0.0600017
FASTKD5	1.01254	0.905268	1.22371	0.00029349	0.968281	0.00093972
FAU	1.19758	0.081253	0.751651	0.00148582	0.313044	0.00403538
FBL	1.23751	0.000651511	0.950464	0.542728	0.0187384	0.633654
FBLL1	1.13763	0.164814	0.565973	7.22404e-12	0.448687	1.14909e-10
FBXO22	1.1016	0.621266	1.2302	0.00176798	0.836129	0.00471731
FCF1	0.998531	0.901403	1.05562	0.48747	0.966647	0.582143
FCHO1	0.966384	0.198243	0.813865	0.000704335	0.491295	0.00206463
FDPS	1.09233	0.255945	0.821843	0.000980308	0.558173	0.00278017
FDXACB1	1.10261	0.163667	0.904341	0.117537	0.447569	0.181565
FEN1	1.45947	2.02388e-08	1.09335	0.115125	5.91109e-06	0.178427
FERMT2	0.954317	0.287012	1.12712	0.244854	0.588123	0.334414
FH	0.993654	0.845809	1.07848	0.00276806	0.945416	0.00702437
FHIT	0.987605	0.496334	0.933077	0.0941178	0.757981	0.150417
FHL2	0.942944	0.242072	1.56579	4.02918e-06	0.5441	1.97321e-05
FHOD1	1.05795	0.319617	1.39677	5.21922e-08	0.618528	3.7915e-07
FIP1L1	1.40823	0.00685524	1.13212	0.479451	0.0777846	0.574513
FKBP3	1.06052	0.180161	0.99152	0.88424	0.468306	0.915814
FKBP4	1.09736	0.0254986	0.843413	0.000793211	0.16882	0.00229958
FLII	1.0167	0.449814	1.24987	7.99415e-05	0.72487	0.000293115
FLNA	1.17495	0.0104558	2.0136	3.98667e-09	0.100401	3.61544e-08
FLNB	0.891628	0.028919	1.24249	0.00230091	0.180366	0.005968
FLYWCH2	1.1021	0.0258216	0.922357	0.103552	0.169695	0.1632
FMR1	0.95489	0.613335	0.92267	0.0193494	0.831801	0.0389244
FN1	1.30246	0.00389401	2.97025	9.76819e-23	0.0551352	2.03748e-20
FNDC3A	0.986458	0.497525	1.00418	0.902864	0.758976	0.929764
FNDC3B	1.32642	0.210144	1.81789	7.71558e-16	0.50636	2.90539e-14
FRA10AC1	0.993589	0.327901	0.51122	5.27507e-17	0.625873	2.53573e-15
FRG1	1.1114	0.0799509	0.899792	0.175115	0.310908	0.253776
FRYL	0.968294	0.586967	1.15433	0.0204198	0.817629	0.0408246
FSBP	1.41402	0.0461808	1.36088	4.66629e-07	0.233618	2.80527e-06
FSCN1	1.17209	0.227583	1.19554	0.000156242	0.526426	0.000534254
FTH1	1.01881	0.281106	1.3384	0.0286524	0.582993	0.0545725
FTO	0.915316	0.261325	0.788129	0.05552	0.564214	0.0962671
FTSJ1	1.06366	0.15785	1.13257	0.0376418	0.439201	0.0691729
FTSJ3	1.08712	0.0131921	1.01687	0.666038	0.115869	0.74284
FUBP1	1.11501	0.149197	0.809159	0.0051347	0.426481	0.0121802
FUBP3	0.977331	0.711538	0.901153	0.104007	0.885712	0.163809
FUS	1.12828	0.0124875	0.892896	0.00946612	0.112144	0.0208086
FXR1	1.03956	0.623124	1.06645	0.412186	0.836891	0.510091
FXR2	1.07442	0.0133456	0.86064	2.34461e-06	0.11679	1.21312e-05
FYCO1	1.03268	0.522594	1.34964	2.67282e-11	0.777015	3.82079e-10
FYTTD1	1.06346	0.779139	1.03605	0.649446	0.916497	0.728876
G3BP1	1.10467	0.396185	1.04749	0.195821	0.684329	0.278268
G3BP2	0.981423	0.97125	0.885906	0.0891199	0.990866	0.143616
G6PD	1.02687	0.455235	1.33245	9.11112e-10	0.728905	9.44462e-09
GADD45A	1.13413	0.015845	2.10634	1.9446e-14	0.129189	5.38627e-13
GADD45B	0.859187	0.163675	1.80332	7.30589e-11	0.447569	9.57107e-10
GADD45G	1.13562	0.0871874	0.519936	9.81947e-10	0.325352	1.01438e-08
GADD45GIP1	1.16085	0.323466	0.783972	0.616354	0.622111	0.699791
GALNT2	1.1263	0.186464	1.41091	1.23514e-09	0.47653	1.25539e-08
GANAB	1.12598	0.096213	1.20797	0.000311354	0.340287	0.000991432
GAPDH	1.13149	0.00683212	1.44326	2.55579e-09	0.0776325	2.42506e-08
GAPVD1	1.03338	0.93119	0.921009	0.101236	0.977697	0.160171
GAR1	1.12765	0.0129443	0.993032	0.933207	0.114363	0.951373
GARS	1.08182	0.0387623	1.24831	0.000199173	0.212088	0.00066577
GART	1.04852	0.375619	0.944485	0.432704	0.667653	0.530801
GATAD2B	1.10484	0.206886	0.769874	1.96498e-06	0.502492	1.03386e-05
GATC	1.07839	0.690114	1.02543	0.103941	0.874151	0.163716
GBE1	1.18002	0.296461	1.75828	5.84443e-08	0.596679	4.19606e-07
GBF1	0.980828	0.402484	0.813839	3.24271e-08	0.689825	2.45063e-07
GCC2	0.92102	0.232244	0.921908	0.309425	0.532334	0.405342
GCLM	1.04701	0.775109	1.60558	3.42958e-11	0.915824	4.80522e-10
GDI2	1.19876	0.00478855	0.798793	2.66751e-06	0.0626981	1.36343e-05
GEMIN2	1.12351	0.0396554	0.966398	0.28519	0.214915	0.37889
GEMIN4	1.15618	0.0061467	0.982816	0.598388	0.0724169	0.683697
GEMIN5	1.07154	0.448685	1.03404	0.535047	0.724512	0.626302
GEMIN6	1.20883	7.47957e-06	1.24871	2.17146e-05	0.000756489	9.00846e-05
GEMIN7	1.08404	0.0594298	1.32901	3.94977e-09	0.268012	3.5874e-08
GEMIN8	1.031	0.780291	1.0223	0.389383	0.916864	0.487201
GFI1	1.37926	0.12276	1.39752	1.99172e-07	0.384872	1.29227e-06
GFM1	0.931914	0.235193	1.04362	0.510773	0.536374	0.60387
GFM2	1.06531	0.121473	0.993294	0.816651	0.383238	0.864132
GFPT1	1.01937	0.663478	1.00029	0.778398	0.860146	0.833286
GGCT	1.0764	0.0952406	1.2143	2.14194e-06	0.338549	1.11888e-05
GIGYF2	1.00571	0.939251	0.937636	0.233021	0.980239	0.320959
GIMAP1	0.945471	0.209732	1.12599	0.324959	0.506084	0.421431
GIMAP2	1.05561	0.897539	1.40956	5.69573e-06	0.965179	2.7022e-05
GIMAP4	1.00565	0.671126	1.2977	0.00144556	0.864617	0.00393985
GIMAP5	1.00805	0.973944	1.05481	0.816889	0.991386	0.864205
GIMAP6	1.0083	0.464121	1.0774	0.00854789	0.735458	0.0190149
GIMAP7	0.908096	0.129339	1.02356	0.66715	0.394871	0.743734
GIMAP8	0.904426	0.0650594	0.99372	0.706744	0.280367	0.776006
GLE1	1.14982	0.000305224	1.07192	0.224622	0.0113687	0.311356
GLRX3	1.15473	0.000859143	0.926097	0.121466	0.0223517	0.186805
GMPS	1.23113	3.25359e-06	1.23487	1.2095e-05	0.000398183	5.33608e-05
GNAI2	1.05344	0.122834	1.13807	0.000479636	0.384902	0.00145855
GNAI3	1.1693	0.107357	1.24541	0.000535755	0.35966	0.00160982
GNL1	1.06991	0.0341318	1.01651	0.622178	0.197473	0.704968
GNL2	1.20912	0.00171544	1.39841	0.000251803	0.0339506	0.000821323
GNL3	1.11694	0.212203	1.13939	0.0261674	0.508555	0.0505702
GNL3L	1.17044	0.0746038	1.16267	0.0606209	0.298808	0.103497
GNMT	0.99437	0.675235	0.843983	0.0179529	0.866562	0.0364266
GOLGA2	1.06386	0.346418	1.11116	0.0563842	0.642954	0.0974625
GOLGA3	1.05176	0.311829	1.08427	0.0326348	0.611501	0.0611045
GOLGB1	0.972947	0.464352	1.07576	0.505871	0.735634	0.599196
GOT1	0.844095	0.124851	0.87671	0.000301594	0.387913	0.000963422
GOT2	1.023	0.184842	1.04466	0.174726	0.474356	0.253334
GPANK1	1.10732	0.013643	0.847555	0.000116621	0.118058	0.000411684
GPATCH1	1.14808	0.0164921	1.14913	0.000778393	0.13165	0.00226072
GPATCH11	0.986154	0.533151	0.861215	0.0317972	0.784199	0.0597182
GPATCH2	1.12525	0.134048	1.02184	0.662039	0.403249	0.739514
GPATCH3	1.14557	0.0444296	0.785749	0.529627	0.22821	0.621382
GPATCH4	1.12469	0.00243309	0.833721	9.383e-06	0.0419272	4.24661e-05
GPATCH8	0.994471	0.777412	0.848925	0.0247007	0.916062	0.0481549
GPD2	1.0615	0.622592	0.915065	0.352758	0.83688	0.450182
GPHN	1.06359	0.82003	0.675412	7.66452e-08	0.935423	5.37727e-07
GPI	1.01341	0.307718	1.3317	1.80927e-07	0.607708	1.18318e-06
GPKOW	0.99708	0.757628	0.903469	0.00441626	0.908601	0.0106561
GPN1	1.14104	0.00990424	1.18611	9.05535e-05	0.0968895	0.000328014
GPS1	1.21901	0.210831	0.66435	0.0950242	0.506582	0.151593
GRB2	1.02489	0.942239	1.09005	0.111986	0.981431	0.17427
GRSF1	1.03847	0.670305	1.05644	0.145316	0.864395	0.217218
GRWD1	1.27161	0.0125536	1.29599	1.41159e-06	0.112412	7.66926e-06
GSPT1	1.08279	0.298726	1.0686	0.39667	0.599777	0.494668
GSPT2	1.11911	0.057826	0.963556	0.336212	0.264403	0.433611
GSR	1.06769	0.586708	1.03129	0.64001	0.817459	0.721052
GSTCD	1.08721	0.794153	0.958162	0.595202	0.924011	0.681327
GTF2B	1.13531	0.0552491	1.11519	0.000510152	0.257514	0.00154099
GTF2F1	1.06183	0.262922	0.941526	0.594994	0.56593	0.681182
GTF2I	1.00713	0.740836	0.850929	8.2321e-05	0.899723	0.000301195
GTF3C1	1.18048	0.0165436	0.917949	0.400259	0.13175	0.498236
GTF3C3	1.06845	0.441972	0.962925	0.468309	0.718795	0.564319
GTF3C4	1.21772	0.31852	0.868579	0.313518	0.617656	0.409677
GTPBP1	1.04106	0.259893	0.786575	1.40267e-12	0.562844	2.57626e-11
GTPBP10	1.1965	0.730648	1.07647	0.00412011	0.895009	0.0100141
GTPBP2	1.08558	0.412474	1.27667	4.632e-06	0.6974	2.24053e-05
GTPBP3	1.12446	0.253127	1.07286	0.247344	0.55479	0.337258
GTPBP4	1.19318	0.0154735	0.839856	0.00171003	0.12768	0.00458003
GTPBP6	1.08608	0.227728	0.787405	0.0144783	0.52671	0.0302334
GTPBP8	1.12733	0.339348	1.04117	0.223456	0.636932	0.30999
GTSE1	2.70215	2.40868e-10	1.71364	1.73631e-08	1.44136e-07	1.38048e-07
GTSF1	1.12571	0.479047	1.71173	0.0021984	0.746564	0.00573249
GUF1	1.00627	0.739134	0.90395	0.00323935	0.898794	0.00808556
GZF1	0.968987	0.295247	0.955344	0.546587	0.595074	0.637292
H1F0	1.16202	0.111516	0.805423	1.19941e-05	0.366731	5.29546e-05
H1FX	1.26972	0.00145843	0.825355	0.00068573	0.0306941	0.00201601
H2AFV	1.17738	0.00267989	1.21642	0.000636146	0.0443634	0.00188246
H2AFY	1.16472	0.00375238	1.06482	0.060622	0.0539618	0.103497
H3F3C	1.42593	0.341347	0.732157	0.700297	0.63868	0.771009
HABP4	0.908556	0.0316408	0.819765	5.92234e-07	0.189458	3.48631e-06
HADHA	1.06433	0.249405	0.828447	2.57903e-07	0.550822	1.62755e-06
HADHB	0.865955	0.00153391	0.813088	3.95042e-05	0.0317188	0.000154657
HAGH	0.974389	0.780292	0.912418	0.00516885	0.916864	0.0122479
HAGHL	1.0195	0.886855	0.77841	0.00271311	0.962491	0.00690132
HARS	1.02158	0.460009	1.06339	0.0652093	0.732589	0.110161
HAT1	1.1131	0.103322	1.25151	0.00048349	0.352493	0.00146803
HBP1	1.01657	0.963169	1.05532	0.308408	0.987607	0.404383
HBS1L	0.981244	0.689562	0.953475	0.470752	0.873911	0.566552
HCFC1	1.1521	2.6052e-05	0.942944	0.0700319	0.00190521	0.117161
HDAC2	1.31986	0.00529915	0.948183	0.426274	0.0665562	0.524388
HDGF	1.21587	7.70725e-06	0.968431	0.466436	0.000766459	0.5624
HDLBP	1.1206	0.00964896	1.2411	0.000121074	0.095376	0.000425336
HEATR1	1.12634	0.615443	1.11601	0.126168	0.833341	0.192853
HEATR3	1.11018	0.40227	1.21964	6.03534e-07	0.689632	3.5448e-06
HEATR5B	0.978759	0.493961	0.962834	0.594358	0.756042	0.680487
HEATR6	1.04281	0.63378	1.09551	0.187803	0.843084	0.268691
HECTD1	0.963749	0.286673	0.971936	0.405937	0.587779	0.504126
HELLS	1.77732	1.65364e-07	1.22251	0.0507073	3.39025e-05	0.0890617
HELQ	1.03006	0.786925	1.03127	0.56443	0.920207	0.653604
HELZ	1.01462	0.87915	0.939176	0.442089	0.959208	0.539828
HELZ2	1.31636	0.0671648	1.56135	2.13844e-09	0.284795	2.05837e-08
HEMK1	1.1574	0.511188	0.852268	0.687517	0.769202	0.760396
HERC1	0.926291	0.144285	0.842285	0.0160062	0.418698	0.0329989
HERC2	1.00763	0.796762	0.959667	0.279985	0.92554	0.373401
HERC5	1.08232	0.996705	1.72474	9.68673e-11	0.999163	1.24387e-09
HEXIM1	0.98252	0.343158	1.10628	0.0177033	0.640373	0.0359784
HEXIM2	1.21322	0.0197138	0.716005	7.17908e-05	0.146085	0.000265832
HFM1	0.992198	0.592142	0.825706	0.00035749	0.820935	0.00112196
HIC1	1.15534	0.069496	1.40338	1.94618e-09	0.28957	1.89154e-08
HIC2	1.10633	0.133461	0.766509	1.05419e-07	0.40224	7.22068e-07
HINT1	1.04376	0.203531	1.01656	0.636514	0.498021	0.71799
HINT2	1.08718	0.53785	0.848558	0.0726241	0.786958	0.120815
HINT3	0.915641	0.11059	0.806345	7.87243e-05	0.365289	0.000289138
HIRIP3	1.1429	0.0310796	0.887307	0.0155166	0.187643	0.0320998
HIST1H1C	1.235	0.025277	1.55549	2.26304e-10	0.167862	2.67275e-09
HIST1H1E	1.12475	0.000550403	1.64875	0.000135454	0.01684	0.000470071
HIST1H4A	1.80461	0.00897815	1.45781	0.00706806	0.091685	0.016153
HIST1H4B	1.57541	0.0181517	1.30886	0.000408454	0.139196	0.00126306
HIST1H4C	1.29561	0.0375844	1.24924	0.794851	0.209017	0.846873
HIST1H4E	0.991028	0.111659	1.76278	6.1646e-07	0.366999	3.61276e-06
HIST1H4H	1.52341	0.0383733	2.37442	1.77462e-10	0.210735	2.15097e-09
HIST1H4I	1.75254	0.0319739	2.90907	2.13089e-07	0.190432	1.3724e-06
HIST1H4J	1.73843	0.100336	1.68094	0.00404899	0.347145	0.0098543
HIST2H4A	1.78605	0.0883724	1.68105	0.0201393	0.327382	0.0403307
HIST2H4B	1.53209	0.020826	1.6596	0.00249525	0.151023	0.00640807
HIST4H4	2.12181	0.251577	2.45177	1.78701e-09	0.553226	1.75245e-08
HK1	0.954613	0.584127	1.09979	0.0651647	0.815882	0.110093
HK2	1.0699	0.465267	2.23581	4.42831e-16	0.736273	1.76742e-14
HLTF	0.989139	0.92105	0.887382	0.16549	0.973956	0.242034
HMGB1	1.05277	0.981131	0.926193	0.302777	0.994228	0.398328
HMGB2	1.52735	0.000480443	1.5408	1.08888e-07	0.0155039	7.4286e-07
HMGB3	1.35198	5.21052e-06	1.19863	0.0322141	0.000573324	0.060416
HMGN5	0.921643	0.0263253	0.607729	5.10359e-11	0.171547	6.88913e-10
HNRNPA0	1.13786	0.0505152	0.945835	0.350545	0.246082	0.447953
HNRNPA1	1.13955	0.0674472	0.808015	0.000120021	0.285085	0.000422257
HNRNPA1L2	1.01821	0.637529	0.922129	0.0794485	0.84504	0.130422
HNRNPA1P48	1.26692	0.00281159	0.813249	0.00408038	0.0456316	0.00992391
HNRNPA2B1	1.05524	0.358864	1.11434	0.0330861	0.653711	0.0618241
HNRNPA3	1.27105	7.49358e-06	1.04596	0.148298	0.000756489	0.220863
HNRNPAB	1.2261	0.000503919	1.17307	0.00134076	0.0159676	0.00368311
HNRNPC	1.05542	0.27232	1.02336	0.445003	0.575165	0.542448
HNRNPD	1.16169	0.0340052	1.05159	0.181828	0.19712	0.261669
HNRNPDL	0.998222	0.936564	0.895456	0.0330861	0.979352	0.0618241
HNRNPF	1.14221	0.155652	1.15588	0.00508629	0.436018	0.0120749
HNRNPH1	1.05105	0.657495	1.10752	0.10677	0.857791	0.167348
HNRNPH2	0.927668	0.197589	0.942872	0.136567	0.49056	0.206273
HNRNPH3	1.03498	0.803144	0.794633	6.34407e-05	0.92839	0.000237625
HNRNPK	1.0614	0.471257	1.00707	0.724332	0.741103	0.790255
HNRNPL	1.13785	0.0230152	1.04128	0.219757	0.15928	0.30592
HNRNPLL	1.11299	0.342204	0.921179	0.523237	0.639586	0.615692
HNRNPM	1.11215	0.00432288	0.984853	0.93029	0.0586831	0.949326
HNRNPR	1.12588	0.0748504	1.05625	0.179041	0.299489	0.258341
HNRNPU	1.03703	0.621532	0.981999	0.857747	0.836204	0.896087
HNRNPUL1	1.15769	0.115627	1.03548	0.387701	0.374198	0.485553
HNRNPUL2	0.972244	0.420874	0.849489	0.000103917	0.70298	0.00037115
HP1BP3	1.09884	0.728674	1.01312	0.140642	0.894099	0.211417
HRAS	1.01982	0.473107	0.835386	0.425919	0.742213	0.524031
HRNR	1.03254	0.971381	0.698162	0.0753268	0.990866	0.124723
HSD17B10	1.17762	0.00119259	1.14508	0.00456271	0.0270129	0.0109742
HSP90AA1	0.957098	0.302759	1.03129	0.753187	0.60323	0.813302
HSP90AB1	1.06928	0.366983	0.865947	0.00448466	0.65998	0.0107973
HSP90B1	1.09958	0.0550593	1.41559	3.81976e-13	0.256947	7.88424e-12
HSPA1B	1.15468	0.694547	1.6936	3.20898e-09	0.877448	2.98696e-08
HSPA4	1.15638	0.0107879	1.25249	0.000470379	0.102642	0.00143458
HSPA4L	0.982443	0.965563	1.0555	0.69157	0.988475	0.763755
HSPA5	1.09053	0.350084	1.69848	1.82317e-12	0.646356	3.24907e-11
HSPA8	1.09712	0.109587	0.948899	0.305801	0.363428	0.401711
HSPA9	0.931891	0.13308	1.0342	0.528826	0.401635	0.620564
HSPB1	1.03784	0.0697293	1.74273	5.54949e-07	0.289928	3.28194e-06
HSPD1	1.05691	0.238019	1.14771	0.230039	0.539382	0.317727
HSPH1	0.976935	0.712098	1.05234	0.186271	0.885948	0.2668
HTATSF1	0.932183	0.101507	0.94786	0.0415753	0.349432	0.0752484
HTT	1.01696	0.946422	0.933295	0.090742	0.982095	0.145809
HUNK	1.9109	8.85895e-05	0.661915	0.00768118	0.00487837	0.0173623
HUWE1	1.01817	0.723884	0.947621	0.0394499	0.891686	0.0719717
HYOU1	1.07333	0.543563	1.19052	0.00385344	0.790935	0.00943091
IARS	1.04322	0.815946	1.08826	0.186271	0.933694	0.2668
IARS2	1.03114	0.820906	1.07288	0.163447	0.935799	0.239514
IBTK	1.03502	0.552064	0.943483	0.146673	0.796773	0.218891
IFI16	1.12196	0.298726	1.63251	1.77375e-07	0.599777	1.16249e-06
IFI44L	1.21923	0.932086	1.23387	0.0837878	0.977909	0.136444
IFIH1	1.14463	0.88063	1.52373	3.70058e-08	0.960037	2.76357e-07
IFIT2	0.96885	0.350471	1.05001	0.950732	0.646822	0.963547
IFIT5	1.01028	0.790972	0.832793	0.00268051	0.921961	0.00682925
IGF2BP2	3.01488	0.00283509	1.62596	4.76652e-15	0.0458084	1.50242e-13
IGF2BP3	2.69209	0.034162	2.03404	5.06241e-13	0.197599	1.01547e-11
IGHMBP2	1.09256	0.0630667	1.15614	0.332079	0.275904	0.428996
IKBKG	1.01705	0.617824	1.07881	0.367204	0.834363	0.464907
ILF2	1.27906	5.2704e-05	0.958691	0.743913	0.00327516	0.805646
ILF3	1.15968	0.0450696	0.928907	0.232184	0.230165	0.320007
ILKAP	1.13439	0.2996	0.801363	0.0173404	0.600299	0.0353724
IMMT	1.08016	0.00342057	1.03726	0.000893353	0.051437	0.00255867
IMPDH2	1.18846	0.0716001	0.712192	9.41795e-05	0.292884	0.000339712
INF2	1.06168	0.29681	0.816269	0.122056	0.59718	0.187544
INO80	1.09152	0.247402	0.993967	0.870974	0.548947	0.905398
INPP5A	0.955106	0.104118	0.754502	6.99505e-13	0.354152	1.37084e-11
INPP5B	1.02704	0.641555	1.02901	0.061806	0.847786	0.105228
INPP5D	0.960013	0.232245	1.15868	0.00352563	0.532334	0.00871938
INPP5J	0.871319	0.0476628	0.808519	0.00154801	0.23769	0.0041846
INPP5K	1.03528	0.166647	0.84984	3.36364e-08	0.451324	2.53086e-07
INPPL1	1.06894	0.907946	1.11154	0.0375295	0.968898	0.0690089
INSM2	0.816627	0.320456	0.476759	2.46678e-13	0.619247	5.34513e-12
INTS1	1.16326	0.130769	0.79717	0.105184	0.397411	0.165327
INTS2	0.961293	0.629239	0.947144	0.0547422	0.840353	0.0951075
INTS3	1.05833	0.527003	0.96399	0.293263	0.780102	0.38779
INTS5	1.11612	0.000746104	0.92922	0.0213508	0.0201912	0.0424423
INTS6	1.02489	0.560629	0.993927	0.901652	0.801947	0.929035
INTS9	1.24661	9.6679e-05	1.02287	0.073112	0.00519997	0.121552
IPO11	1.07382	0.034386	1.02177	0.388036	0.198502	0.485846
IPO13	0.987477	0.762202	0.956841	0.427164	0.910369	0.525321
IPO4	1.22034	0.00547352	1.24147	3.6722e-05	0.0675724	0.000144853
IPO5	1.07959	0.354749	0.924156	0.169443	0.649753	0.246733
IPO7	1.03555	0.933578	0.828039	0.0388102	0.978534	0.0709398
IPO8	1.06118	0.338591	0.920134	0.0520618	0.636412	0.0910517
IPO9	1.14266	0.00063205	0.967074	0.20062	0.0184175	0.283928
IQGAP1	1.09896	0.414833	1.89878	2.20026e-16	0.698925	9.27552e-15
IREB2	1.08815	0.478682	0.943806	0.357692	0.746128	0.455122
IRF2BP2	1.1399	0.119232	0.995571	0.91062	0.379817	0.935302
IRGC	1.73993	0.556636	0.36885	0.913364	0.799284	0.937278
ISG20	1.14146	0.00491891	2.54076	2.6917e-14	0.0637906	7.22212e-13
ISG20L2	1.15401	0.0089864	1.00691	0.981942	0.091685	0.986589
ISY1	1.1644	8.35235e-05	0.994784	0.933451	0.00469198	0.951418
ISY1-RAB43	1.09817	0.330479	1.22822	0.00835808	0.628148	0.0186463
ITGB1	1.35152	0.121745	1.55372	2.21686e-08	0.383693	1.72818e-07
ITPR3	1.05487	0.186825	1.2089	4.01701e-05	0.476821	0.000157059
IWS1	1.017	0.7267	0.994547	0.94854	0.892997	0.961813
JMJD6	1.15706	0.00926669	1.25363	0.00235061	0.0933558	0.00608242
JUP	1.03736	0.301175	1.28663	9.26379e-06	0.602176	4.19899e-05
KARS	1.15224	0.000114042	0.991217	0.683021	0.00573485	0.756819
KAT5	1.06699	0.319982	0.796201	0.00283822	0.618836	0.00718375
KAT8	1.02174	0.641019	0.876393	5.81078e-07	0.847356	3.42717e-06
KCNN4	1.18835	0.313984	2.01026	6.66486e-09	0.613093	5.8029e-08
KCTD12	0.907565	0.0495055	1.13691	0.105644	0.243938	0.165931
KDM3B	0.984374	0.627643	0.774645	0.00383469	0.839389	0.00939461
KHDRBS1	1.14451	0.00295292	1.02564	0.210699	0.0470283	0.295368
KHDRBS2	0.858666	0.0128461	0.477615	2.38744e-16	0.113789	9.98432e-15
KHDRBS3	1.15744	0.0221259	0.715679	7.9326e-10	0.156098	8.32732e-09
KHNYN	1.13351	0.885668	1.88819	7.88016e-20	0.962031	7.59123e-18
KHSRP	1.13994	0.255474	0.925008	0.515109	0.557399	0.608306
KIAA1671	0.828838	1.85768e-05	0.748965	8.58436e-05	0.00150533	0.000312706
KIDINS220	0.950161	0.404386	0.842722	0.0263533	0.691179	0.0508558
KIF11	2.08238	8.23638e-08	1.20951	0.038435	1.93692e-05	0.0704039
KIF14	2.65419	3.40962e-09	1.54384	1.97644e-07	1.20274e-06	1.2834e-06
KIF15	2.02972	1.45733e-07	1.52709	0.00022041	3.09355e-05	0.000729942
KIF1B	0.937312	0.307717	0.806794	0.00200184	0.607708	0.0052779
KIF1C	0.855036	0.0033349	0.992072	0.23111	0.0507578	0.31893
KIF20A	2.34367	3.50407e-10	1.85509	3.32993e-12	1.82722e-07	5.67697e-11
KIF23	2.44408	1.49387e-08	1.67406	6.83432e-10	4.59404e-06	7.26983e-09
KIF2A	0.958306	0.478449	0.722715	0.00959309	0.745958	0.0210533
KIF2C	2.75969	6.40687e-11	1.78399	8.8279e-12	5.04682e-08	1.38583e-10
KIF4A	2.84706	1.88472e-11	1.85412	4.79002e-11	2.15279e-08	6.49877e-10
KIF5B	1.07134	0.482654	0.798175	3.71154e-05	0.749202	0.000146236
KIFC1	2.66844	1.57575e-11	1.46813	8.49803e-05	1.88987e-08	0.000309838
KIN	1.16072	0.0467433	0.81644	2.57004e-05	0.234866	0.000104914
KMT2A	0.937017	0.470793	0.702329	2.73188e-06	0.740813	1.39316e-05
KMT2D	1.08456	0.772236	0.92516	0.959017	0.915064	0.969608
KNOP1	1.02101	0.641019	0.97572	0.956336	0.847356	0.967672
KNTC1	1.56098	0.000317835	1.73818	1.48705e-05	0.0117472	6.41659e-05
KPNA1	1.01589	0.784039	0.988408	0.691122	0.918927	0.763503
KPNA2	1.53072	4.58819e-06	1.52481	6.84425e-11	0.000520796	9.02545e-10
KPNA3	0.972426	0.365786	0.958243	0.266066	0.65867	0.358506
KPNA6	1.05599	0.487348	1.09855	0.0351283	0.751914	0.065168
KPNB1	1.14853	0.0793064	1.12812	0.0844471	0.309724	0.137303
KRAS	0.98558	0.706508	0.901601	0.0563437	0.883118	0.0974206
KRI1	1.16489	0.000268586	1.08449	0.221024	0.0105943	0.307337
KRR1	1.12867	0.472875	1.10631	0.448657	0.741945	0.545904
KRT18	1.3082	0.00512285	1.52044	2.81388e-12	0.0654361	4.86989e-11
KTN1	0.993522	0.43377	0.990296	0.893182	0.712124	0.922486
L1CAM	0.994512	0.36519	0.553554	8.92823e-07	0.658286	5.05098e-06
L1TD1	1.1366	0.672711	1.27739	1.35862e-09	0.86534	1.36643e-08
LACTB2	1.00989	0.400796	1.49202	9.35777e-08	0.68863	6.45942e-07
LARP1	1.0188	0.877078	0.908303	0.192042	0.958385	0.273823
LARP1B	1.03539	0.780002	1.18089	0.00130271	0.916741	0.00359255
LARP4	1.12406	0.227003	1.1957	0.00317902	0.525494	0.00795661
LARP4B	1.11202	0.295074	0.785023	7.50116e-06	0.594885	3.47155e-05
LARP6	0.942377	0.832311	1.31697	0.0687648	0.939701	0.115355
LARP7	1.08266	0.290253	0.988508	0.776289	0.591129	0.831733
LARS	1.02872	0.36103	0.892296	0.0119995	0.654973	0.0256351
LARS2	0.927132	0.0824387	0.998682	0.732373	0.315185	0.796601
LAS1L	1.08725	0.370181	0.800798	1.69619e-05	0.662702	7.23445e-05
LASP1	1.05082	0.350859	1.01155	0.887863	0.647139	0.918853
LBR	1.24428	0.0307875	1.01018	0.856306	0.186491	0.895076
LDHA	1.1402	0.544809	2.56529	6.91198e-24	0.791637	2.04689e-21
LDHB	1.07919	0.420225	0.663846	9.29703e-14	0.702459	2.22563e-12
LEMD3	1.08386	0.965264	1.00731	0.801245	0.988464	0.85204
LENG9	1.01428	0.658029	1.50239	1.44398e-13	0.857846	3.29561e-12
LEO1	1.15826	0.0129442	0.964743	0.496721	0.114363	0.590488
LGALS1	1.05999	0.1268	2.55624	1.01823e-17	0.390845	5.73049e-16
LGALS3	1.21076	0.45094	3.62033	2.3607e-23	0.725077	5.55158e-21
LIG1	1.19863	0.0041082	1.43924	0.000197969	0.0568629	0.000662298
LIG3	1.1903	0.265652	0.909389	0.746691	0.569455	0.808216
LIG4	0.936707	0.264043	1.06662	0.522439	0.567174	0.615056
LIMA1	1.28706	0.0652268	1.07337	0.666483	0.280495	0.743129
LIMD1	1.27711	0.0206196	1.06667	0.00360581	0.150656	0.00889934
LIMS1	1.09879	0.674962	1.30681	0.000129008	0.866349	0.000449764
LIN28A	1.88654	0.844962	0.425535	0.000213833	0.94512	0.000710417
LIN28B	1.37265	0.391375	1.27107	0.285111	0.681009	0.378826
LLGL1	0.903571	0.0878135	0.864544	0.01134	0.326684	0.0243871
LLPH	1.15581	0.0253015	1.42107	0.00221122	0.167931	0.00576278
LMAN1	1.04374	0.774823	1.36243	0.000499213	0.915824	0.00151042
LMAN2	1.16791	0.000661442	1.27226	4.45488e-05	0.0189558	0.000172672
LMNA	1.10136	0.00363286	1.52764	2.55926e-11	0.0532649	3.6826e-10
LMNB1	2.04467	1.00322e-05	1.33418	3.38559e-05	0.000958731	0.000134583
LMNB2	1.4177	1.68642e-06	1.27569	2.78877e-07	0.00022726	1.748e-06
LMO7	0.943257	0.753631	1.16978	0.0515092	0.906544	0.0902456
LPP	0.973654	0.706505	1.47791	1.04619e-06	0.883118	5.83873e-06
LRBA	1.03058	0.699266	1.05908	0.381512	0.879563	0.479328
LRPPRC	1.072	0.0629074	0.906644	0.0127036	0.275508	0.026964
LRRC40	1.06312	0.626311	1.07838	0.440095	0.83873	0.537941
LRRC47	1.04679	0.3403	1.0016	0.800063	0.637915	0.851047
LRRC59	1.14395	0.0331904	1.21384	0.000338835	0.19417	0.00106872
LRRFIP1	1.07284	0.459325	1.12888	0.061085	0.732179	0.104132
LRRFIP2	0.925812	0.0892178	0.929805	0.31958	0.328851	0.415895
LSG1	1.10183	0.236083	1.16118	0.0214548	0.537432	0.04262
LSM1	1.04871	0.303111	1.09125	0.0163037	0.603481	0.0335199
LSM10	1.08219	0.0424039	1.32394	3.33673e-09	0.223106	3.09625e-08
LSM11	0.962528	0.896052	0.894038	0.0301507	0.964857	0.0569963
LSM12	1.08402	0.113642	1.08939	0.105644	0.370322	0.165931
LSM14A	1.13091	0.493489	1.13727	0.0402173	0.755846	0.0731658
LSM14B	1.03631	0.2989	1.05819	0.387701	0.599977	0.485553
LSM2	1.20279	0.0028255	0.84841	0.00670849	0.0457323	0.0154475
LSM3	1.24705	0.00619628	0.909039	0.790388	0.0726443	0.843187
LSM4	1.17186	0.00160471	1.07913	0.081301	0.0325928	0.132881
LSM5	1.25049	0.00121316	1.14925	0.0547442	0.0271964	0.0951075
LSM6	1.04175	0.438859	1.03923	0.32662	0.716341	0.423242
LSM7	1.28311	0.000575303	0.962154	0.626941	0.017446	0.709093
LTA4H	1.08192	0.0307875	0.973704	0.86087	0.186491	0.898242
LTN1	0.97182	0.583094	0.889789	0.294527	0.815504	0.389225
LTV1	1.08576	0.193569	1.20711	0.000168988	0.485739	0.000573443
LUC7L	1.128	0.459782	0.781605	0.00593496	0.732469	0.0138377
LUC7L2	1.5841	0.426121	1.05383	0.873058	0.706628	0.907132
LUC7L3	0.934239	0.751922	0.783973	0.0001444	0.905517	0.00049852
LUZP1	0.993822	0.758197	1.16624	0.00979062	0.908601	0.021436
LYAR	1.20769	0.000942654	1.09046	0.0116199	0.0236775	0.0249286
MACF1	0.97446	0.885076	1.03725	0.287541	0.961779	0.38157
MAEL	1.09821	0.0892779	1.26266	0.0236019	0.32894	0.0462683
MAGED1	1.07957	0.115367	0.959676	0.107369	0.374021	0.168144
MAGED2	1.0997	0.0638702	0.969546	0.731914	0.277798	0.796318
MAGOH	1.17921	0.0164253	1.48229	3.84574e-13	0.131375	7.92507e-12
MAGOHB	1.12415	0.0834384	1.1288	0.00183157	0.317336	0.00487396
MAK16	1.14668	0.0612246	1.11474	0.0431603	0.271877	0.0776715
MALSU1	1.10627	0.00642641	1.15157	0.0201723	0.074397	0.0403901
MAMSTR	1.11072	0.250947	0.96982	0.258254	0.552252	0.34969
MANF	1.1909	0.00259841	1.51116	8.6671e-10	0.0434644	9.01942e-09
MAP1B	0.984994	0.337267	1.2605	0.187497	0.635209	0.268331
MAP1S	1.03923	0.216639	0.891365	0.438648	0.513693	0.536556
MAP4	0.866192	0.00023819	0.938041	0.480402	0.00981696	0.575394
MAP4K4	1.00701	0.747083	0.906357	0.288096	0.902876	0.382137
MAP7D1	0.975519	0.877078	1.06246	0.317651	0.958385	0.413856
MAPK1	0.90945	0.180039	0.908946	0.429304	0.468133	0.527547
MAPK10	0.890075	0.0518576	0.754804	1.59746e-08	0.249731	1.27941e-07
MAPK9	0.898421	0.178338	0.877694	0.000574772	0.465939	0.00171588
MAPKBP1	1.0618	0.655866	0.833809	0.00138267	0.857064	0.00378392
MAPRE1	1.0759	0.264688	1.01562	0.813802	0.567996	0.862144
MARCKS	1.04416	0.45887	0.671415	2.72859e-09	0.731843	2.57579e-08
MARCKSL1	1.14314	0.0890768	0.791258	4.29918e-05	0.328721	0.000167111
MARK3	1.0555	0.543065	0.946561	0.342086	0.790539	0.439626
MARS	1.08606	0.187091	1.29506	0.231826	0.477166	0.319678
MARS2	1.06821	0.896647	1.02424	0.306809	0.965043	0.402748
MATR3	1.0118	0.906756	0.862753	0.00239641	0.968698	0.00618558
MAZ	1.26316	8.45764e-05	0.932519	0.12693	0.00474003	0.19378
MBD1	1.0339	0.979034	1.00694	0.957798	0.99339	0.968743
MBD2	1.02573	0.526267	1.47154	1.90906e-12	0.779667	3.37952e-11
MBD3	1.09867	0.00546735	0.961763	0.710845	0.0675658	0.779405
MBD4	1.02409	0.982328	1.21265	2.55793e-07	0.994518	1.61551e-06
MBLAC1	1.05957	0.473569	0.843415	0.0298533	0.742446	0.0564926
MBLAC2	0.940355	0.335563	0.826297	0.0135237	0.633352	0.0285106
MBNL1	1.01109	0.589554	1.10769	0.0172971	0.81952	0.0352961
MBNL2	0.859604	0.024241	0.977045	0.475279	0.164118	0.57054
MBNL3	1.34327	0.202269	1.45607	6.71294e-10	0.496396	7.14707e-09
MCAT	1.11736	0.0294189	0.956264	0.375716	0.181827	0.473534
MCCC1	1.05021	0.370382	1.01419	0.969501	0.662961	0.977488
MCM2	1.94876	1.96327e-08	1.34656	3.12445e-07	5.81393e-06	1.9381e-06
MCM3	1.3701	7.56715e-05	1.32693	4.79036e-06	0.00435284	2.30967e-05
MCM3AP	1.08054	0.0807299	0.920522	0.0177035	0.312098	0.0359784
MCM4	1.5497	0.0143151	1.2167	0.00141232	0.121635	0.0038567
MCM5	1.34732	2.05023e-07	1.35865	1.96948e-08	3.90308e-05	1.55044e-07
MCM6	1.3992	8.19683e-05	1.26596	0.000527282	0.0046372	0.00158714
MCM7	1.31673	1.15422e-05	1.01291	0.492277	0.00107729	0.586279
MCMBP	1.05068	0.678532	0.931955	0.292982	0.868885	0.387503
MCTS1	1.14663	0.0667186	0.928346	0.533038	0.283705	0.624376
MDC1	1.10886	0.244653	1.05101	0.237486	0.546415	0.326022
MDH1	0.904449	0.336889	0.974974	0.720437	0.634946	0.78708
MDH2	1.19042	0.000297381	0.999101	0.900442	0.0112006	0.928107
MDM2	1.16842	0.0601946	2.80605	0.00368804	0.269583	0.009078
MDM4	1.03353	0.686797	1.71847	0.289903	0.873018	0.384088
MDN1	0.987263	0.875007	0.799474	0.00146556	0.957692	0.0039871
MECP2	1.06504	0.125868	1.18583	5.67463e-05	0.389623	0.000214933
MED12	1.10097	0.31183	0.969065	0.461954	0.611501	0.558231
MED14	1.06597	0.741686	1.07537	0.508809	0.899935	0.601964
MED15	1.09407	0.0401274	0.964261	0.625424	0.216154	0.70791
MED16	1.0646	0.0170764	0.804398	0.0639706	0.134387	0.108374
MEPCE	1.12047	0.00361978	0.934103	0.115267	0.0531381	0.178588
METAP1	1.08316	0.310395	0.973509	0.694508	0.610043	0.766114
METAP2	1.06193	0.298551	0.914117	0.062881	0.599678	0.106774
METTL14	0.996757	0.719666	0.982722	0.979746	0.889834	0.984956
METTL16	0.958724	0.234306	0.770152	0.00385343	0.535227	0.00943091
METTL17	1.02023	0.706509	1.00261	0.657389	0.883118	0.735622
METTL18	1.16796	0.000408337	1.0577	0.0287404	0.0139328	0.0547183
METTL2A	1.06061	0.258624	0.992034	0.637823	0.561416	0.719095
METTL2B	1.07146	0.322913	1.02705	0.46606	0.621549	0.561976
METTL3	1.00939	0.873823	0.956206	0.322265	0.957285	0.418639
METTL4	1.14224	0.079562	1.21687	0.000579972	0.31022	0.00172989
METTL5	1.01665	0.741119	0.993111	0.984382	0.899748	0.98842
METTL6	1.09761	0.0400178	0.883356	0.00113949	0.215751	0.00318454
METTL7A	0.866829	0.00174644	0.824527	0.000120471	0.0342534	0.000423589
METTL7B	2.34495	0.00100913	2.49399	7.87851e-26	0.0245422	4.97321e-23
MEX3A	1.46922	0.00313476	0.719595	1.96786e-05	0.0488269	8.25544e-05
MEX3B	1.3227	0.0892163	0.729598	3.40801e-05	0.328851	0.000135367
MEX3C	1.05332	0.776836	1.02024	0.601366	0.916062	0.686348
MEX3D	1.41315	0.0692101	1.24263	0.0038647	0.288872	0.00945558
MFAP1	1.11132	0.00600106	1.00109	0.927129	0.0713318	0.947109
MFN1	0.995486	0.966461	1.04031	0.951463	0.988846	0.964059
MFN2	1.00015	0.983227	1.06395	0.138023	0.99463	0.208132
MGA	1.11106	0.503728	1.14837	0.0754424	0.763333	0.124858
MIA3	1.0195	0.777124	1.13966	0.024799	0.916062	0.0483111
MIB1	0.964411	0.523574	0.865673	0.0925656	0.777312	0.148242
MICALL1	1.08929	0.201138	1.03149	0.489005	0.494741	0.583541
MIF4GD	1.04095	0.223416	0.871187	0.000535148	0.521564	0.00160819
MKI67	2.46057	3.38241e-12	1.4625	3.65708e-05	6.76115e-09	0.000144352
MKRN1	1.06383	0.147616	0.889757	0.0109408	0.424054	0.0236345
MKRN2	1.00135	0.583611	0.992774	0.765995	0.815811	0.822799
MLEC	1.10259	0.23549	1.18637	0.000923197	0.536642	0.00263785
MMS19	1.03138	0.954793	0.770767	2.18768e-06	0.985059	1.14053e-05
MOGS	1.11113	0.00531758	1.1342	0.000469839	0.0666075	0.00143312
MORF4L1	1.03024	0.834948	0.972857	0.625857	0.94094	0.708134
MOV10	1.09486	0.241622	1.22099	0.0987769	0.54349	0.156766
MPG	1.11892	0.158292	0.928893	0.625207	0.439857	0.707766
MPHOSPH10	1.06995	0.202864	1.03903	0.366229	0.497199	0.463942
MPHOSPH6	1.07945	0.107275	0.991249	0.90359	0.359485	0.929993
MPRIP	1.07261	0.130292	0.875237	0.00223621	0.396814	0.00582095
MRAS	0.846143	0.00947161	0.878702	0.0342107	0.0944291	0.0636626
MRI1	0.95346	0.116411	1.29182	3.11973e-06	0.375669	1.56784e-05
MRM1	1.13185	0.425873	0.831453	0.123986	0.70656	0.190012
MRPL1	1.21269	0.0917191	0.790036	0.0295779	0.332085	0.0560681
MRPL10	1.05544	0.820906	0.885766	0.0330356	0.935799	0.0617393
MRPL11	1.27404	0.000669672	0.990619	0.856066	0.0191041	0.894942
MRPL12	1.15636	0.0235404	0.798422	0.135603	0.161702	0.205101
MRPL13	1.12443	0.00928697	1.08297	0.0126272	0.0934816	0.0268233
MRPL14	1.18059	0.0139756	0.925169	0.407321	0.119897	0.505244
MRPL15	1.14301	0.00542326	1.07963	0.00370971	0.0673553	0.00912009
MRPL16	1.0089	0.809829	1.0194	0.436121	0.930959	0.534172
MRPL17	1.10089	0.0233793	1.3846	2.15199e-11	0.160918	3.15139e-10
MRPL18	1.0075	0.986222	1.03947	0.273501	0.995518	0.366486
MRPL19	1.01237	0.956288	1.02193	0.700391	0.985754	0.771009
MRPL2	1.09176	0.246026	0.958289	0.728694	0.547595	0.793931
MRPL20	1.10652	0.253752	0.994998	0.226027	0.555056	0.313068
MRPL21	1.07425	0.29995	1.08538	0.157523	0.600575	0.232123
MRPL22	1.09482	0.0553451	1.19033	0.000453414	0.257729	0.00138796
MRPL23	1.16469	0.104199	0.778477	0.952925	0.354347	0.965238
MRPL24	1.15774	0.261325	0.817802	0.145655	0.564214	0.21763
MRPL27	1.14773	0.344116	0.809713	0.853666	0.641082	0.893017
MRPL28	1.00243	0.623124	0.766508	0.203868	0.836891	0.287505
MRPL3	1.07871	0.38029	0.981938	0.866401	0.671625	0.901934
MRPL32	1.16334	0.0272016	1.15954	6.5636e-07	0.174555	3.82046e-06
MRPL33	1.08859	0.058875	0.944157	0.1757	0.266459	0.254408
MRPL34	0.998671	0.970352	1.21975	1.44225e-06	0.99063	7.80933e-06
MRPL35	0.987724	0.523575	1.08382	0.00334661	0.777312	0.00832383
MRPL36	1.11402	0.0585738	1.2068	1.89375e-05	0.265698	7.97637e-05
MRPL37	1.16994	5.1205e-05	1.13494	0.00225913	0.00319858	0.00587233
MRPL38	1.08923	0.0935401	0.80257	0.027236	0.335288	0.0522732
MRPL39	1.06393	0.16164	1.08723	0.0801325	0.444642	0.131347
MRPL4	1.16323	0.00133843	0.965593	0.27444	0.0290921	0.36756
MRPL40	1.05894	0.191265	1.04541	0.501772	0.482731	0.595164
MRPL41	0.860065	0.199424	0.888114	0.792981	0.492798	0.845463
MRPL42	1.19456	0.207563	1.20682	0.0229546	0.503572	0.0451654
MRPL43	1.03904	0.338781	0.837621	8.61619e-06	0.636412	3.93071e-05
MRPL44	1.06463	0.0853298	0.931328	0.0832418	0.32179	0.135693
MRPL45	1.15935	0.00709117	0.789564	6.51191e-07	0.0796329	3.79313e-06
MRPL46	1.09109	0.142539	0.85796	0.00208587	0.415644	0.00546996
MRPL47	1.15339	0.000396933	1.21903	2.05632e-06	0.0136799	1.07781e-05
MRPL48	1.08954	0.0504265	0.866664	0.000348892	0.245951	0.00109684
MRPL49	1.01363	0.644515	1.01719	0.489197	0.849541	0.583626
MRPL50	1.02334	0.992212	1.02378	0.737213	0.997911	0.800268
MRPL51	1.18871	0.0505594	0.903639	0.714265	0.246098	0.782226
MRPL53	1.2011	0.071364	0.896531	0.451594	0.292467	0.548753
MRPL54	1.18639	0.213306	0.761733	0.29835	0.509822	0.39341
MRPL55	1.13362	0.347381	0.879622	0.899715	0.643818	0.927597
MRPL9	1.17259	1.20295e-05	1.03751	0.23846	0.00110134	0.327152
MRPS10	1.03662	0.59059	1.03304	0.235548	0.8202	0.323824
MRPS11	1.14386	0.015602	0.941698	0.623908	0.128166	0.706595
MRPS12	1.10544	0.00717951	1.27978	0.00011987	0.0800255	0.000421866
MRPS14	1.02964	0.799081	0.999225	0.777695	0.926383	0.832757
MRPS15	1.10121	0.050118	1.33157	1.25206e-06	0.245343	6.8899e-06
MRPS16	1.1608	0.0137435	0.823885	0.00262987	0.118756	0.00671378
MRPS18A	1.15989	0.00523198	1.02105	0.595842	0.0661918	0.68173
MRPS18B	1.09138	0.0380946	0.889754	0.00255154	0.210211	0.00653611
MRPS18C	1.05513	0.210968	1.19296	0.000313928	0.506808	0.000998571
MRPS2	1.09238	0.00498833	0.859688	0.0059627	0.0643713	0.0138888
MRPS21	1.09332	0.218179	0.974525	0.789211	0.515713	0.84223
MRPS22	1.02765	0.471487	1.02574	0.208256	0.74132	0.292524
MRPS23	1.12188	0.0387623	1.0718	0.0103791	0.212088	0.0225614
MRPS24	1.02499	0.0559692	1.06879	0.155288	0.259427	0.22962
MRPS25	1.04189	0.413545	0.908217	0.0121039	0.698326	0.0258352
MRPS26	1.02537	0.62791	0.996642	0.92956	0.839559	0.948784
MRPS27	1.00418	0.98143	0.864748	0.000185857	0.994263	0.000625092
MRPS28	0.973881	0.479616	0.802705	9.92708e-08	0.746903	6.83274e-07
MRPS30	1.0781	0.063601	0.974595	0.510969	0.277124	0.604013
MRPS31	1.0914	0.125035	0.804954	6.37633e-06	0.388097	2.99141e-05
MRPS33	1.14738	0.00755962	0.96343	0.681226	0.0825968	0.755214
MRPS34	1.1457	0.0518125	0.844486	0.207153	0.249664	0.291214
MRPS5	1.07954	0.124851	0.840666	0.0132725	0.387913	0.0280352
MRPS6	1.11049	0.0256224	1.04586	0.431987	0.16908	0.530138
MRPS7	1.10747	0.0312559	1.00337	0.790153	0.18814	0.843085
MRPS9	1.04224	0.405868	0.981269	0.864717	0.692185	0.900898
MRRF	1.04222	0.457504	0.986258	0.543336	0.730685	0.63421
MRTO4	1.12187	0.0104106	0.986975	0.418139	0.100088	0.516287
MSH2	1.12703	0.168032	1.08014	0.282853	0.452876	0.376347
MSH3	1.06309	0.542314	1.0474	0.279572	0.790219	0.373017
MSH6	1.30024	0.000798601	1.12116	0.0568997	0.0211435	0.0982192
MSI1	1.26417	0.0931002	0.859621	0.194766	0.334507	0.276981
MSI2	0.979279	0.772236	1.01782	0.993899	0.915064	0.995808
MSL3	1.0184	0.903781	1.10083	0.0369995	0.967561	0.0681861
MSN	1.26935	0.277602	2.44971	6.36371e-23	0.579282	1.41259e-20
MTA2	1.12003	0.0261735	0.973281	0.500799	0.170929	0.594275
MTCH2	1.13932	0.00099449	1.09682	0.00154648	0.0243295	0.00418164
MTDH	1.09512	0.583869	1.02392	0.763195	0.815811	0.820673
MTG1	1.15924	0.0614866	0.791324	0.000944629	0.27257	0.00269331
MTG2	1.08657	0.0406037	1.03301	0.602219	0.217596	0.68719
MTHFD1	1.13485	0.00227465	1.02211	0.79652	0.0403566	0.848181
MTHFD1L	1.11374	0.00116769	1.03011	0.982186	0.026625	0.986752
MTHFSD	1.0405	0.40185	1.05393	0.563399	0.689498	0.65261
MTIF2	1.08976	0.0711864	1.0841	0.0556758	0.292161	0.0964891
MTO1	0.980377	0.392847	1.04063	0.292981	0.68166	0.387503
MTOR	1.05315	0.670305	1.10175	0.0876906	0.864395	0.141751
MTPAP	1.17453	0.0577758	0.715635	5.00762e-08	0.264327	3.65021e-07
MTRF1	1.0181	0.858466	1.13552	0.0703625	0.950607	0.117626
MTRF1L	1.01864	0.928803	0.974887	0.661375	0.976329	0.738875
MVP	0.973548	0.319434	1.59582	1.47048e-10	0.618524	1.8163e-09
MYBBP1A	1.06747	0.0726105	0.990458	0.696769	0.294805	0.768079
MYCBP2	0.804058	0.00851434	0.75971	0.00529743	0.0886815	0.0125217
MYEF2	1.04673	0.600477	0.888403	0.0401281	0.824687	0.0730313
MYH10	1.05512	0.572322	0.842681	0.00462422	0.809164	0.0111065
MYH7B	0.887427	0.145112	0.570285	3.53349e-06	0.420484	1.75301e-05
MYH9	1.06575	0.505411	1.60706	2.90982e-13	0.764764	6.16589e-12
MYL6	1.18312	0.00190203	1.30005	2.89818e-05	0.0361117	0.000117015
MYNN	1.06878	0.393471	1.07475	0.222526	0.682003	0.309003
MYO18A	0.980228	0.963169	0.838774	1.24851e-08	0.987607	1.02986e-07
MYO1B	1.26116	0.137497	2.01538	4.17109e-13	0.40814	8.52231e-12
MYO1E	0.970035	0.910922	1.66809	1.71802e-12	0.970347	3.08691e-11
MYO5A	0.9464	0.702606	0.794706	0.00120494	0.881501	0.00334873
MYO6	0.877936	0.0291127	0.891178	0.0569396	0.180659	0.0982671
MYOCD	0.754	0.00301247	0.690745	0.569759	0.0475319	0.658451
MYOF	1.01803	0.283454	1.92807	1.15846e-15	0.585089	4.19126e-14
N4BP1	1.12347	0.0110103	1.00894	0.946835	0.103814	0.960571
N6AMT1	1.12316	0.161189	0.766168	1.36783e-05	0.444062	5.95251e-05
NAA15	1.06761	0.776836	1.04598	0.515304	0.916062	0.608477
NAA38	1.23202	0.000232986	1.12563	0.0092163	0.00973629	0.0203209
NABP2	1.08124	0.04716	0.973897	0.306379	0.236214	0.402273
NAE1	1.08196	0.0550116	0.910898	0.00271582	0.256947	0.00690738
NAF1	1.0527	0.780002	1.03513	0.377034	0.916741	0.474946
NANOS1	0.950208	0.333685	0.894805	0.0332871	0.631492	0.0621707
NANOS2	2.61877	0.0657296	0.441958	0.0641834	0.281232	0.108688
NANOS3	1.09716	0.409057	0.601688	1.79972e-05	0.694757	7.62853e-05
NAP1L1	1.18086	0.00631765	0.720927	3.08788e-12	0.0736711	5.29821e-11
NAP1L4	1.03617	0.269868	1.02773	0.206493	0.57286	0.290439
NARS	0.969379	0.582323	1.0691	0.384015	0.815042	0.481816
NARS2	1.12748	0.0273847	0.939114	0.0761501	0.175086	0.125869
NASP	1.18797	0.00707527	1.21289	0.00382729	0.0794916	0.00937841
NAT10	1.07336	0.117462	0.983129	0.940506	0.377655	0.956658
NBPF10	0.98127	0.440192	1.06988	0.229446	0.717023	0.317071
NCAPD2	1.46734	0.000514599	1.34914	0.00964437	0.0161991	0.0211578
NCAPD3	1.27243	0.0564525	0.992089	0.393101	0.26091	0.490906
NCAPG	2.81243	4.22569e-11	1.62256	3.26456e-08	4.05446e-08	2.46479e-07
NCAPG2	1.35109	0.0187467	1.37419	6.03152e-05	0.141777	0.000227089
NCAPH	2.3539	1.95654e-07	1.51519	3.872e-06	3.79346e-05	1.90401e-05
NCBP1	1.05348	0.739984	1.02999	0.596266	0.899281	0.682085
NCBP2	0.982838	0.61756	0.971021	0.491699	0.834273	0.585678
NCL	1.11274	0.021564	1.07784	0.14574	0.153945	0.217743
NCOA5	1.14048	0.0040117	0.992277	0.831652	0.0561755	0.875986
NCOR1	1.01259	0.994908	0.913835	0.0891774	0.998822	0.143689
NCOR2	1.1182	0.0727902	0.846666	0.0133181	0.295385	0.0281166
NDUFA2	1.05378	0.472413	1.00306	0.945131	0.741754	0.959491
NDUFAF5	1.04894	0.269704	1.00628	0.968281	0.57286	0.976628
NDUFS1	0.91568	0.203264	0.936031	0.498273	0.497571	0.591921
NDUFV3	1.07591	0.00256957	1.12312	0.000208534	0.0432536	0.000694545
NEIL3	2.95318	2.80821e-10	1.61215	2.14218e-08	1.56652e-07	1.67485e-07
NEK10	1.01231	0.92015	1.23832	0.000184807	0.973783	0.000621908
NELFB	1.10009	0.00266999	0.878344	0.00192689	0.0442606	0.00510213
NELFE	1.15758	0.00940975	0.846656	0.022463	0.094125	0.0443401
NEMF	0.94728	0.324202	0.862143	0.0108834	0.622778	0.0235317
NF1	0.985429	0.893976	0.797934	4.12334e-07	0.96407	2.50206e-06
NFX1	1.02528	0.995507	0.885306	0.0016642	0.998854	0.00446478
NFXL1	1.04774	0.733189	1.07689	0.226494	0.896201	0.313605
NGDN	1.14107	0.0135717	0.866899	0.00307676	0.117866	0.00772555
NGRN	0.958364	0.244349	0.779633	1.30105e-08	0.54622	1.07025e-07
NHP2	1.14399	0.0498987	0.834157	0.00780937	0.244919	0.017594
NIP7	1.17529	0.00248499	1.14561	0.00331703	0.0425173	0.00825802
NIPBL	1.05688	0.172122	0.949925	0.0430346	0.458273	0.0775102
NKAP	1.06895	0.155979	1.13105	0.0013322	0.436375	0.00366084
NKIRAS1	0.930316	0.134638	0.829098	3.2179e-05	0.404194	0.000128775
NKIRAS2	1.34577	7.11675e-05	1.08086	0.097163	0.00412342	0.154583
NKRF	0.975558	0.665659	0.913151	0.0233055	0.861183	0.0457732
NKTR	0.908901	0.19499	0.83398	0.0195884	0.487391	0.039349
NLE1	1.2144	0.00130217	0.835699	0.000507248	0.0285253	0.00153261
NLN	1.04812	0.87915	1.25399	5.17982e-05	0.959208	0.000197816
NMD3	1.00757	0.824996	0.957252	0.5933	0.937364	0.679632
NME1	1.2843	4.43683e-05	1.01527	0.733525	0.00288418	0.797601
NMT1	0.973833	0.559872	1.02912	0.347711	0.801531	0.445232
NNMT	1.3586	0.00925646	6.61899	8.54644e-23	0.0932929	1.79828e-20
NNT	0.98748	0.932086	0.968978	0.374563	0.977909	0.472379
NOA1	1.2723	0.037643	0.915771	0.220331	0.209111	0.306578
NOB1	1.23449	4.78617e-05	0.88249	0.0554809	0.00304525	0.0962272
NOC2L	1.14405	0.00193119	1.04373	0.0809277	0.0364178	0.132361
NOC3L	1.07881	0.384993	0.956089	0.481733	0.675525	0.576558
NOC4L	1.12693	0.0107299	0.817429	0.077477	0.102135	0.127684
NOL10	1.16942	1.85461e-05	1.28963	8.20814e-06	0.00150533	3.76532e-05
NOL11	1.3143	0.000312382	1.02367	0.281758	0.0115634	0.375211
NOL12	1.13173	0.00861839	0.934047	0.110202	0.0893385	0.17198
NOL6	1.06635	0.176768	1.01228	0.739059	0.463862	0.801619
NOL7	1.00025	0.663207	0.990885	0.762495	0.860143	0.820215
NOL8	1.12171	0.0356197	1.12328	0.0293498	0.202419	0.0557196
NOL9	1.17655	0.0196538	0.996085	0.495171	0.14573	0.589144
NOLC1	1.01217	0.931489	0.873075	0.00123371	0.977796	0.00342352
NOM1	1.03414	0.513844	1.14487	0.0309783	0.771123	0.0583858
NOMO1	1.0392	0.262602	0.9255	0.0339522	0.565546	0.0632455
NONO	1.23416	0.00529303	0.953343	0.360418	0.0665429	0.458007
NOP10	1.20756	0.000693991	1.21123	0.000334103	0.0194281	0.00105491
NOP14	1.1781	0.000614815	1.06232	0.0362298	0.0180987	0.0669845
NOP16	1.11718	0.0116286	1.19314	3.16237e-05	0.107655	0.000126595
NOP2	1.18901	0.0181504	1.13558	0.0810342	0.139196	0.132527
NOP56	1.21114	0.00456373	0.99236	0.906498	0.0607156	0.932146
NOP58	1.20363	0.000336224	1.05652	0.362187	0.0122178	0.459741
NOP9	1.00008	0.836707	0.862655	1.76151e-06	0.941993	9.36514e-06
NOSIP	1.07179	0.0296153	0.903797	0.962186	0.182571	0.972033
NOVA1	1.25562	0.00283593	0.645728	5.69737e-09	0.0458084	5.02991e-08
NOVA2	1.05464	0.251571	0.813311	9.71188e-07	0.553226	5.45316e-06
NPEPPS	0.932998	0.519429	0.880012	0.0998434	0.774751	0.15827
NPM1	1.1976	0.0543025	0.980663	0.538478	0.255554	0.629672
NPM2	0.811034	0.279934	0.606397	2.92803e-07	0.58182	1.82712e-06
NPM3	1.15905	0.0269673	0.85044	0.0052328	0.173844	0.0123847
NQO1	0.994613	0.439303	1.62233	3.22034e-08	0.7165	2.43833e-07
NR3C1	0.99439	0.736302	0.891086	0.0128464	0.897443	0.0272431
NR5A1	2.49484	0.887835	0.65951	0.162922	0.962524	0.238891
NRAS	1.18998	0.0979517	1.20545	0.00237458	0.343153	0.00613586
NRDE2	1.06402	0.981729	0.822111	0.0322877	0.994331	0.0605445
NSA2	1.19533	0.00497094	0.895752	0.135202	0.0642445	0.204625
NSF	0.838986	0.232539	0.87071	0.00729332	0.532854	0.0166139
NSRP1	0.967796	0.638871	1.02903	0.431091	0.846106	0.529364
NSUN2	1.00832	0.9294	1.01647	0.509595	0.976715	0.602685
NSUN3	1.04836	0.604135	0.936673	0.455645	0.827134	0.552531
NSUN4	1.16694	0.053229	1.08994	0.00459324	0.253234	0.011041
NSUN5	1.03109	0.997304	1.21069	0.00018974	0.999346	0.000636989
NSUN6	0.936957	0.33519	0.686096	2.42078e-10	0.633189	2.83669e-09
NSUN7	1.82543	0.815605	2.19288	2.11378e-17	0.93345	1.10706e-15
NTPCR	1.06326	0.187467	0.901331	0.0118135	0.477619	0.0252875
NUAK1	0.873385	0.329572	1.01515	0.825929	0.627567	0.871322
NUAK2	1.27694	0.161277	1.89972	3.28463e-17	0.444122	1.6622e-15
NUCKS1	0.983533	0.952999	0.873304	0.00645305	0.984563	0.0149195
NUDC	1.06251	0.206483	0.969376	0.820455	0.502396	0.867201
NUDT16L1	1.02411	0.374003	0.984265	0.858467	0.66636	0.896671
NUDT21	1.09518	0.729802	0.897695	0.42752	0.894795	0.525732
NUFIP1	0.99196	0.83026	0.899151	0.262008	0.938966	0.35388
NUFIP2	1.0587	0.570789	1.12302	0.104593	0.807949	0.164572
NUGGC	1.68083	0.150922	1.09114	0.00011024	0.429074	0.000391638
NUMA1	1.03504	0.618618	0.764475	3.34734e-10	0.834718	3.79994e-09
NUP107	1.42281	0.131343	2.66154	0.00807568	0.398448	0.0181055
NUP133	1.05053	0.358667	0.913411	0.0187248	0.653502	0.037836
NUP153	1.08371	0.51724	1.0405	0.855345	0.773554	0.894306
NUP155	1.21828	0.000923833	1.04003	0.980722	0.0233909	0.985776
NUP160	1.13211	0.151645	0.978101	0.59669	0.430225	0.682309
NUP188	1.18233	0.0939069	1.02338	0.605631	0.335772	0.690361
NUP205	1.19244	0.00241201	1.22645	0.00880527	0.0417136	0.0195277
NUP210	1.16281	0.169309	1.2844	3.12013e-05	0.454629	0.000125071
NUP214	1.14465	0.00619625	0.974639	0.597115	0.0726443	0.682698
NUP35	1.15103	0.00266992	0.97071	0.44082	0.0442606	0.538498
NUP50	1.1204	0.187215	0.995063	0.779337	0.4773	0.834031
NUP88	1.22389	0.000901831	1.03501	0.48747	0.0230867	0.582143
NUP93	1.30813	0.000636428	1.02616	0.701298	0.0185043	0.771618
NUP98	1.09803	0.166072	1.11165	0.0228994	0.450683	0.0450682
NUPL2	1.20157	0.0083005	0.979301	0.485746	0.0871353	0.580518
NUSAP1	2.76591	3.03268e-09	1.36495	4.70765e-05	1.13664e-06	0.000181547
NUTF2	1.07648	0.0581743	1.05584	0.015053	0.264837	0.0312647
NVL	1.25902	0.00211237	0.866078	0.0657461	0.0385026	0.110912
NXF1	1.07483	0.142029	1.05997	0.757371	0.41461	0.816167
NXF3	1.40569	0.732019	1.76292	3.16812e-11	0.895824	4.47021e-10
NXF5	1.10623	0.565281	1.01643	0.41312	0.804998	0.511089
NXT1	1.24121	0.000153006	1.29512	3.75122e-05	0.00709893	0.000147557
NXT2	0.956052	0.790104	1.01691	0.423433	0.921622	0.521562
NYNRIN	1.06193	0.811282	0.833389	0.0626615	0.931605	0.106464
OAS1	1.21831	0.59865	1.77507	1.79824e-09	0.824197	1.76274e-08
OAS2	1.3254	0.218034	1.67009	3.47524e-09	0.515472	3.21112e-08
OAS3	1.34789	0.510703	1.36608	6.6773e-08	0.76891	4.73171e-07
OASL	1.1967	0.178808	2.06275	1.31452e-11	0.466506	1.9944e-10
OAT	0.842143	0.00173309	0.788677	9.5772e-07	0.0341592	5.38763e-06
OCRL	0.978179	0.582838	1.07657	0.377201	0.81543	0.475131
ODF2	1.24143	0.00380203	1.26233	0.000111066	0.05435	0.000394044
OFD1	1.1279	0.158624	1.1755	0.212938	0.440283	0.298018
OGDH	0.878959	0.214413	1.10873	0.0124542	0.511041	0.0264885
OGFR	1.05543	0.222703	1.08382	0.142298	0.520845	0.213478
OGT	0.998418	0.932683	1.0721	0.900442	0.978193	0.928107
OLA1	1.11917	0.10245	1.08839	0.106305	0.351018	0.16674
OTUB1	1.01857	0.428497	0.809793	6.07969e-06	0.708169	2.87074e-05
OTUD4	0.982488	0.588259	1.11152	0.0925655	0.818622	0.148242
OTUD7B	1.02712	0.897836	1.06235	0.0331102	0.965239	0.0618644
OVOL1	1.50263	0.0532993	0.483146	0.00111155	0.253327	0.003117
P4HA1	1.09477	0.736585	1.40679	0.00222707	0.89756	0.00579841
P4HA2	0.934798	0.0619042	2.25684	5.6386e-15	0.27363	1.752e-13
P4HB	1.18693	0.000982614	1.62781	1.05187e-12	0.0242641	1.98203e-11
PA2G4	1.21221	0.000294803	0.945875	0.444821	0.0111699	0.542308
PABPC1	1.28572	0.000322006	0.648854	1.29541e-09	0.0118465	1.3111e-08
PABPC1L	1.19189	0.0385855	1.82477	6.48778e-06	0.211507	3.0389e-05
PABPC1L2A	0.733758	0.00284339	0.790935	3.00549e-05	0.0458671	0.000121042
PABPC1L2B	0.773778	0.00319913	0.763351	1.49538e-06	0.0494762	8.07696e-06
PABPC3	1.25948	0.56247	1.40217	0.180621	0.803062	0.260237
PABPC4	1.12616	0.00690968	1.12891	0.00470002	0.0782173	0.011266
PABPC4L	1.45967	0.032593	1.23677	2.04039e-05	0.192389	8.5296e-05
PABPC5	1.08521	0.866432	0.567075	9.21597e-15	0.954056	2.72246e-13
PABPN1	0.998566	0.693993	0.88852	0.0097564	0.877163	0.0213684
PABPN1L	1.1764	0.476697	0.480133	1.90568e-08	0.744678	1.50317e-07
PAF1	1.08102	0.0596333	1.05828	0.0578223	0.268323	0.0995038
PAICS	1.19875	0.394515	1.29188	0.0464531	0.682772	0.0826856
PAIP1	1.08318	0.429154	0.995123	0.965355	0.70862	0.974291
PAIP2	0.955385	0.371386	0.993336	0.628894	0.66357	0.710832
PAIP2B	0.770626	0.00235843	0.798987	1.51018e-07	0.0411088	1.00179e-06
PAK1IP1	1.11423	0.216637	1.0259	0.65275	0.513693	0.731899
PAK2	1.09562	0.33878	0.95557	0.647026	0.636412	0.72684
PAK4	1.18937	0.0603998	1.22201	0.00413215	0.270048	0.0100403
PALLD	1.04881	0.904673	1.31932	0.000150395	0.968076	0.000516245
PAPOLA	1.08791	0.0810565	1.01908	0.863995	0.31274	0.900563
PAPOLG	1.03721	0.926118	0.99994	0.850547	0.975403	0.891038
PAPSS1	1.07164	0.564684	0.943948	0.418843	0.80453	0.517049
PAPSS2	0.971571	0.180036	1.02621	0.0846657	0.468133	0.137586
PARD3	1.01654	0.803724	0.75655	2.4068e-09	0.928682	2.29459e-08
PARK7	1.05212	0.228743	1.02943	0.324663	0.527785	0.421139
PARN	1.01642	0.805467	1.14248	0.0040923	0.929598	0.00995054
PARP1	1.07328	0.463665	0.989958	0.894633	0.735092	0.923747
PARP10	1.10018	0.358667	1.30248	0.000228804	0.653502	0.000754408
PARP11	1.0755	0.631373	0.858353	0.138753	0.841473	0.209054
PARP12	1.08688	0.896648	1.66121	2.65132e-11	0.965043	3.79912e-10
PARP14	1.13392	0.78375	1.40838	2.81471e-08	0.918769	2.16399e-07
PARP15	1.27335	0.42373	1.6007	7.20632e-08	0.705114	5.08406e-07
PARP16	1.16911	0.00455806	0.871136	0.0339254	0.0607156	0.0632053
PARP2	0.986314	0.737435	0.828564	7.34677e-05	0.897917	0.000271369
PARP3	0.899528	0.118257	1.092	0.433063	0.37862	0.531133
PARP4	1.04486	0.81274	1.19387	0.00466412	0.932473	0.0111913
PARP6	1.11531	0.203664	0.81219	0.00662848	0.498297	0.0152867
PARP8	1.04025	0.966461	0.939823	0.207703	0.988846	0.291884
PARS2	1.11199	0.115883	1.06027	0.121462	0.374637	0.186805
PATL1	1.06312	0.594743	1.10002	0.243614	0.822118	0.333063
PATL2	1.05481	0.616234	0.933015	0.539077	0.833707	0.630219
PATZ1	1.04834	0.269379	0.705633	1.21757e-12	0.572583	2.26402e-11
PBRM1	1.05573	0.956587	0.917824	0.754115	0.985935	0.813975
PCBP1	1.03411	0.363404	1.07863	0.060622	0.656597	0.103497
PCBP2	1.10853	0.0585739	0.94458	0.204195	0.265698	0.287899
PCBP3	1.11804	0.541323	0.457149	3.35998e-17	0.789634	1.69319e-15
PCBP4	1.06495	0.443312	0.657423	1.15156e-11	0.720003	1.76954e-10
PCCA	0.928698	0.0330046	0.736173	1.22961e-11	0.193802	1.87625e-10
PCF11	0.972427	0.268728	1.00377	0.319283	0.572417	0.415598
PCMT1	0.948279	0.337267	0.930584	0.0600365	0.635209	0.102586
PCNA	1.41525	0.000244572	1.44626	4.34818e-09	0.00994329	3.90198e-08
PCNT	0.926323	0.871162	0.980277	0.84887	0.956145	0.889785
PCSK1N	0.837913	0.443982	0.576592	7.84103e-07	0.720652	4.49207e-06
PDAP1	1.04573	0.246945	1.13338	0.0196045	0.548519	0.0393747
PDCD11	1.1319	0.00437929	0.853606	3.22214e-05	0.0591209	0.000128885
PDCD4	0.980479	0.441528	0.766702	8.17099e-11	0.718272	1.06289e-09
PDCD6IP	0.952917	0.357685	1.16857	0.0101528	0.652604	0.0221174
PDE12	0.992177	0.935667	0.937603	0.662039	0.979282	0.739514
PDHB	0.947854	0.0731503	0.978841	0.617646	0.296294	0.700918
PDIA3	1.13494	0.000892184	1.51037	6.31881e-14	0.0229622	1.56904e-12
PDIA4	1.25772	0.0333769	1.83491	1.54846e-13	0.194465	3.50735e-12
PDIA6	1.17245	0.038621	1.42843	2.10524e-07	0.211556	1.35821e-06
PDLIM1	1.20859	0.00131928	2.87603	2.41769e-19	0.028795	1.98607e-17
PDLIM4	1.09202	0.478216	3.50277	1.06025e-24	0.745741	4.03688e-22
PDLIM5	0.871541	0.102767	0.771452	0.000532718	0.351476	0.00160189
PDLIM7	1.14038	0.0369585	1.34913	1.78254e-05	0.20689	7.56375e-05
PDS5A	1.15081	0.0981805	1.01161	0.625856	0.343505	0.708134
PDS5B	1.0269	0.685417	0.972961	0.274976	0.872235	0.368113
PEBP1	0.910444	0.0249357	0.857777	0.000112609	0.166734	0.000399046
PEF1	1.03908	0.257519	1.13649	2.2839e-05	0.56013	9.42924e-05
PEG10	1.20741	0.0280761	0.889157	0.000481286	0.17732	0.00146301
PELO	1.08451	0.526756	1.3867	3.50873e-11	0.780102	4.89701e-10
PELP1	1.10874	0.00531759	0.783601	7.81637e-07	0.0666075	4.48013e-06
PES1	1.2064	0.0133036	0.740372	0.0159126	0.11655	0.0328256
PEX7	0.895379	0.00681641	0.87833	0.00481327	0.0775673	0.0115001
PFAS	1.22642	0.0167822	0.92394	0.610339	0.133076	0.694606
PFN1	1.17415	0.000778282	1.39983	2.34917e-09	0.0207891	2.24322e-08
PFN2	1.05115	0.379882	0.713677	1.32136e-11	0.671303	2.0035e-10
PGD	1.22518	0.000397503	1.10826	0.00265646	0.0136799	0.00677518
PGK1	1.10547	0.0985634	1.77445	1.50329e-10	0.34419	1.85206e-09
PHAX	0.968612	0.782886	0.987318	0.953899	0.918427	0.966062
PHF14	1.17969	0.000869632	0.994565	0.925671	0.0225756	0.946223
PHF3	0.980433	0.536363	0.916725	0.258644	0.786271	0.350098
PHF5A	1.05828	0.227005	1.13199	0.0269389	0.525494	0.0517941
PHF6	1.01494	0.907053	0.903418	0.145654	0.968698	0.21763
PHGDH	0.925182	0.18163	0.739983	4.62027e-07	0.470055	2.78109e-06
PHIP	1.07732	0.714056	0.943847	0.475845	0.886915	0.571019
PHRF1	1.05795	0.528475	1.09256	0.0284966	0.780815	0.0543064
PI4KA	0.933366	0.485938	0.860962	0.00297449	0.750946	0.00749229
PIEZO1	1.09119	0.772236	0.908847	0.638698	0.915064	0.719912
PIH1D1	1.1119	0.0790498	0.909605	0.615063	0.309326	0.698656
PIH1D2	1.03835	0.544056	1.46947	2.76019e-06	0.791173	1.406e-05
PIK3R4	0.975926	0.527003	1.06221	0.122203	0.780102	0.187734
PIN4	1.03886	0.457732	1.10108	0.0215243	0.730757	0.0427297
PINX1	1.18835	0.000259328	1.0205	0.302203	0.0103503	0.397747
PITRM1	1.01371	0.728674	0.789162	5.21724e-09	0.894099	4.62989e-08
PIWIL2	0.954294	0.0648469	0.809293	0.00924168	0.279965	0.0203731
PIWIL4	1.01034	0.69898	1.39364	2.32899e-07	0.879447	1.48381e-06
PKM	1.03344	0.621002	1.31716	1.84791e-08	0.836007	1.46193e-07
PKN2	1.06597	0.715457	1.16782	0.0189568	0.88746	0.0382276
PKP2	1.1379	0.693962	0.663944	3.72935e-05	0.877163	0.000146842
PKP3	1.11162	0.396465	0.73892	0.0632369	0.684588	0.10729
PLA2G4A	1.19745	0.904672	1.43331	4.67148e-06	0.968076	2.25735e-05
PLAA	1.09521	0.397858	0.954039	0.421664	0.685983	0.519729
PLAGL1	0.944313	0.223408	1.26729	0.0120297	0.521564	0.0256927
PLCB3	1.08205	0.17521	0.920462	0.140394	0.461742	0.211097
PLCG1	1.12447	0.419575	1.21394	0.114211	0.702052	0.177274
PLEC	0.906541	0.00906581	0.789637	6.31238e-06	0.0921447	2.9657e-05
PLEKHA5	0.810972	0.00024818	0.914521	0.177069	0.0100391	0.255974
PLIN3	0.963898	0.205137	1.49132	1.26371e-09	0.500419	1.28226e-08
PLOD1	1.21351	0.000925145	1.8534	2.85916e-16	0.0233909	1.18246e-14
PLOD2	1.06632	0.435315	2.10396	3.73027e-16	0.713538	1.51658e-14
PLOD3	1.19267	0.000608927	1.50397	7.79668e-09	0.0180987	6.72246e-08
PLRG1	1.03033	0.348537	0.990552	0.802901	0.644692	0.853567
PLS3	1.0364	0.301352	1.85714	2.05879e-14	0.602226	5.65683e-13
PML	1.18596	0.00135775	1.05301	0.209697	0.0292618	0.294273
PMPCA	1.05445	0.0332525	0.91093	0.324663	0.194255	0.421139
PNKD	1.04419	0.52995	0.914651	0.199119	0.782031	0.282235
PNLDC1	0.972112	0.335604	1.06718	0.00194059	0.633369	0.00513469
PNN	1.02785	0.698989	0.961186	0.206163	0.879447	0.290129
PNO1	1.13081	0.0192829	1.21193	0.000257261	0.14396	0.00083628
PNPT1	0.978905	0.639138	1.01715	0.805504	0.846278	0.85562
POC1A	1.7027	2.4726e-09	1.5355	8.59961e-08	9.41433e-07	5.97217e-07
POC1B	0.964463	0.303991	0.989083	0.972183	0.60423	0.979452
POGZ	1.00508	0.697322	0.818304	0.00328775	0.879055	0.00819274
POLA1	1.14775	0.0217775	1.15044	0.0690428	0.154732	0.115742
POLD1	1.33185	0.000612299	1.27375	0.0451907	0.0180987	0.0807561
POLD2	1.12252	0.00563384	0.856324	0.14056	0.068843	0.211306
POLDIP3	1.12222	0.116936	0.823273	0.000912155	0.376675	0.00260863
POLE	1.66888	4.98254e-05	0.945419	0.361704	0.00313691	0.459229
POLG2	1.14786	0.00652189	1.07749	0.364285	0.0751757	0.461918
POLQ	2.24712	2.84195e-08	1.59374	1.20467e-08	7.92673e-06	9.98145e-08
POLR1A	1.11395	0.0956867	0.980676	0.844797	0.339331	0.886679
POLR1B	1.14059	0.118876	0.920826	0.307247	0.379212	0.403213
POLR1C	1.12341	0.0106378	1.00487	0.995607	0.101539	0.996812
POLR1D	1.07213	0.118877	1.17924	5.63802e-05	0.379212	0.000213614
POLR1E	1.18176	0.00144334	0.88889	0.030529	0.0305303	0.0576251
POLR2A	1.08091	0.262123	1.0166	0.937099	0.564868	0.954205
POLR2B	1.23047	0.299425	1.1082	0.320027	0.600299	0.41625
POLR2C	1.01907	0.739985	1.04514	0.193505	0.899281	0.275598
POLR2D	1.1868	0.0252766	1.11181	0.0263945	0.167862	0.0509205
POLR2E	1.07494	0.0223454	0.990318	0.974623	0.156679	0.981332
POLR2F	1.20269	0.144079	0.523189	5.96951e-10	0.418253	6.42399e-09
POLR2G	1.10258	0.0287545	0.982321	0.896327	0.1799	0.925058
POLR2H	1.17091	0.0244549	1.02688	0.698579	0.165007	0.769544
POLR2I	1.05546	0.442642	0.937888	0.921056	0.7195	0.942751
POLR2J	1.10131	0.049029	1.09566	0.0807683	0.242386	0.132146
POLR2J3	1.03252	0.616767	1.14589	0.0777858	0.833909	0.128078
POLR2K	1.0317	0.577441	1.03104	0.155733	0.811999	0.230065
POLR2L	1.07022	0.10135	1.19311	0.02821	0.349043	0.053841
POLR3A	1.02763	0.469176	0.862706	1.40279e-06	0.739284	7.62665e-06
POLR3B	1.04981	0.398903	0.899053	0.02732	0.686657	0.0524092
POLR3C	1.19864	0.000102537	1.01737	0.271628	0.00537023	0.364404
POLR3D	1.31489	3.03331e-05	0.873958	0.0206534	0.00215028	0.0412297
POLR3F	0.982062	0.9997	0.928193	0.0319682	0.999909	0.0600017
POLR3G	1.15241	0.0180205	1.21007	0.0064406	0.138722	0.0148935
POLR3GL	1.03804	0.275778	0.896652	0.0011593	0.577508	0.00323388
POLR3H	0.979996	0.743673	0.826629	3.67752e-06	0.900706	1.81732e-05
POLR3K	1.0827	0.0800148	1.01231	0.447192	0.310908	0.544701
POLRMT	1.09701	0.229615	0.803017	0.184141	0.528932	0.264316
POP1	1.16897	0.0980957	1.10397	0.0595336	0.34347	0.101891
POP4	1.08582	0.0696134	1.45628	8.31449e-19	0.289814	6.04363e-17
POP5	1.0726	0.319617	0.974848	0.773946	0.618528	0.829742
POP7	1.1124	0.0187661	1.03442	0.609696	0.141777	0.694006
PPA1	1.05497	0.529459	0.799891	3.04591e-05	0.781691	0.000122444
PPAN	1.17364	0.00101189	0.91381	0.855346	0.0245422	0.894306
PPAN-P2RY11	1.29385	0.197721	1.30287	0.0687111	0.49056	0.115289
PPARGC1A	0.885552	0.148137	0.927832	0.161876	0.424825	0.237589
PPARGC1B	1.11588	0.991313	0.826005	0.72936	0.99751	0.794357
PPFIA1	0.952115	0.18898	1.06531	0.415857	0.479866	0.513707
PPHLN1	1.07408	0.253595	1.01011	0.345986	0.555056	0.443616
PPIA	1.06441	0.0512276	1.15688	5.88504e-05	0.248192	0.000222411
PPIB	1.16082	0.0076446	1.36354	7.59877e-06	0.0830862	3.51266e-05
PPIE	1.0703	0.0718367	1.09164	0.01415	0.293167	0.0296382
PPIG	1.00609	0.941342	0.964529	0.330557	0.981098	0.427351
PPIL4	1.02809	0.856698	1.0316	0.718835	0.949833	0.785795
PPM1G	1.17635	3.77632e-06	1.08173	0.00813443	0.00044622	0.0182168
PPME1	1.06314	0.0410103	0.937414	0.107102	0.218691	0.167803
PPP1CA	1.16526	0.0015801	1.10775	0.00801749	0.0323395	0.017997
PPP1CB	1.05864	0.943434	1.28095	0.000907177	0.981444	0.00259578
PPP1CC	1.09347	0.161866	0.942543	0.231587	0.445005	0.319422
PPP1R10	1.0747	0.239515	0.914138	0.0985894	0.54124	0.156531
PPP1R12A	1.02254	0.584643	0.774923	0.0351018	0.815956	0.065134
PPP1R13L	0.943384	0.169893	1.07907	0.469248	0.455435	0.565194
PPP1R18	1.15958	0.00150641	1.38606	3.5048e-07	0.0313938	2.15397e-06
PPP2R1A	1.11019	0.0123559	0.895252	0.139738	0.111538	0.210255
PPP2R1B	1.01296	0.651532	1.10289	0.00972155	0.854099	0.0213082
PPP2R2A	1.09931	0.171417	1.04595	0.6067	0.457747	0.691317
PPP5C	1.06234	0.321629	1.12256	0.00667761	0.62022	0.0153852
PPP6R1	1.07829	0.043135	0.991099	0.333301	0.22493	0.430481
PPP6R3	1.07742	0.101663	0.899775	0.00135507	0.34967	0.00371607
PPRC1	1.1256	0.00762741	0.904316	0.00562113	0.0829745	0.0131854
PRC1	2.03219	1.84068e-09	1.43728	7.29973e-06	7.74601e-07	3.38748e-05
PRDM10	1.03402	0.610168	0.900198	0.0443722	0.830089	0.0795245
PRDM12	0.546138	0.0817616	0.756094	0.0381543	0.314111	0.0699647
PRDM4	1.10584	0.371183	0.982668	0.794632	0.663555	0.846734
PRDM5	0.893438	0.0305831	1.12727	0.00164331	0.185824	0.00441807
PRDX1	1.0687	0.523576	1.15628	0.000910164	0.777312	0.0026034
PRDX2	1.05962	0.190247	0.847375	0.000355484	0.481631	0.0011161
PRDX5	1.04741	0.722759	0.825462	0.0156345	0.890941	0.0323103
PREB	1.06185	0.0207444	1.13728	7.57689e-06	0.150696	3.50389e-05
PRIM2	1.33922	0.00388875	1.15243	0.0488189	0.0551352	0.0862098
PRKAR2A	1.32995	0.742537	0.875189	0.0689041	0.900149	0.115548
PRKDC	1.17765	0.140001	1.13828	0.148126	0.411193	0.220703
PRKRA	1.1139	0.282785	0.941102	0.817364	0.584504	0.864467
PRMT1	1.20784	0.000326682	1.0687	0.0721383	0.0119784	0.120157
PRMT2	1.02871	0.274787	1.05766	0.037222	0.577275	0.0685327
PRMT3	1.00786	0.813614	0.88187	0.244481	0.932806	0.334
PRMT5	1.13229	0.000963095	0.804559	2.70564e-05	0.0241146	0.000109944
PRMT6	1.19482	0.166531	1.16987	0.00099209	0.451324	0.00280959
PRPF18	1.20429	0.0432506	0.816658	0.00196906	0.225288	0.00520003
PRPF19	1.16446	0.0129444	0.845911	0.0171685	0.114363	0.0350545
PRPF3	1.11624	0.127174	0.834331	0.000684961	0.391494	0.00201399
PRPF31	1.15531	0.00944064	1.0853	0.0327848	0.0942374	0.0613377
PRPF38A	1.1889	0.00148896	0.998357	0.998048	0.0311114	0.998505
PRPF38B	1.05938	0.965862	1.0992	0.0866735	0.988571	0.140373
PRPF4	1.18971	0.00541057	1.11483	0.0484716	0.0673553	0.0856998
PRPF40A	1.14795	0.172596	0.99019	0.970476	0.458885	0.978348
PRPF4B	1.13642	0.0319996	0.838926	0.000299112	0.190513	0.000956002
PRPF6	1.1084	0.0857403	0.793431	0.000542496	0.322764	0.00162844
PRPF8	1.00253	0.589554	0.912988	0.00778103	0.81952	0.0175417
PRR3	1.20679	0.00182617	0.736003	2.84967e-08	0.0352574	2.18533e-07
PRRC2A	1.11049	0.065227	0.843876	0.00396744	0.280495	0.00968227
PRRC2B	1.08966	0.456369	0.89944	0.0703637	0.729747	0.117626
PRRC2C	1.0425	0.815655	0.942709	0.233022	0.93345	0.320959
PSIP1	0.955712	0.389531	0.835989	0.00139596	0.679654	0.00381637
PSMA7	1.14738	0.000555655	1.14273	0.00279315	0.016979	0.00708013
PSMC1	1.11838	0.00310443	1.00282	0.442273	0.0485437	0.539971
PSMC2	1.05768	0.365588	1.37706	4.94237e-11	0.65867	6.68655e-10
PSMC3	1.09625	0.0541616	0.960056	0.787798	0.255291	0.840947
PSMC5	1.06143	0.390152	0.901113	0.0724295	0.679972	0.12055
PSMC6	1.07664	0.168265	0.890805	0.00614895	0.453146	0.0142824
PSMD1	1.12456	0.112618	0.931657	0.932478	0.368737	0.950831
PSMD11	1.15828	0.00805551	1.09132	0.0336955	0.0856885	0.0628306
PSMD12	1.11916	0.344115	1.22355	0.00771054	0.641082	0.0174173
PSMD13	1.07942	0.131248	0.97641	0.472448	0.398222	0.567965
PSMD2	1.08471	0.104439	1.12011	0.0469258	0.354441	0.0833661
PSMD3	1.10169	0.00561438	1.03389	0.279985	0.0686752	0.373401
PSMD4	1.1509	0.114589	0.864722	0.20485	0.372545	0.288601
PSMD5	1.10897	0.269704	1.16901	0.00801734	0.57286	0.017997
PSMD6	1.05616	0.106133	1.07363	8.32696e-05	0.357549	0.000304202
PSMD7	1.07909	0.0817785	1.0729	0.000747134	0.314111	0.00217732
PSMD9	1.12197	0.002791	1.19663	4.27164e-07	0.0455117	2.58747e-06
PSME4	1.10529	0.0179127	1.2858	1.6614e-05	0.138158	7.10247e-05
PSPC1	1.12791	0.00299651	0.88954	0.000377252	0.0473812	0.00117705
PTBP1	1.24917	0.00189479	1.27831	2.33057e-06	0.036043	1.20637e-05
PTBP2	1.03292	0.977238	0.95064	0.137942	0.992968	0.208022
PTBP3	1.14885	0.883	1.27558	3.47107e-06	0.960874	1.72539e-05
PTCD1	1.06166	0.233566	1.13394	0.00506688	0.534136	0.0120336
PTCD2	0.979284	0.339157	1.05012	0.282714	0.63687	0.376187
PTCD3	0.97063	0.971549	0.838338	0.0429405	0.990866	0.0773807
PTGES3L-AARSD1	1.05419	0.352454	1.42404	4.4244e-06	0.648486	2.14704e-05
PTGFRN	1.30342	0.00071912	1.7551	1.73489e-09	0.0198727	1.71043e-08
PTK2	0.992219	0.446892	0.874538	0.00145017	0.722854	0.00395062
PTPN1	1.07769	0.287522	1.27325	0.00013897	0.588765	0.0004813
PTPN23	1.01611	0.94971	0.927121	0.0943593	0.982731	0.150743
PTPRG	0.976653	0.462748	0.902509	0.404899	0.734343	0.503099
PTPRJ	1.12665	0.848159	0.89224	0.867362	0.946403	0.902621
PTRH1	1.01754	0.612017	1.05072	0.368995	0.831236	0.466706
PTRH2	1.14258	0.115975	1.00272	0.172214	0.374816	0.250175
PTRHD1	1.08994	0.044589	0.995052	0.984382	0.228782	0.98842
PUF60	1.13557	0.00159236	0.778964	1.52561e-07	0.0324938	1.01119e-06
PUM1	1.02482	0.917176	0.94171	0.924214	0.973049	0.945136
PUM2	1.01327	0.742537	0.915794	0.0208049	0.900149	0.0414973
PURA	0.89159	0.105001	0.751039	0.0496681	0.355442	0.0875187
PURB	1.01578	0.580007	0.989945	0.66715	0.813796	0.743734
PURG	0.974609	0.687074	0.798336	1.91664e-07	0.873018	1.24693e-06
PUS1	1.1149	0.0486844	1.07614	0.127158	0.240981	0.194067
PUS3	1.11967	0.0904241	0.899454	0.0580234	0.330561	0.0997639
PUS7	1.18263	0.13298	1.36098	0.000271079	0.401443	0.000875859
PUS7L	1.02815	0.898727	0.882004	0.0620167	0.965894	0.105509
PUSL1	1.13591	0.0189752	1.2235	0.000804679	0.142738	0.00233001
PWP2	1.05748	0.0494616	0.983372	0.908195	0.243775	0.933651
PXN	1.17248	0.0696712	1.10995	0.0255156	0.289814	0.049534
PYGB	0.873891	0.00432289	0.880638	0.000961266	0.0586831	0.00273295
PYGL	1.27825	0.125497	2.24093	4.83491e-19	0.388827	3.71715e-17
PYURF	1.00888	0.824699	1.03509	0.196959	0.937364	0.279736
QARS	1.09431	0.175689	0.923601	0.370627	0.462342	0.468252
QKI	0.940789	0.578981	0.830266	0.000193228	0.813115	0.000647884
QTRT1	1.06487	0.499908	0.895182	0.0926259	0.76058	0.148319
R3HCC1	1.10436	0.193057	0.818895	0.0269179	0.485262	0.0517662
R3HDM1	0.904425	0.6044	0.892893	0.00224761	0.827336	0.00584808
R3HDM2	1.08735	0.7602	0.799326	0.00113706	0.909381	0.00317922
R3HDM4	1.06553	0.031611	1.12972	0.000185634	0.189374	0.000624428
RAB10	1.00958	0.753633	1.02311	0.457498	0.906544	0.554271
RAB11A	1.1164	0.288374	1.05944	0.0965481	0.589504	0.153748
RAB11B	1.02887	0.291798	0.917209	0.0407259	0.59211	0.0739342
RAB12	0.929168	0.142028	1.07581	0.360739	0.41461	0.458318
RAB13	1.01112	0.441528	1.4333	8.21799e-09	0.718272	7.05277e-08
RAB14	1.00943	0.950607	0.896517	0.0104249	0.983362	0.0226546
RAB15	0.89192	0.525288	0.926764	0.363639	0.77884	0.461148
RAB18	0.991689	0.585159	0.716635	0.000188591	0.816249	0.000633311
RAB1A	0.970463	0.438859	1.0992	0.0376982	0.716341	0.0692553
RAB1B	1.05623	0.0587243	1.01981	0.354982	0.265978	0.45237
RAB22A	0.96705	0.237568	1.15116	0.0040293	0.538972	0.00981625
RAB23	0.886435	0.0871856	1.22166	0.00394041	0.325352	0.00962059
RAB25	1.31586	0.292413	0.680562	0.000694232	0.592558	0.00203801
RAB2A	0.969811	0.654241	0.8079	0.0148383	0.855872	0.030891
RAB2B	1.03095	0.605448	0.978626	0.52503	0.827798	0.617106
RAB30	0.812466	0.0255972	0.750224	0.000210553	0.169053	0.000700586
RAB33A	1.18255	0.0329123	0.584235	2.62254e-14	0.193402	7.06025e-13
RAB33B	1.04295	0.291965	1.18779	4.80471e-08	0.59211	3.51438e-07
RAB34	1.08961	0.0960626	2.4032	6.38712e-19	0.340061	4.74328e-17
RAB35	1.09923	0.145735	1.05769	0.0883744	0.421326	0.142587
RAB36	1.09338	0.633777	1.88808	1.72805e-17	0.843084	9.23181e-16
RAB37	0.902525	0.0287537	0.800534	6.81867e-05	0.1799	0.000253856
RAB39B	0.950085	0.379066	0.915448	0.163168	0.670503	0.239179
RAB3GAP1	0.948401	0.356312	0.996975	0.924942	0.651289	0.945673
RAB3GAP2	1.0628	0.943434	1.14721	0.0530683	0.981444	0.0925713
RAB44	1.23482	0.98523	0.62995	0.00287232	0.995156	0.00726239
RAB5A	0.985882	0.225277	0.972054	0.865198	0.523617	0.901229
RAB5B	0.930726	0.188853	0.775595	0.00113339	0.479866	0.00317046
RAB5C	0.981499	0.506372	0.990283	0.932721	0.765896	0.951039
RAB6A	0.980186	0.314352	0.832316	0.0362576	0.613337	0.0670143
RAB6B	0.798136	0.00219352	0.754473	9.21077e-09	0.0394022	7.82084e-08
RAB7A	0.98068	0.428278	1.03638	0.355938	0.7081	0.453371
RAB9A	1.02309	0.970352	1.09336	0.0681611	0.99063	0.11451
RAB9B	0.949566	0.71798	0.762888	2.28671e-05	0.888614	9.43922e-05
RABL2A	1.0288	0.657223	1.05249	0.613558	0.857576	0.697507
RABL2B	1.00277	0.368979	1.09132	0.0388102	0.661726	0.0709398
RABL3	1.00932	0.734038	0.995001	0.550868	0.896507	0.641316
RACGAP1	1.70504	1.31346e-06	1.12124	0.00338306	0.000185329	0.00840492
RAD18	1.46736	0.000615522	1.18322	9.11876e-06	0.0180987	4.13951e-05
RAD50	1.01988	0.773672	0.942223	0.411487	0.915816	0.509491
RAD54B	1.49566	0.000994374	1.3753	3.22552e-08	0.0243295	2.44148e-07
RAD54L	1.71267	2.42722e-07	1.60777	4.02909e-06	4.4444e-05	1.97321e-05
RAD54L2	1.0537	0.80721	0.972004	0.783093	0.930446	0.837116
RAI14	1.19133	0.11084	1.41911	2.40784e-07	0.365665	1.5281e-06
RALY	1.13349	0.00146791	1.13469	0.000984583	0.0308055	0.00279097
RALYL	0.939122	0.522841	0.734757	5.86228e-06	0.777183	2.77562e-05
RAN	1.27409	3.08379e-05	1.05313	0.0213512	0.00216923	0.0424423
RANBP1	1.20659	0.0010092	0.942834	0.472636	0.0245422	0.568066
RANBP17	0.840705	0.578978	0.609123	2.85245e-15	0.813115	9.48985e-14
RANBP2	1.01814	0.860531	1.00048	0.869771	0.951399	0.904382
RANBP3	1.03962	0.128395	1.02935	0.283952	0.393485	0.37758
RANBP6	0.968085	0.238765	0.896097	0.429839	0.540358	0.528077
RANGAP1	1.0147	0.421307	0.864162	0.00467763	0.70346	0.0112202
RARS	1.07322	0.0121218	1.26008	6.33309e-14	0.110431	1.57096e-12
RARS2	1.16586	0.0042821	1.11247	0.0258395	0.0583607	0.0500615
RASEF	2.19983	0.964278	1.41151	1.64327e-07	0.987966	1.08288e-06
RASL11A	0.934937	0.190116	0.988595	0.172885	0.481455	0.251028
RASL11B	1.14335	0.792707	0.867053	0.0010485	0.923088	0.00295391
RAVER1	1.19734	0.16757	1.04811	0.50041	0.452341	0.593842
RAVER2	0.898028	0.0965123	0.931996	0.0916786	0.340447	0.147077
RB1CC1	0.878641	0.0996391	0.925954	0.0704582	0.346034	0.117735
RBBP4	1.23428	0.309144	1.06704	0.207484	0.609222	0.291627
RBBP6	0.989479	0.772811	1.03753	0.533641	0.915482	0.62493
RBBP7	1.06899	0.276275	1.03887	0.635423	0.578021	0.716996
RBFA	1.20229	0.0081274	0.896254	0.155465	0.0861095	0.229741
RBFOX1	0.72576	0.0207437	0.804236	2.05651e-07	0.150696	1.32979e-06
RBFOX2	1.04134	0.719667	0.88838	0.113652	0.889834	0.176499
RBFOX3	0.771909	0.0376086	0.729358	5.97822e-07	0.209017	3.51383e-06
RBM10	1.13191	0.0021177	0.886807	0.0504561	0.0385411	0.0886984
RBM11	0.763707	0.00757582	0.877074	0.00366239	0.0826844	0.00902597
RBM12	1.14181	0.173542	0.963576	0.940993	0.460179	0.956951
RBM12B	1.02698	0.97095	0.901779	0.781919	0.990861	0.836084
RBM14	1.07921	0.0626954	0.882706	0.00172258	0.275082	0.00461103
RBM14-RBM4	1.06559	0.278266	0.789815	0.095509	0.580164	0.152286
RBM15	1.23275	0.00598649	1.0315	0.00817034	0.0712388	0.018287
RBM15B	1.17501	0.0380247	1.0354	0.270165	0.210064	0.362765
RBM17	1.11069	0.206752	0.830468	5.43626e-05	0.502418	0.000206492
RBM18	1.10018	0.340488	1.07042	0.255178	0.638069	0.346109
RBM19	0.986752	0.890711	0.821393	6.48479e-05	0.963277	0.000242442
RBM22	1.10993	0.00404524	0.891682	0.00765468	0.0564475	0.0173138
RBM23	1.04497	0.215802	0.912762	0.00381982	0.512874	0.00936106
RBM24	1.01015	0.892174	1.19829	0.00221086	0.963752	0.00576278
RBM25	0.910374	0.361623	0.870958	0.0599948	0.655403	0.102529
RBM26	0.968456	0.328457	0.968573	0.305512	0.626388	0.401353
RBM27	1.01233	0.856108	0.971169	0.593297	0.949833	0.679632
RBM28	1.02975	0.34873	1.0352	0.815939	0.644899	0.863645
RBM3	1.10694	0.277104	1.12124	0.0569798	0.578746	0.0983079
RBM33	1.03663	0.481484	1.03462	0.311176	0.748731	0.407256
RBM34	1.19197	0.000589842	0.956065	0.626291	0.0176616	0.708457
RBM38	1.10043	0.0213935	1.22837	0.000558733	0.153002	0.00167091
RBM39	1.01418	0.981131	1.21094	0.0167034	0.994228	0.034236
RBM4	1.20471	1.80533e-05	0.852849	0.000656447	0.00147797	0.00193847
RBM41	1.02996	0.918069	1.0783	0.265406	0.973421	0.357783
RBM42	1.06476	0.0522663	1.17434	7.03311e-05	0.250592	0.000260948
RBM44	1.18678	0.85803	1.10545	0.0384217	0.950475	0.070385
RBM45	1.0745	0.0796271	1.0736	0.126321	0.31022	0.193011
RBM46	1.20611	0.443463	1.38974	0.000935429	0.720151	0.00266994
RBM47	1.34418	0.681002	1.36458	1.24999e-11	0.870058	1.90371e-10
RBM4B	1.03987	0.283121	0.863729	0.00028529	0.584897	0.000916342
RBM5	0.951386	0.267107	0.961423	0.325265	0.570992	0.421759
RBM6	1.03657	0.849338	0.809223	0.00188355	0.947012	0.00499952
RBM7	1.04822	0.685418	1.10335	0.34881	0.872235	0.446212
RBM8A	1.21569	4.63448e-05	1.06034	0.0418516	0.00297239	0.0756686
RBMS1	1.33033	0.512152	1.48024	1.34063e-10	0.769931	1.66793e-09
RBMS2	1.11459	0.123561	1.06245	0.0403348	0.386119	0.0733519
RBMS3	0.881979	0.145092	0.949053	0.306207	0.42048	0.402157
RBMX	1.15433	0.00349991	0.897513	0.0139468	0.0520779	0.0292764
RBMX2	1.09115	0.0221913	0.945566	0.161515	0.15633	0.237175
RBMXL1	0.955108	0.413114	1.02971	0.633242	0.697843	0.71494
RBMXL2	1.38418	0.224884	0.583656	0.726223	0.523175	0.791994
RBPMS	0.956013	0.876486	1.97502	2.17347e-13	0.958262	4.77864e-12
RBPMS2	1.12564	0.610169	1.25757	0.00120223	0.830089	0.00334392
RC3H1	1.04543	0.706784	0.995452	0.868324	0.883282	0.903193
RC3H2	1.11898	0.0173745	0.907136	0.00798826	0.135801	0.0179397
RCC1	1.54697	0.000154394	1.23346	4.64015e-05	0.00713572	0.000179204
RCC2	1.30705	0.000916487	1.19816	0.00155136	0.0233373	0.00419296
RCL1	1.09817	0.344688	0.973106	0.886171	0.641434	0.917498
RDH14	1.00842	0.716299	1.24591	2.66563e-05	0.887769	0.000108466
RDM1	1.85683	0.0319268	1.87418	9.52699e-11	0.190268	1.22467e-09
RDX	0.980264	0.622327	1.10375	0.259807	0.836758	0.351415
RECQL	1.18597	0.484997	1.17609	0.0174991	0.750169	0.0356477
RECQL4	1.56435	2.11125e-05	1.03991	0.86111	0.00164424	0.898454
RECQL5	1.11035	0.407567	0.892908	0.381014	0.693552	0.478853
RERG	0.790236	0.0904197	1.13122	0.328424	0.330561	0.425202
REXO1	1.1034	0.156308	1.02917	0.469624	0.436888	0.565562
REXO2	1.07483	0.338781	1.46255	6.81023e-13	0.636412	1.3368e-11
REXO4	1.10465	0.00779098	0.86918	0.0101617	0.0840298	0.0221349
RFC1	1.06995	0.275117	1.02053	0.995363	0.577427	0.996693
RFC2	1.24928	4.93589e-07	1.35166	1.95318e-06	8.33783e-05	1.02811e-05
RFC3	1.4772	0.0072034	1.11203	0.0452556	0.0801095	0.08086
RFC4	1.41303	3.02263e-08	1.23859	0.00264311	8.23908e-06	0.00674615
RHEB	0.956517	0.281609	1.08618	0.0946613	0.58338	0.151114
RIF1	1.04409	0.524306	1.02135	0.906498	0.777918	0.932146
RIMKLA	0.872189	0.539323	0.994238	0.279427	0.788077	0.372844
RIMKLB	1.05103	0.713777	0.708459	1.28732e-07	0.886704	8.66653e-07
RIOK1	1.21916	0.00107002	0.90962	0.0518403	0.0253464	0.0907328
RIOK2	1.19998	0.00113573	1.03835	0.267911	0.0261457	0.360508
RIOK3	1.01784	0.854341	1.25069	1.47325e-07	0.949106	9.78915e-07
RNASE1	0.949942	0.774823	1.30074	0.286849	0.915824	0.380789
RNASE10	1.58561	0.000747479	0.570448	0.0364173	0.0201912	0.0672681
RNASE13	1.06323	0.272786	0.643674	0.00289842	0.575495	0.00732298
RNASE2	1.1775	0.261189	2.7792	6.45697e-11	0.564071	8.56656e-10
RNASE3	1.08415	0.631424	1.64067	0.00728202	0.84149	0.0165929
RNASE4	1.05263	0.439296	2.01983	7.08495e-11	0.7165	9.31214e-10
RNASE6	1.01428	0.829675	1.49015	0.00153027	0.938526	0.00414248
RNASEH1	1.06511	0.874119	1.12502	0.00487799	0.957285	0.0116381
RNASEH2A	1.50879	1.26341e-07	1.33221	0.00125904	2.78032e-05	0.00348414
RNASEH2B	1.11009	0.0238417	1.02122	0.98975	0.162777	0.992356
RNASEH2C	1.24186	0.239216	0.800425	0.542525	0.541021	0.633479
RNASEL	0.961728	0.17318	1.11991	0.0103509	0.459794	0.0225099
RNASET2	1.06021	0.646132	1.22598	0.0400392	0.850397	0.0729026
RNF113A	1.10766	0.0542082	0.953279	0.685492	0.25541	0.758681
RNF20	1.05656	0.521866	0.892431	0.0890047	0.776648	0.143449
RNF213	1.01004	0.613335	1.18727	0.00207094	0.831801	0.00543734
RNF214	1.07846	0.0160913	0.921999	0.102389	0.130179	0.161718
RNF40	1.13708	0.00242406	0.985162	0.914259	0.0418316	0.937875
RNGTT	1.11335	0.0932441	0.955768	0.0999046	0.334837	0.158357
RNMT	1.01622	0.508054	0.896569	0.00954208	0.767134	0.0209545
RNPC3	0.905106	0.388084	0.880102	0.57523	0.677987	0.663208
RNPEP	1.17638	0.000694932	1.14205	0.000235484	0.0194281	0.0007742
RNPS1	1.14638	0.00049482	0.974073	0.552914	0.0157626	0.643011
ROCK1	1.03381	0.82909	0.977908	0.63346	0.938395	0.715118
ROCK2	1.01654	0.841989	1.14649	0.16755	0.943908	0.244512
RPAP1	1.09084	0.129529	0.863512	0.00125097	0.395098	0.0034654
RPF1	1.21806	0.00109443	1.20994	3.05997e-06	0.0257534	1.54136e-05
RPF2	1.15289	0.000690177	1.11992	0.00693454	0.019386	0.0158752
RPL10	1.16117	0.0225667	0.797065	5.37289e-05	0.157357	0.000204311
RPL10A	1.19278	0.0324838	0.79908	0.00364149	0.192013	0.00897723
RPL11	1.18439	0.00456372	0.943439	0.641324	0.0607156	0.722125
RPL12	1.20756	0.00529303	0.822112	0.0146263	0.0665429	0.0304974
RPL13	1.28861	0.0138302	0.656684	0.000152635	0.119204	0.000522887
RPL13A	1.22406	0.00370327	0.752177	0.00442904	0.0536714	0.0106816
RPL14	1.1707	0.0126873	0.959062	0.94221	0.112966	0.957661
RPL15	1.1489	0.0684664	0.863406	0.0259009	0.287518	0.0501684
RPL17	1.22553	0.0206415	0.763832	0.00309209	0.150696	0.00776162
RPL17-C18orf32	1.11424	0.762072	0.974556	0.767038	0.910369	0.823721
RPL18	1.16631	0.00726068	0.824553	0.0283421	0.0805932	0.0540673
RPL18A	1.29477	0.00151031	0.676178	0.000215706	0.0314336	0.000715947
RPL19	1.21196	0.0092465	0.799123	0.00158764	0.0932909	0.00428232
RPL21	1.27381	0.153261	0.57523	1.21419e-07	0.432706	8.21112e-07
RPL22	1.18261	0.00437424	0.949439	0.390565	0.0591209	0.488399
RPL22L1	1.35623	0.1133	0.851107	0.391916	0.369658	0.489758
RPL23	1.26283	0.00392198	0.745038	4.70164e-05	0.0553717	0.000181345
RPL23A	1.33366	0.00134369	0.785664	0.0137814	0.0291253	0.02899
RPL24	1.25139	0.0215854	0.753133	0.000808254	0.153961	0.00233924
RPL26	1.22864	0.00449446	0.801965	0.00128485	0.0601611	0.00354819
RPL26L1	1.15239	0.00112084	1.11159	0.0161409	0.0260268	0.0332421
RPL27	1.28708	0.00154385	0.831113	0.0269602	0.0317874	0.0518308
RPL27A	1.24013	0.0212034	0.695331	0.0108169	0.152277	0.0234048
RPL28	1.17103	0.0154099	0.915173	0.462328	0.127417	0.558486
RPL29	1.26461	0.0146316	0.794998	0.023606	0.123624	0.0462688
RPL3	1.21195	0.0885136	0.588108	6.01775e-11	0.327549	8.02378e-10
RPL30	1.24368	0.00783459	0.744414	2.11889e-05	0.0843291	8.81625e-05
RPL31	1.22628	0.0684095	0.800364	0.0189882	0.28748	0.0382813
RPL32	1.35535	0.00263399	0.685181	0.000615737	0.0438151	0.00182567
RPL34	1.27109	0.0503384	0.681498	2.94383e-06	0.245951	1.48785e-05
RPL35	1.26167	0.00118476	0.904773	0.455094	0.0268864	0.552028
RPL35A	1.27073	0.00358518	0.820387	0.0170406	0.0528241	0.0348319
RPL36	1.25406	0.0316707	0.765121	0.206933	0.189542	0.290973
RPL36A-HNRNPH2	1.0374	0.98108	0.832772	0.0236	0.994228	0.0462683
RPL36AL	1.10726	0.750783	0.834326	0.111366	0.905022	0.173542
RPL37	1.33227	0.00370327	0.793178	0.015569	0.0536714	0.0321942
RPL37A	1.28558	0.0113342	0.685331	3.80645e-05	0.105623	0.000149558
RPL38	1.23591	0.0118795	0.754758	0.00590731	0.109094	0.0137799
RPL39	1.35185	0.000190477	0.889386	0.189038	0.00835278	0.270197
RPL39L	0.977119	0.476116	2.37017	6.32224e-09	0.744169	5.53473e-08
RPL3L	1.22389	0.21676	0.801651	0.727285	0.513845	0.792787
RPL4	1.26685	0.036284	0.537346	8.17991e-13	0.204546	1.5798e-11
RPL41	1.24913	0.00378395	0.898587	0.202998	0.0541561	0.286549
RPL5	1.20738	0.00187803	0.76717	2.42468e-05	0.0358379	9.95395e-05
RPL6	1.27359	0.00330278	0.749171	0.000331762	0.0505254	0.0010482
RPL7	1.22349	0.00737566	0.711941	1.05292e-07	0.0815299	7.21405e-07
RPL7A	1.21406	0.00292061	0.744446	1.80975e-05	0.0467355	7.667e-05
RPL7L1	1.10085	0.276772	0.906994	0.118334	0.578354	0.182598
RPL8	1.29854	0.00788713	0.713943	0.00260878	0.0845716	0.00666704
RPL9	1.43017	0.0550593	0.572776	0.00339313	0.256947	0.00842294
RPLP0	1.3381	0.000233678	0.687349	0.000301955	0.00974055	0.000964446
RPLP1	1.22105	0.015602	0.720257	0.00115309	0.128166	0.00321805
RPLP2	1.07888	0.0659418	0.547603	0.00577618	0.281801	0.0135148
RPN1	1.10373	0.0181321	1.29724	9.92738e-11	0.139135	1.26934e-09
RPN2	1.1797	0.00981851	1.42652	2.2584e-09	0.0964441	2.16689e-08
RPP21	1.10119	0.0780934	1.0547	0.437203	0.306885	0.53517
RPP25	1.14903	0.926416	1.26344	8.33769e-06	0.97546	3.81409e-05
RPP25L	1.07726	0.329016	0.812819	0.00212692	0.627153	0.00556666
RPP30	1.10522	0.0739962	0.823239	0.00516393	0.297511	0.0122383
RPP38	1.12536	0.0467018	0.87141	0.00696645	0.234866	0.015939
RPP40	1.22933	0.00145647	1.14244	0.0101436	0.0306941	0.0220995
RPRD1A	0.955133	0.538097	0.825338	0.000207784	0.787129	0.000692143
RPRD2	1.03365	0.846396	0.805894	0.00362714	0.94571	0.00894481
RPS10	1.28739	0.0031196	0.75636	0.00984329	0.048654	0.0215312
RPS10-NUDT3	1.49573	0.128702	1.07114	0.994626	0.393922	0.996375
RPS11	1.21076	0.00245135	0.864533	0.0472658	0.0421207	0.083908
RPS12	1.26659	0.0410105	0.629965	1.49027e-08	0.218691	1.20361e-07
RPS13	1.24772	0.0161911	0.695382	4.35463e-07	0.13046	2.63242e-06
RPS14	1.21606	0.0155217	0.777237	0.0131142	0.127813	0.027735
RPS15	1.19388	0.0106724	0.834742	0.0558331	0.101667	0.0966982
RPS15A	1.35396	0.000414819	0.764043	0.000673573	0.0140145	0.00198464
RPS16	1.19549	0.00191657	0.902903	0.121982	0.036256	0.187443
RPS17	1.25232	0.00571879	0.724727	3.35866e-05	0.0696328	0.000133739
RPS18	1.29163	0.000743081	0.860512	0.0683467	0.0201912	0.114762
RPS19	1.20401	0.00465031	0.935701	0.687742	0.0614583	0.76061
RPS19BP1	1.08491	0.924329	0.832771	0.626074	0.975103	0.708279
[truncated: 734 more rows]

## Sheet: Table S4
Table S4. Known cancer-related genes from cancer gene census.
Gene Symbol	Entrez GeneId
A1CF	29974
ABI1	10006
ABL1	25
ABL2	27
ACKR3	57007
ACSL3	2181
ACSL6	23305
ACVR1	90
ACVR2A	92
AFDN	4301
AFF1	4299
AFF3	3899
AFF4	27125
AKAP9	10142
AKT1	207
AKT2	208
AKT3	10000
ALDH2	217
ALK	238
AMER1	139285
ANK1	286
APC	324
APOBEC3B	9582
AR	367
ARAF	369
ARHGAP26	23092
ARHGAP5	394
ARHGEF10	9639
ARHGEF10L	55160
ARHGEF12	23365
ARID1A	8289
ARID1B	57492
ARID2	196528
ARNT	405
ASPSCR1	79058
ASXL1	171023
ASXL2	55252
ATF1	466
ATIC	471
ATM	472
ATP1A1	476
ATP2B3	492
ATR	545
ATRX	546
AXIN1	8312
AXIN2	8313
B2M	567
BAP1	8314
BARD1	580
BAX	581
BAZ1A	11177
BCL10	8915
BCL11A	53335
BCL11B	64919
BCL2	596
BCL2L12	83596
BCL3	602
BCL6	604
BCL7A	605
BCL9	607
BCL9L	283149
BCLAF1	9774
BCOR	54880
BCORL1	63035
BCR	613
BIRC3	330
BIRC6	57448
BLM	641
BMP5	653
BMPR1A	657
BRAF	673
BRCA1	672
BRCA2	675
BRD3	8019
BRD4	23476
BRIP1	83990
BTG1	694
BTK	695
BUB1B	701
C15orf65	145788
CACNA1D	776
CALR	811
CAMTA1	23261
CANT1	124583
CARD11	84433
CARS	833
CASP3	836
CASP8	841
CASP9	842
CBFA2T3	863
CBFB	865
CBL	867
CBLB	868
CBLC	23624
CCDC6	8030
CCNB1IP1	57820
CCNC	892
CCND1	595
CCND2	894
CCND3	896
CCNE1	898
CCR4	1233
CCR7	1236
CD209	30835
CD274	29126
CD28	940
CD74	972
CD79A	973
CD79B	974
CDC73	79577
CDH1	999
CDH10	1008
CDH11	1009
CDH17	1015
CDK12	51755
CDK4	1019
CDK6	1021
CDKN1A	1026
CDKN1B	1027
CDKN2A	1029
CDKN2C	1031
CDX2	1045
CEBPA	1050
CEP89	84902
CHCHD7	79145
CHD2	1106
CHD4	1108
CHEK2	11200
CHIC2	26511
CHST11	50515
CIC	23152
CIITA	4261
CLIP1	6249
CLP1	10978
CLTC	1213
CLTCL1	8218
CNBD1	168975
CNBP	7555
CNOT3	4849
CNTNAP2	26047
CNTRL	11064
COL1A1	1277
COL2A1	1280
COL3A1	1281
COX6C	1345
CPEB3	22849
CREB1	1385
CREB3L1	90993
CREB3L2	64764
CREBBP	1387
CRLF2	64109
CRNKL1	51340
CRTC1	23373
CRTC3	64784
CSF1R	1436
CSF3R	1441
CSMD3	114788
CTCF	10664
CTNNA2	1496
CTNNB1	1499
CTNND1	1500
CTNND2	1501
CUL3	8452
CUX1	1523
CXCR4	7852
CYLD	1540
CYP2C8	1558
CYSLTR2	57105
DAXX	1616
DCAF12L2	340578
DCC	1630
DCTN1	1639
DDB2	1643
DDIT3	1649
DDR2	4921
DDX10	1662
DDX3X	1654
DDX5	1655
DDX6	1656
DEK	7913
DGCR8	54487
DICER1	23405
DNAJB1	3337
DNM2	1785
DNMT3A	1788
DROSHA	29102
DUX4L1
EBF1	1879
ECT2L	345930
EED	8726
EGFR	1956
EIF1AX	107984923
EIF3E	3646
EIF4A2	1974
ELF3	1999
ELF4	2000
ELK4	2005
ELL	8178
ELN	2006
EML4	27436
EP300	2033
EPAS1	2034
EPHA3	2042
EPHA7	2045
EPS15	2060
ERBB2	2064
ERBB3	2065
ERBB4	2066
ERC1	23085
ERCC2	2068
ERCC3	2071
ERCC4	2072
ERCC5	100533467
ERG	2078
ESR1	2099
ETNK1	55500
ETV1	2115
ETV4	2118
ETV5	2119
ETV6	2120
EWSR1	2130
EXT1	2131
EXT2	2132
EZH2	2146
EZR	7430
FAM131B	9715
FAM135B	51059
FAM47C	442444
FANCA	2175
FANCC	2176
FANCD2	2177
FANCE	2178
FANCF	2188
FANCG	2189
FAS	355
FAT1	2195
FAT3	120114
FAT4	79633
FBLN2	2199
FBXO11	80204
FBXW7	55294
FCGR2B	2213
FCRL4	83417
FEN1	2237
FES	2242
FEV	54738
FGFR1	2260
FGFR1OP	11116
FGFR2	2263
FGFR3	2261
FGFR4	2264
FH	2271
FHIT	2272
FIP1L1	81608
FKBP9	11328
FLCN	201163
FLI1	2313
FLNA	2316
FLT3	2322
FLT4	2324
FNBP1	23048
FOXA1	3169
FOXL2	668
FOXO1	2308
FOXO3	2309
FOXO4	4303
FOXP1	27086
FOXR1	283150
FSTL3	10272
FUBP1	8880
FUS	2521
GAS7	8522
GATA1	2623
GATA2	2624
GATA3	2625
GLI1	2735
GMPS	8833
GNA11	2767
GNAQ	2776
GNAS	2778
GOLGA5	9950
GOPC	57120
GPC3	2719
GPC5	2262
GPHN	10243
GRIN2A	2903
GRM3	2913
H3F3A	3020
H3F3B	3021
HERPUD1	9709
HEY1	23462
HIF1A	3091
HIP1	3092
HIST1H3B	8358
HIST1H4I	8294
HLA-A	3105
HLF	3131
HMGA1	3159
HMGA2	8091
HMGN2P46
HNF1A	6927
HNRNPA2B1	3181
HOOK3	84376
HOXA11	3207
HOXA13	3209
HOXA9	3205
HOXC11	3227
HOXC13	3229
HOXD11	3237
HOXD13	3239
HRAS	3265
HSP90AA1	3320
HSP90AB1	3326
ID3	3399
IDH1	3417
IDH2	3418
IGF2BP2	10644
IGH	3492
IGK	50802
IGL	3535
IKBKB	3551
IKZF1	10320
IL2	3558
IL21R	50615
IL6ST	3572
IL7R	3575
IRF4	3662
IRS4	8471
ISX	91464
ITGAV	3685
ITK	3702
JAK1	3716
JAK2	3717
JAK3	3718
JAZF1	221895
JUN	3725
KAT6A	7994
KAT6B	23522
KAT7	11143
KCNJ5	3762
KDM5A	5927
KDM5C	8242
KDM6A	7403
KDR	3791
KDSR	2531
KEAP1	9817
KIAA1549	57670
KIF5B	3799
KIT	3815
KLF4	9314
KLF6	1316
KLK2	3817
KMT2A	4297
KMT2C	58508
KMT2D	8085
KNL1	57082
KNSTRN	90417
KRAS	3845
KTN1	3895
LARP4B	23185
LASP1	3927
LATS1	9113
LATS2	26524
LCK	3932
LCP1	3936
LEF1	51176
LEPROTL1	23484
LHFPL6	10186
LIFR	3977
LMNA	4000
LMO1	4004
LMO2	4005
LPP	4026
LRIG3	121227
LRP1B	53353
LSM14A	26065
LYL1	4066
LZTR1	8216
MACC1	346389
MAF	4094
MAFB	9935
MALAT1
MALT1	10892
MAML2	84441
MAP2K1	5604
MAP2K2	5605
MAP2K4	6416
MAP3K1	4214
MAP3K13	9175
MAPK1	5594
MAX	4149
MB21D2	151963
MDM2	4193
MDM4	4194
MDS2
MECOM	2122
MED12	9968
MEN1	4221
MET	4233
MGMT	4255
MITF	4286
MLF1	4291
MLH1	4292
MLLT1	4298
MLLT10	8028
MLLT11	10962
MLLT3	4300
MLLT6	4302
MN1	4330
MNX1	3110
MPL	4352
MRTFA	57591
MSH2	4436
MSH6	2956
MSI2	124540
MSN	4478
MTCP1	4515
MTOR	2475
MUC1	4582
MUC16	94025
MUC4	4585
MUTYH	4595
MYB	4602
MYC	4609
MYCL	4610
MYCN	4613
MYD88	4615
MYH11	4629
MYH9	4627
MYO5A	4644
MYOD1	4654
N4BP2	55728
NAB2	4665
NACA	4666
NBEA	26960
NBN	4683
NCKIPSD	51517
NCOA1	8648
NCOA2	10499
NCOA4	8031
NCOR1	9611
NCOR2	9612
NDRG1	10397
NF1	4763
NF2	4771
NFATC2	4773
NFE2L2	4780
NFIB	4781
NFKB2	4791
NFKBIE	4794
NIN	51199
NKX2-1	7080
NONO	4841
NOTCH1	4851
NOTCH2	4853
NPM1	4869
NR4A3	8013
NRAS	4893
NRG1	3084
NSD1	64324
NSD2	7468
NSD3	54904
NT5C2	22978
NTHL1	4913
NTRK1	4914
NTRK3	4916
NUMA1	4926
NUP214	8021
NUP98	4928
NUTM1	256646
NUTM2B	729262
NUTM2D	728130
OLIG2	10215
OMD	4958
P2RY8	286530
PABPC1	26986
PAFAH1B2	5049
PALB2	79728
PATZ1	23598
PAX3	5077
PAX5	5079
PAX7	5081
PAX8	7849
PBRM1	55193
PBX1	5087
PCBP1	5093
PCM1	5108
PDCD1LG2	80380
PDE4DIP	9659
PDGFB	5155
PDGFRA	5156
PDGFRB	5159
PER1	5187
PHF6	84295
PHOX2B	8929
PICALM	8301
PIK3CA	5290
PIK3CB	5291
PIK3R1	5295
PIM1	5292
PLAG1	5324
PLCG1	5335
PML	5371
PMS1	5378
PMS2	5395
POLD1	5424
POLE	5426
POLG	5428
POLQ	10721
POT1	25913
POU2AF1	5450
POU5F1	5460
PPARG	5468
PPFIBP1	8496
PPM1D	8493
PPP2R1A	5518
PPP6C	5537
PRCC	5546
PRDM1	639
PRDM16	63976
PRDM2	7799
PREX2	80243
PRF1	5551
PRKACA	5566
PRKAR1A	5573
PRKCB	5579
PRPF40B	25766
PRRX1	5396
PSIP1	11168
PTCH1	5727
PTEN	5728
PTK6	5753
PTPN11	5781
PTPN13	5783
PTPN6	5777
PTPRB	5787
PTPRC	5788
PTPRD	5789
PTPRK	5796
PTPRT	11122
PWWP2A	114825
QKI	9444
RABEP1	9135
RAC1	5879
RAD17	5884
RAD21	5885
RAD51B	5890
RAF1	5894
RALGDS	5900
RANBP2	5903
RAP1GDS1	5910
RARA	5914
RB1	5925
RBM10	8241
RBM15	64783
RECQL4	9401
REL	5966
RET	5979
RFWD3	55159
RGPD3	653489
RGS7	6000
RHOA	387
RHOH	399
RMI2	116028
RNF213	57674
RNF43	54894
ROBO2	6092
ROS1	6098
RPL10	6134
RPL22	6146
RPL5	6125
RPN1	6184
RSPO2	340419
RSPO3	84870
RUNX1	861
RUNX1T1	862
S100A7	6278
SALL4	57167
SBDS	51119
SDC4	6385
SDHA	6389
SDHAF2	54949
SDHB	6390
SDHC	6391
SDHD	6392
SEPT5	5413
SEPT6	23157
SEPT9	10801
SET	6418
SETBP1	26040
SETD1B	23067
SETD2	29072
SETDB1	9869
SF3B1	23451
SFPQ	6421
SFRP4	6424
SGK1	6446
SH2B3	10019
SH3GL1	6455
SHTN1	57698
SIRPA	140885
SIX1	6495
SIX2	10736
SKI	6497
SLC34A2	10568
SLC45A3	85414
SMAD2	4087
SMAD3	4088
SMAD4	4089
SMARCA4	6597
SMARCB1	6598
SMARCD1	6602
SMARCE1	6605
SMC1A	8243
SMO	6608
SND1	27044
SNX29	92017
SOCS1	8651
SOX2	6657
SOX21	11166
SPECC1	92521
SPEN	23013
SPOP	8405
SRC	6714
SRGAP3	9901
SRSF2	6427
SRSF3	6428
SS18	6760
SS18L1	26039
SSX1	6756
SSX2	6757
SSX4	6759
STAG1	10274
STAG2	10735
STAT3	6774
STAT5B	6777
STAT6	6778
STIL	6491
STK11	6794
STRN	6801
SUFU	51684
SUZ12	23512
SYK	6850
TAF15	8148
TAL1	6886
TAL2	6887
TBL1XR1	79718
TBX3	6926
TCEA1	6917
TCF12	6938
TCF3	6929
TCF7L2	6934
TCL1A	8115
TEC	7006
TENT5C	54855
TERT	7015
TET1	80312
TET2	54790
TFE3	7030
TFEB	7942
TFG	10342
TFPT	29844
TFRC	7037
TGFBR2	7048
THRAP3	9967
TLX1	3195
TLX3	30012
TMEM127	55654
TMPRSS2	7113
TNC	3371
TNFAIP3	7128
TNFRSF14	8764
TNFRSF17	608
TOP1	7150
TP53	7157
TP63	8626
TPM3	7170
TPM4	7171
TPR	7175
TRA	6955
TRAF7	84231
TRB	6957
TRD	6964
TRIM24	8805
TRIM27	5987
TRIM33	51592
TRIP11	9321
TRRAP	8295
TSC1	7248
TSC2	7249
TSHR	7253
U2AF1	7307
UBR5	51366
USP44	84101
USP6	9098
USP8	9101
VAV1	7409
VHL	7428
VTI1A	143187
WAS	7454
WDCP	80304
WIF1	11197
WNK2	65268
WRN	7486
WT1	7490
WWTR1	25937
XPA	7507
XPC	7508
XPO1	7514
YWHAE	7531
ZBTB16	7704
ZCCHC8	55596
ZEB1	6935
ZFHX3	463
ZMYM2	7750
ZMYM3	9203
ZNF331	55422
ZNF384	171017
ZNF429	353088
ZNF479	90827
ZNF521	25925
ZNRF3	84133
ZRSR2	8233

## Sheet: Table S5
Table S5. The co-expression between RBPs and cancer-related genes in glioma.
RBP	Target	R	P	FDR
TOP2A	ABI1	-0.128499	0.000697182	1
TOP2A	ABL1	0.121527	0.00134928	1
TOP2A	ABL2	-0.0570612	0.133448	1
TOP2A	ACKR3	0.113535	0.00276164	1
TOP2A	ACSL3	0.082922	0.0290555	1
TOP2A	ACSL6	-0.286678	1.41235e-14	7.60463e-10
TOP2A	ACVR1	0.0109839	0.77286	1
TOP2A	ACVR2A	0.0442765	0.244407	1
TOP2A	AFF1	-0.0993804	0.00884629	1
TOP2A	AFF3	-0.163895	1.4504e-05	0.553706
TOP2A	AFF4	0.0017156	0.964042	1
TOP2A	AKAP9	0.0212687	0.576197	1
TOP2A	AKT1	0.325431	1.47061e-18	8.37735e-14
TOP2A	AKT2	0.214298	1.21567e-08	0.000557409
TOP2A	AKT3	-0.147617	9.60446e-05	1
TOP2A	ALDH2	-0.292449	3.92834e-15	2.13427e-10
TOP2A	ALK	-0.0263647	0.488362	1
TOP2A	AMER1	0.120878	0.00143235	1
TOP2A	ANK1	-0.130587	0.000568411	1
TOP2A	APC	-0.202197	7.92798e-08	0.00349862
TOP2A	APOBEC3B	0.393023	5.10368e-27	3.10477e-22
TOP2A	AR	0.0077718	0.838177	1
TOP2A	ARAF	0.191981	3.53952e-07	0.0150812
TOP2A	ARHGAP26	-0.208467	3.04345e-08	0.00137047
TOP2A	ARHGAP5	-0.103229	0.00653099	1
TOP2A	ARHGEF10	0.00655899	0.863158	1
TOP2A	ARHGEF10L	0.0777014	0.0408666	1
TOP2A	ARHGEF12	-0.103313	0.00648727	1
TOP2A	ARID1A	0.157992	2.94246e-05	1
TOP2A	ARID1B	0.0188245	0.620811	1
TOP2A	ARID2	0.307838	1.11972e-16	6.23067e-12
TOP2A	ARNT	0.0241478	0.525667	1
TOP2A	ASPSCR1	0.0327582	0.389222	1
TOP2A	ASXL1	0.34152	2.16438e-20	1.25642e-15
TOP2A	ASXL2	-0.106551	0.0049871	1
TOP2A	ATF1	0.154655	4.34071e-05	1
TOP2A	ATIC	0.232688	5.65649e-10	2.7223e-05
TOP2A	ATM	-0.104212	0.00603442	1
TOP2A	ATP1A1	0.0700617	0.0652847	1
TOP2A	ATP2B3	-0.201632	8.62949e-08	0.00380146
TOP2A	ATR	0.456163	6.51728e-37	4.11846e-32
TOP2A	ATRX	-0.00166596	0.965082	1
TOP2A	AXIN1	0.327786	8.05442e-19	4.60101e-14
TOP2A	AXIN2	-0.075401	0.0472373	1
TOP2A	B2M	0.175658	3.28636e-06	0.131576
TOP2A	BAP1	0.223171	2.86062e-09	0.000134366
TOP2A	BARD1	0.0981222	0.00974828	1
TOP2A	BAX	0.417991	1.10751e-30	6.85451e-26
TOP2A	BAZ1A	0.353343	8.29648e-22	4.87045e-17
TOP2A	BCL10	0.300724	5.954e-16	3.27779e-11
TOP2A	BCL11A	-0.010072	0.791262	1
TOP2A	BCL11B	-0.00977187	0.797345	1
TOP2A	BCL2	-0.11567	0.00229033	1
TOP2A	BCL2L12	0.449457	9.26159e-36	5.83545e-31
TOP2A	BCL3	0.157319	3.18426e-05	1
TOP2A	BCL6	0.073522	0.0530416	1
TOP2A	BCL7A	-0.0352141	0.354644	1
TOP2A	BCL9	0.048064	0.206329	1
TOP2A	BCL9L	-0.042432	0.264634	1
TOP2A	BCLAF1	0.0667558	0.0790667	1
TOP2A	BCOR	0.428854	2.24624e-32	1.39947e-27
TOP2A	BCORL1	0.165	1.26702e-05	0.486307
TOP2A	BCR	-0.134222	0.000395547	1
TOP2A	BIRC3	0.0217354	0.567852	1
TOP2A	BIRC6	0.000992874	0.979185	1
TOP2A	BLM	0.461468	7.65565e-38	4.85054e-33
TOP2A	BMP5	0.0994197	0.00881936	1
TOP2A	BMPR1A	-0.0369831	0.330975	1
TOP2A	BRAF	-0.132407	0.000474568	1
TOP2A	BRCA1	0.541653	4.35287e-54	2.8355e-49
TOP2A	BRCA2	0.39503	2.65938e-27	1.62025e-22
TOP2A	BRD3	0.0438077	0.249443	1
TOP2A	BRD4	0.182397	1.34133e-06	0.0551984
TOP2A	BRIP1	0.210993	2.05175e-08	0.000931065
TOP2A	BTG1	0.242092	1.06203e-10	5.23126e-06
TOP2A	BTK	0.061873	0.103648	1
TOP2A	BUB1B	0.549433	6.59709e-56	4.30552e-51
TOP2A	C15orf65	0.20777	3.39019e-08	0.00152318
TOP2A	CACNA1D	-0.0751595	0.0479523	1
TOP2A	CALR	0.233932	4.55169e-10	2.19719e-05
TOP2A	CAMTA1	0.341812	2.00008e-20	1.16145e-15
TOP2A	CANT1	0.246413	4.80823e-11	2.39243e-06
TOP2A	CARD11	-0.0583477	0.124899	1
TOP2A	CARS	0.342198	1.80155e-20	1.04659e-15
TOP2A	CASP3	0.373609	2.22697e-24	1.33291e-19
TOP2A	CASP8	0.143565	0.000149342	1
TOP2A	CASP9	0.13543	0.000349905	1
TOP2A	CBFA2T3	-0.128329	0.00070876	1
TOP2A	CBFB	0.191127	3.99689e-07	0.0169876
TOP2A	CBL	0.132153	0.000486748	1
TOP2A	CBLB	0.197475	1.59876e-07	0.00694084
TOP2A	CCDC6	-0.0717842	0.0589271	1
TOP2A	CCNB1IP1	0.295317	2.05683e-15	1.12251e-10
TOP2A	CCNC	0.202207	7.91636e-08	0.00349373
TOP2A	CCND1	0.181428	1.52904e-06	0.0626845
TOP2A	CCND2	0.321045	4.44957e-18	2.52051e-13
TOP2A	CCND3	0.0244754	0.520064	1
TOP2A	CCNE1	0.483599	6.64418e-42	4.25175e-37
TOP2A	CCR4	0.00116284	0.975623	1
TOP2A	CCR7	0.0384349	0.312331	1
TOP2A	CD209	-0.0392203	0.302539	1
TOP2A	CD274	-0.0172687	0.649965	1
TOP2A	CD28	-0.02546	0.503413	1
TOP2A	CD74	0.079132	0.0372833	1
TOP2A	CD79A	0.0831789	0.0285592	1
TOP2A	CD79B	0.0146543	0.700166	1
TOP2A	CDC73	0.1088	0.0041375	1
TOP2A	CDH1	-0.0222911	0.557993	1
TOP2A	CDH10	-0.0358358	0.346206	1
TOP2A	CDH11	0.00590687	0.876649	1
TOP2A	CDK12	0.0111812	0.768894	1
TOP2A	CDK4	0.252223	1.61733e-11	8.15169e-07
TOP2A	CDK6	0.133038	0.000445563	1
TOP2A	CDKN1A	0.0184327	0.6281	1
TOP2A	CDKN1B	0.0162386	0.669572	1
TOP2A	CDKN2A	0.286654	1.4199e-14	7.64491e-10
TOP2A	CDKN2C	0.635329	1.30446e-79	8.62964e-75
TOP2A	CEBPA	-0.0658557	0.0832031	1
TOP2A	CEP89	0.550844	3.04889e-56	1.9904e-51
TOP2A	CHCHD7	0.085653	0.0241409	1
TOP2A	CHD2	-0.128156	0.000720739	1
TOP2A	CHD4	0.376425	9.45727e-25	5.67465e-20
TOP2A	CHEK2	0.718995	2.77299e-111	1.84526e-106
TOP2A	CHIC2	0.320338	5.30895e-18	3.0045e-13
TOP2A	CHST11	0.0851362	0.0250115	1
TOP2A	CIC	0.280078	5.88834e-14	3.13619e-09
TOP2A	CIITA	0.00653802	0.863592	1
TOP2A	CLIP1	-0.0254084	0.504278	1
TOP2A	CLP1	0.399085	7.0275e-28	4.29542e-23
TOP2A	CLTC	0.13503	0.000364468	1
TOP2A	CLTCL1	0.0281954	0.458663	1
TOP2A	CNBP	0.190841	4.16228e-07	0.0176722
TOP2A	CNOT3	0.195304	2.19436e-07	0.00945416
TOP2A	CNTNAP2	-0.243256	8.59197e-11	4.24409e-06
TOP2A	CNTRL	0.466886	8.25795e-39	5.24471e-34
TOP2A	COL1A1	0.025366	0.50499	1
TOP2A	COL2A1	0.06765	0.0751246	1
TOP2A	COL3A1	0.0195413	0.607571	1
TOP2A	COX6C	0.270423	4.44232e-13	2.32467e-08
TOP2A	CPEB3	-0.283815	2.63567e-14	1.41256e-09
TOP2A	CREB1	0.0535428	0.159139	1
TOP2A	CREB3L1	0.137319	0.000288315	1
TOP2A	CREB3L2	0.043859	0.248888	1
TOP2A	CREBBP	0.078184	0.0396266	1
TOP2A	CRNKL1	0.387112	3.39189e-26	2.0542e-21
TOP2A	CRTC1	0.0934914	0.0138126	1
TOP2A	CRTC3	0.114586	0.00251953	1
TOP2A	CSF1R	-0.145314	0.000123607	1
TOP2A	CSF3R	0.00798608	0.83378	1
TOP2A	CSMD3	-0.209408	2.62891e-08	0.00118712
TOP2A	CTCF	0.262311	2.28199e-12	1.17507e-07
TOP2A	CTNNA2	-0.188804	5.54666e-07	0.0233881
TOP2A	CTNNB1	0.0683684	0.0720744	1
TOP2A	CTNND1	0.06742	0.0761228	1
TOP2A	CTNND2	-0.177552	2.56337e-06	0.103393
TOP2A	CUL3	0.490722	2.82285e-43	1.81156e-38
TOP2A	CUX1	0.0214591	0.572786	1
TOP2A	CXCR4	0.203189	6.82757e-08	0.00302243
TOP2A	CYLD	-0.123405	0.00113312	1
TOP2A	CYP2C8	0.169157	7.55881e-06	0.29499
TOP2A	CYSLTR2	-0.0132002	0.728681	1
TOP2A	DAXX	0.455177	9.66531e-37	6.1049e-32
TOP2A	DCAF12L2	-0.0163007	0.668384	1
TOP2A	DCC	-0.0514585	0.176027	1
TOP2A	DCTN1	0.00966868	0.799439	1
TOP2A	DDB2	0.301265	5.25197e-16	2.89342e-11
TOP2A	DDIT3	0.233009	5.34818e-10	2.57579e-05
TOP2A	DDR2	0.00666846	0.860898	1
TOP2A	DDX10	0.4211	3.68192e-31	2.28356e-26
TOP2A	DDX3X	0.0204155	0.591598	1
TOP2A	DDX5	0.22825	1.21513e-09	5.78149e-05
TOP2A	DDX6	-0.132961	0.000449005	1
TOP2A	DEK	0.400924	3.81929e-28	2.33695e-23
TOP2A	DGCR8	0.360653	1.02927e-22	6.08877e-18
TOP2A	DICER1	-0.0678913	0.0740884	1
TOP2A	DNAJB1	0.0891254	0.0189428	1
TOP2A	DNM2	0.12861	0.000689689	1
TOP2A	DNMT3A	0.23023	8.65638e-10	4.14026e-05
TOP2A	DROSHA	0.36811	1.15781e-23	6.89741e-19
TOP2A	EBF1	0.0763939	0.044392	1
TOP2A	ECT2L	-0.00542882	0.886562	1
TOP2A	EED	0.415777	2.40963e-30	1.48961e-25
TOP2A	EGFR	0.0345763	0.363432	1
TOP2A	EIF1AX	0.156561	3.47963e-05	1
TOP2A	EIF3E	0.220702	4.30534e-09	0.000200917
TOP2A	EIF4A2	-0.021359	0.574577	1
TOP2A	ELF3	0.0668413	0.0786829	1
TOP2A	ELF4	0.150992	6.59156e-05	1
TOP2A	ELK4	0.158016	2.93417e-05	1
TOP2A	ELL	0.105441	0.00546154	1
TOP2A	ELN	0.126982	0.000807145	1
TOP2A	EML4	0.327222	9.3083e-19	5.31411e-14
TOP2A	EP300	-0.0520515	0.171092	1
TOP2A	EPAS1	-0.111742	0.00322413	1
TOP2A	EPHA3	0.133535	0.000423906	1
TOP2A	EPHA7	-0.0230106	0.545354	1
TOP2A	EPS15	-0.235032	3.753e-10	1.81709e-05
TOP2A	ERBB2	0.205472	4.82631e-08	0.00215191
TOP2A	ERBB3	0.119549	0.00161741	1
TOP2A	ERBB4	-0.267945	7.36747e-13	3.83764e-08
TOP2A	ERC1	-0.159373	2.49908e-05	0.935805
TOP2A	ERCC2	0.177496	2.58248e-06	0.104115
TOP2A	ERCC3	0.25001	2.45728e-11	1.23272e-06
TOP2A	ERCC4	-0.0895837	0.0183358	1
TOP2A	ERCC5	0.375199	1.37451e-24	8.23855e-20
TOP2A	ERG	-0.00419735	0.912175	1
TOP2A	ESR1	-0.0364276	0.338296	1
TOP2A	ETNK1	0.117496	0.00194692	1
TOP2A	ETV1	0.130129	0.000594622	1
TOP2A	ETV4	0.189412	5.09289e-07	0.02152
TOP2A	ETV5	0.134348	0.000390539	1
TOP2A	ETV6	0.342859	1.50627e-20	8.75672e-16
TOP2A	EWSR1	0.381239	2.14463e-25	1.29246e-20
TOP2A	EXT1	0.229723	9.44449e-10	4.51173e-05
TOP2A	EXT2	0.255528	8.5932e-12	4.36294e-07
TOP2A	EZH2	0.65973	8.51032e-88	5.64115e-83
TOP2A	EZR	-0.0332718	0.381826	1
TOP2A	FAM131B	-0.0367383	0.334188	1
TOP2A	FAM135B	-0.134402	0.0003884	1
TOP2A	FANCA	0.456641	5.38191e-37	3.40174e-32
TOP2A	FANCC	0.673621	8.26693e-93	5.48577e-88
TOP2A	FANCD2	0.755288	6.39946e-129	4.26402e-124
TOP2A	FANCE	0.483057	8.42315e-42	5.38837e-37
TOP2A	FANCF	0.225854	1.82442e-09	8.62531e-05
TOP2A	FANCG	0.576491	1.26875e-62	8.32631e-58
TOP2A	FAS	0.0215283	0.571549	1
TOP2A	FAT1	0.0656147	0.0843398	1
TOP2A	FAT3	-0.168962	7.74648e-06	0.301996
TOP2A	FAT4	-0.00261882	0.945136	1
TOP2A	FBLN2	0.0210485	0.580154	1
TOP2A	FBXO11	0.150934	6.63491e-05	1
TOP2A	FBXW7	-0.194289	2.54163e-07	0.0109125
TOP2A	FCGR2B	-0.0114281	0.76394	1
TOP2A	FEN1	0.702743	2.90896e-104	1.93399e-99
TOP2A	FES	0.168504	8.20486e-06	0.319169
TOP2A	FEV	0.257164	6.26348e-12	3.1898e-07
TOP2A	FGFR1	0.109281	0.00397371	1
TOP2A	FGFR1OP	0.269858	4.98785e-13	2.60775e-08
TOP2A	FGFR2	-0.0524467	0.167861	1
TOP2A	FGFR3	-0.0435338	0.252417	1
TOP2A	FGFR4	0.0486642	0.200712	1
TOP2A	FH	0.299406	8.07419e-16	4.43539e-11
TOP2A	FHIT	0.0999201	0.00848268	1
TOP2A	FIP1L1	0.261839	2.50554e-12	1.28892e-07
TOP2A	FKBP9	0.169275	7.44774e-06	0.290812
TOP2A	FLCN	0.00893351	0.8144	1
TOP2A	FLI1	-0.0652772	0.0859527	1
TOP2A	FLNA	0.22501	2.10308e-09	9.92126e-05
TOP2A	FLT3	-0.164656	1.32156e-05	0.506341
TOP2A	FLT4	0.175443	3.38016e-06	0.13521
TOP2A	FNBP1	-0.117154	0.0020074	1
TOP2A	FOXA1	0.0184671	0.627457	1
TOP2A	FOXL2	0.0538884	0.156461	1
TOP2A	FOXO1	0.128297	0.000710962	1
TOP2A	FOXO3	-0.050094	0.187783	1
TOP2A	FOXO4	-0.255147	9.24718e-12	4.69202e-07
TOP2A	FOXP1	-0.112018	0.00314866	1
TOP2A	FOXR1	0.0390957	0.30408	1
TOP2A	FSTL3	0.0728383	0.0552957	1
TOP2A	FUBP1	0.287357	1.2167e-14	6.55726e-10
TOP2A	FUS	0.469568	2.70293e-39	1.71882e-34
TOP2A	GAS7	-0.162905	1.636e-05	0.621941
TOP2A	GATA1	-0.0209542	0.581852	1
TOP2A	GATA2	-0.0205216	0.589673	1
TOP2A	GATA3	0.0208405	0.583903	1
TOP2A	GLI1	0.0703801	0.0640687	1
TOP2A	GMPS	0.491134	2.34676e-43	1.50634e-38
TOP2A	GNA11	0.208408	3.07127e-08	0.00138262
TOP2A	GNAQ	-0.115921	0.00224002	1
TOP2A	GNAS	0.240021	1.54457e-10	7.57179e-06
TOP2A	GOLGA5	0.334835	1.28734e-19	7.41739e-15
TOP2A	GOPC	0.0760163	0.0454566	1
TOP2A	GPC3	0.0304513	0.423499	1
TOP2A	GPC5	-0.212883	1.52254e-08	0.000694874
TOP2A	GPHN	0.110412	0.0036114	1
TOP2A	GRIN2A	-0.20807	3.23611e-08	0.00145524
TOP2A	GRM3	-0.243817	7.75398e-11	3.83559e-06
TOP2A	H3F3A	0.52199	1.07494e-49	6.96529e-45
TOP2A	H3F3B	0.0983815	0.00955598	1
TOP2A	HERPUD1	0.0736372	0.0526694	1
TOP2A	HEY1	0.0918654	0.015559	1
TOP2A	HIF1A	0.0608909	0.109258	1
TOP2A	HIP1	0.0844076	0.026285	1
TOP2A	HIST1H4I	-0.0870604	0.0219014	1
TOP2A	HLA-A	0.188925	5.45363e-07	0.0230023
TOP2A	HLF	-0.275279	1.62399e-13	8.57679e-09
TOP2A	HMGA1	0.396104	1.87245e-27	1.14171e-22
TOP2A	HMGA2	0.160632	2.15097e-05	0.809711
TOP2A	HMGN2P46	0.0207935	0.584752	1
TOP2A	HNF1A	0.0145286	0.702615	1
TOP2A	HNRNPA2B1	0.412491	7.55382e-30	4.66078e-25
TOP2A	HOOK3	-0.0768981	0.0430035	1
TOP2A	HOXA11	0.239037	1.84283e-10	9.00995e-06
TOP2A	HOXA13	0.156378	3.55454e-05	1
TOP2A	HOXA9	0.254597	1.02778e-11	5.20922e-07
TOP2A	HOXD11	0.35256	1.03411e-21	6.06629e-17
TOP2A	HOXD13	0.388142	2.44483e-26	1.48167e-21
TOP2A	HRAS	0.0769185	0.042948	1
TOP2A	HSP90AA1	0.00124485	0.973905	1
TOP2A	HSP90AB1	0.0913514	0.0161501	1
TOP2A	ID3	0.143059	0.000157665	1
TOP2A	IDH1	0.338292	5.14752e-20	2.97779e-15
TOP2A	IDH2	0.368371	1.07133e-23	6.38429e-19
TOP2A	IGF2BP2	0.216222	8.93024e-09	0.000411729
TOP2A	IKBKB	0.278362	8.48257e-14	4.50331e-09
TOP2A	IKZF1	-0.0760956	0.0452315	1
TOP2A	IL21R	-0.0373185	0.326606	1
TOP2A	IL6ST	-0.0807252	0.0336104	1
TOP2A	IL7R	0.019923	0.600574	1
TOP2A	IRF4	-0.00174595	0.963407	1
TOP2A	IRS4	-0.0556467	0.143363	1
TOP2A	ITGAV	0.0147319	0.698655	1
TOP2A	ITK	0.0728837	0.0551437	1
TOP2A	JAK1	-0.0519723	0.171745	1
TOP2A	JAK2	-0.0693255	0.0681694	1
TOP2A	JAK3	0.0816909	0.031538	1
TOP2A	JAZF1	-0.0210993	0.579239	1
TOP2A	JUN	0.133586	0.000421711	1
TOP2A	KAT6A	-0.0662868	0.0812008	1
TOP2A	KAT6B	-0.101495	0.00749653	1
TOP2A	KAT7	0.0698157	0.0662374	1
TOP2A	KCNJ5	-0.069351	0.0680676	1
TOP2A	KDM5A	0.0260575	0.493446	1
TOP2A	KDM5C	0.0744828	0.0500034	1
TOP2A	KDM6A	0.148568	8.64524e-05	1
TOP2A	KDR	0.0435032	0.252752	1
TOP2A	KDSR	-0.087243	0.0216246	1
TOP2A	KEAP1	0.271509	3.55365e-13	1.86339e-08
TOP2A	KIAA1549	0.117614	0.00192641	1
TOP2A	KIF5B	0.0379675	0.318258	1
TOP2A	KIT	0.000876397	0.981627	1
TOP2A	KLF4	-0.0882418	0.0201633	1
TOP2A	KLF6	-0.0187166	0.622813	1
TOP2A	KMT2A	-0.0803864	0.0343645	1
TOP2A	KMT2C	0.0472718	0.213914	1
TOP2A	KMT2D	0.0198565	0.60179	1
TOP2A	KNSTRN	0.603667	4.97738e-70	3.27969e-65
TOP2A	KRAS	0.029553	0.437309	1
TOP2A	KTN1	0.166721	1.0247e-05	0.395812
TOP2A	LARP4B	0.0325371	0.392432	1
TOP2A	LASP1	0.143863	0.000144618	1
TOP2A	LATS1	0.0446502	0.240445	1
TOP2A	LATS2	0.0252125	0.507572	1
TOP2A	LCK	0.0664884	0.0802778	1
TOP2A	LCP1	0.00434043	0.909194	1
TOP2A	LEF1	0.198751	1.32483e-07	0.00577677
TOP2A	LEPROTL1	0.227748	1.32362e-09	6.28919e-05
TOP2A	LIFR	-0.192031	3.51404e-07	0.0149772
TOP2A	LMNA	0.183878	1.0967e-06	0.0453934
TOP2A	LMO1	0.368718	9.66411e-24	5.76146e-19
TOP2A	LMO2	0.0811791	0.0326223	1
TOP2A	LPP	-0.0621451	0.102135	1
TOP2A	LRIG3	0.134719	0.000376131	1
TOP2A	LRP1B	-0.183071	1.22424e-06	0.0505242
TOP2A	LSM14A	0.145485	0.000121321	1
TOP2A	LYL1	-0.0277668	0.465526	1
TOP2A	LZTR1	0.206643	4.03342e-08	0.00180576
TOP2A	MACC1	0.0647133	0.0887031	1
TOP2A	MAF	-0.112459	0.0030313	1
TOP2A	MAFB	-0.0695095	0.0674386	1
TOP2A	MALAT1	-0.116653	0.00209911	1
TOP2A	MALT1	0.196147	1.94134e-07	0.00839102
TOP2A	MAML2	0.0148673	0.696023	1
TOP2A	MAP2K1	-0.116168	0.00219148	1
TOP2A	MAP2K2	0.137414	0.000285525	1
TOP2A	MAP2K4	-0.222852	3.01653e-09	0.000141572
TOP2A	MAP3K1	0.380814	2.44667e-25	1.4739e-20
TOP2A	MAP3K13	0.1004	0.00817045	1
TOP2A	MAPK1	-0.144263	0.000138514	1
TOP2A	MAX	-0.0153503	0.686661	1
TOP2A	MB21D2	0.0158371	0.677276	1
TOP2A	MDM2	0.173419	4.39357e-06	0.174504
TOP2A	MDM4	0.0775558	0.0412472	1
TOP2A	MDS2	-0.0271025	0.476271	1
TOP2A	MECOM	0.0805934	0.0339022	1
TOP2A	MED12	0.220842	4.20698e-09	0.000196386
TOP2A	MEN1	0.461733	6.87014e-38	4.35367e-33
TOP2A	MET	0.132981	0.000448121	1
TOP2A	MGMT	0.0582357	0.125626	1
TOP2A	MITF	-0.0271862	0.474909	1
TOP2A	MLF1	0.0820682	0.0307586	1
TOP2A	MLH1	0.35399	6.91095e-22	4.05956e-17
TOP2A	MLLT1	0.0255365	0.502131	1
TOP2A	MLLT10	0.122634	0.00121761	1
TOP2A	MLLT11	0.178416	2.28678e-06	0.0926147
TOP2A	MLLT3	0.0775867	0.0411662	1
TOP2A	MLLT6	-0.0971035	0.0105376	1
TOP2A	MN1	-0.153959	4.70258e-05	1
TOP2A	MNX1	0.285228	1.93914e-14	1.04153e-09
TOP2A	MPL	-0.079528	0.0363399	1
TOP2A	MSH2	0.217656	7.08201e-09	0.000327762
TOP2A	MSH6	0.400873	3.88465e-28	2.37686e-23
TOP2A	MSI2	0.0281345	0.459635	1
TOP2A	MSN	0.153201	5.12918e-05	1
TOP2A	MTCP1	0.325105	1.59768e-18	9.09737e-14
TOP2A	MTOR	0.312715	3.46696e-17	1.94181e-12
TOP2A	MUC1	0.133121	0.000441861	1
TOP2A	MUC4	0.0309239	0.416337	1
TOP2A	MUTYH	0.507197	1.41731e-46	9.14563e-42
TOP2A	MYB	0.111555	0.00327614	1
TOP2A	MYC	0.044837	0.238481	1
TOP2A	MYCL	-0.035145	0.355589	1
TOP2A	MYCN	0.197484	1.59662e-07	0.00693188
TOP2A	MYD88	0.251901	1.71902e-11	8.65889e-07
TOP2A	MYH11	-0.0812973	0.0323691	1
TOP2A	MYH9	0.0657252	0.0838173	1
TOP2A	MYO5A	-0.159302	2.52035e-05	0.943544
TOP2A	MYOD1	-0.0893392	0.0186575	1
TOP2A	N4BP2	0.168539	8.16865e-06	0.317826
TOP2A	NAB2	0.303825	2.89043e-16	1.59864e-11
TOP2A	NACA	0.232757	5.58881e-10	2.68989e-05
TOP2A	NBEA	-0.171119	5.89803e-06	0.232058
TOP2A	NBN	0.0791375	0.03727	1
TOP2A	NCKIPSD	-0.0558753	0.141723	1
TOP2A	NCOA1	-0.161024	2.05236e-05	0.773964
TOP2A	NCOA2	-0.0910463	0.0165102	1
TOP2A	NCOA4	-0.11152	0.00328606	1
TOP2A	NCOR1	0.0742192	0.050822	1
TOP2A	NCOR2	0.105051	0.00563804	1
TOP2A	NDRG1	-0.0669515	0.0781899	1
TOP2A	NF1	-0.0354459	0.351483	1
TOP2A	NF2	0.111085	0.00341044	1
TOP2A	NFATC2	-0.0104131	0.784365	1
TOP2A	NFE2L2	0.0900692	0.0177111	1
TOP2A	NFIB	0.0501012	0.18772	1
TOP2A	NFKB2	0.243903	7.63335e-11	3.7766e-06
TOP2A	NFKBIE	0.176772	2.84042e-06	0.114191
TOP2A	NIN	0.138886	0.000245087	1
TOP2A	NKX2-1	0.0826109	0.0296665	1
TOP2A	NONO	0.332661	2.27807e-19	1.30914e-14
TOP2A	NOTCH1	0.146233	0.000111815	1
TOP2A	NOTCH2	-0.0291236	0.444002	1
TOP2A	NPM1	0.236337	2.98062e-10	1.44796e-05
TOP2A	NR4A3	-0.00603925	0.873908	1
TOP2A	NRAS	0.337362	6.59434e-20	3.81087e-15
TOP2A	NRG1	-0.00914083	0.810174	1
TOP2A	NSD1	0.177977	2.42353e-06	0.0979301
TOP2A	NT5C2	-0.101326	0.00759773	1
TOP2A	NTHL1	0.0819174	0.0310681	1
TOP2A	NTRK1	0.0309529	0.415899	1
TOP2A	NTRK3	-0.0296833	0.43529	1
TOP2A	NUMA1	0.169216	7.50364e-06	0.292912
TOP2A	NUP214	0.316322	1.43644e-17	8.08428e-13
TOP2A	NUP98	0.210278	2.29501e-08	0.00103909
TOP2A	NUTM2B	-0.0103682	0.785272	1
TOP2A	NUTM2D	-0.0415369	0.274854	1
TOP2A	OLIG2	0.145831	0.000116834	1
TOP2A	OMD	-0.191551	3.76311e-07	0.0160124
TOP2A	P2RY8	0.00818228	0.829758	1
TOP2A	PABPC1	0.139315	0.000234336	1
TOP2A	PAFAH1B2	0.0542814	0.153458	1
TOP2A	PALB2	0.560857	1.14573e-58	7.49443e-54
TOP2A	PATZ1	0.126871	0.000815826	1
TOP2A	PAX3	0.152635	5.47188e-05	1
TOP2A	PAX5	-0.00817541	0.829898	1
TOP2A	PAX7	-0.0530853	0.162737	1
TOP2A	PAX8	-0.000333155	0.993015	1
TOP2A	PBRM1	0.0731699	0.0541925	1
TOP2A	PBX1	-0.0494605	0.193434	1
TOP2A	PCBP1	0.204742	5.39498e-08	0.00240033
TOP2A	PCM1	0.420419	4.6923e-31	2.9088e-26
TOP2A	PDCD1LG2	0.008871	0.815675	1
TOP2A	PDE4DIP	-0.250126	2.40424e-11	1.20652e-06
TOP2A	PDGFB	0.0578577	0.128104	1
TOP2A	PDGFRA	0.329633	5.00418e-19	2.86469e-14
TOP2A	PDGFRB	0.111084	0.00341068	1
TOP2A	PER1	0.0935492	0.0137537	1
TOP2A	PHF6	0.176429	2.97121e-06	0.119291
TOP2A	PICALM	-0.0930681	0.0142497	1
TOP2A	PIK3CA	0.0356875	0.348208	1
TOP2A	PIK3CB	-0.184106	1.06309e-06	0.0440354
TOP2A	PIK3R1	-0.154243	4.55199e-05	1
TOP2A	PIM1	0.16561	1.17543e-05	0.452013
TOP2A	PLAG1	-0.0725321	0.0563308	1
TOP2A	PLCG1	0.284202	2.42369e-14	1.29968e-09
TOP2A	PML	0.20072	9.89138e-08	0.00434083
TOP2A	PMS1	0.219813	4.98196e-09	0.000231995
TOP2A	PMS2	0.0687702	0.0704133	1
TOP2A	POLD1	0.314121	2.46252e-17	1.38206e-12
TOP2A	POLE	0.237078	2.61377e-10	1.27175e-05
TOP2A	POLG	0.452787	2.49746e-36	1.5759e-31
TOP2A	POLQ	0.643613	2.63207e-82	1.74238e-77
TOP2A	POT1	0.209903	2.43357e-08	0.00110049
TOP2A	POU2AF1	-0.0418571	0.271168	1
TOP2A	POU5F1	0.187628	6.53784e-07	0.0274439
TOP2A	PPARG	-0.00531378	0.88895	1
TOP2A	PPFIBP1	-0.0111434	0.769654	1
TOP2A	PPM1D	0.219796	4.99579e-09	0.000232624
TOP2A	PPP2R1A	0.213216	1.44428e-08	0.000659876
TOP2A	PPP6C	0.134809	0.000372702	1
TOP2A	PRCC	0.487379	1.25472e-42	8.04049e-38
TOP2A	PRDM1	0.0426955	0.261676	1
TOP2A	PRDM16	-0.0428514	0.259937	1
TOP2A	PRDM2	-0.0301033	0.428819	1
TOP2A	PREX2	-0.117026	0.00203048	1
TOP2A	PRF1	0.139713	0.000224777	1
TOP2A	PRKACA	0.130787	0.000557329	1
TOP2A	PRKAR1A	-0.0946784	0.012649	1
TOP2A	PRKCB	-0.239628	1.65761e-10	8.11665e-06
TOP2A	PRPF40B	0.120515	0.00148081	1
TOP2A	PRRX1	-0.00222429	0.953391	1
TOP2A	PSIP1	0.0644076	0.0902233	1
TOP2A	PTCH1	0.0512586	0.177714	1
TOP2A	PTEN	0.204912	5.25634e-08	0.0023396
TOP2A	PTK6	-0.0204094	0.591709	1
TOP2A	PTPN11	-0.126964	0.000808572	1
TOP2A	PTPN13	-0.0037165	0.922202	1
TOP2A	PTPN6	0.189286	5.18403e-07	0.0218917
TOP2A	PTPRB	-0.205338	4.92565e-08	0.00219522
TOP2A	PTPRC	-0.0727116	0.0557221	1
TOP2A	PTPRD	-0.199817	1.13144e-07	0.00495184
TOP2A	PTPRK	-0.139553	0.000228574	1
TOP2A	PTPRT	-0.2552	9.15489e-12	4.64556e-07
TOP2A	PWWP2A	0.0017403	0.963525	1
TOP2A	QKI	-0.0924143	0.0149489	1
TOP2A	RABEP1	0.0483649	0.203499	1
TOP2A	RAC1	0.148784	8.43967e-05	1
TOP2A	RAD17	0.265422	1.2263e-12	6.35605e-08
TOP2A	RAD21	0.132759	0.000458185	1
TOP2A	RAD51B	0.0365281	0.336963	1
TOP2A	RAF1	0.314679	2.14893e-17	1.20688e-12
TOP2A	RALGDS	0.0889194	0.0192215	1
TOP2A	RANBP2	0.0421734	0.26756	1
TOP2A	RAP1GDS1	-0.0850482	0.0251623	1
TOP2A	RARA	0.328999	5.89485e-19	3.37174e-14
TOP2A	RB1	-0.00316289	0.933762	1
TOP2A	RBM10	0.338918	4.35523e-20	2.52151e-15
TOP2A	RBM15	0.0198774	0.601407	1
TOP2A	RECQL4	0.423835	1.38448e-31	8.59996e-27
TOP2A	REL	-0.114124	0.00262352	1
TOP2A	RET	-0.082253	0.0303829	1
TOP2A	RFWD3	0.309104	8.27608e-17	4.61176e-12
TOP2A	RGPD3	-0.179791	1.90455e-06	0.0775476
TOP2A	RGS7	-0.229695	9.49025e-10	4.53292e-05
TOP2A	RHOA	0.15655	3.48431e-05	1
TOP2A	RHOH	0.015863	0.676777	1
TOP2A	RMI2	0.725805	2.24277e-114	1.49288e-109
TOP2A	RNF213	0.184066	1.06894e-06	0.0442701
TOP2A	RNF43	-0.0160318	0.673536	1
TOP2A	ROBO2	0.14194	0.000177684	1
TOP2A	RPL10	0.223401	2.75294e-09	0.000129377
TOP2A	RPL22	0.364585	3.27577e-23	1.94469e-18
TOP2A	RPL5	0.277652	9.85733e-14	5.22754e-09
TOP2A	RPN1	0.346398	5.73099e-21	3.34243e-16
TOP2A	RSPO2	-0.187642	6.52453e-07	0.02739
TOP2A	RSPO3	-0.0355554	0.349996	1
TOP2A	RUNX1	0.200126	1.08055e-07	0.00473443
TOP2A	RUNX1T1	-0.214249	1.22523e-08	0.000561669
TOP2A	SALL4	0.0388072	0.307665	1
TOP2A	SBDS	-0.0405417	0.286528	1
TOP2A	SDC4	-0.029069	0.444857	1
TOP2A	SDHA	0.0856108	0.0242109	1
TOP2A	SDHAF2	0.216491	8.5504e-09	0.000394473
TOP2A	SDHB	0.300723	5.95661e-16	3.27917e-11
TOP2A	SDHC	0.233987	4.50843e-10	2.17658e-05
TOP2A	SEPT5	-0.133277	0.000435006	1
TOP2A	SEPT6	0.128695	0.000684022	1
TOP2A	SEPT9	0.397491	1.18845e-27	7.25584e-23
TOP2A	SET	0.364733	3.13697e-23	1.86264e-18
TOP2A	SETBP1	-0.0446865	0.240063	1
TOP2A	SETD1B	0.134787	0.000373544	1
TOP2A	SETD2	0.211065	2.02852e-08	0.000920665
TOP2A	SETDB1	0.450453	6.26791e-36	3.95123e-31
TOP2A	SF3B1	0.214762	1.12887e-08	0.000518297
TOP2A	SFPQ	0.527091	8.30709e-51	5.38981e-46
TOP2A	SFRP4	0.0836859	0.0276011	1
TOP2A	SGK1	-0.0763375	0.0445498	1
TOP2A	SH2B3	0.0287339	0.450125	1
TOP2A	SH3GL1	0.334657	1.34915e-19	7.77085e-15
TOP2A	SIRPA	-0.225199	2.03731e-09	9.61531e-05
TOP2A	SIX1	0.181499	1.51452e-06	0.0621074
TOP2A	SIX2	0.12249	0.00123409	1
TOP2A	SKI	-0.00666987	0.860869	1
TOP2A	SLC34A2	0.0612462	0.107201	1
TOP2A	SLC45A3	-0.160298	2.23863e-05	0.841279
TOP2A	SMAD2	0.0290428	0.445267	1
TOP2A	SMAD3	-0.0698511	0.0660994	1
TOP2A	SMAD4	0.0230003	0.545532	1
TOP2A	SMARCA4	0.524684	2.79678e-50	1.81349e-45
TOP2A	SMARCB1	0.357911	2.26593e-22	1.33692e-17
TOP2A	SMARCD1	0.279957	6.0428e-14	3.21773e-09
TOP2A	SMARCE1	0.421779	2.89074e-31	1.79356e-26
TOP2A	SMC1A	0.159563	2.44335e-05	0.915619
TOP2A	SMO	0.318636	8.11072e-18	4.58053e-13
TOP2A	SND1	0.267717	7.71619e-13	4.01651e-08
TOP2A	SNX29	-0.149438	7.84665e-05	1
TOP2A	SOCS1	0.244468	6.88174e-11	3.40942e-06
TOP2A	SOX2	0.194512	2.46116e-07	0.0105773
TOP2A	SOX21	0.00698932	0.854278	1
TOP2A	SPECC1	0.151793	6.02069e-05	1
TOP2A	SPEN	0.190012	4.67979e-07	0.0198147
TOP2A	SPOP	0.0770035	0.0427178	1
TOP2A	SRC	0.178912	2.14106e-06	0.0868843
TOP2A	SRGAP3	-0.148737	8.48366e-05	1
TOP2A	SRSF2	0.429011	2.12067e-32	1.32147e-27
TOP2A	SRSF3	0.321357	4.11461e-18	2.33171e-13
TOP2A	SS18	0.165305	1.22042e-05	0.468837
TOP2A	SS18L1	0.186964	7.17063e-07	0.030027
TOP2A	STAG1	0.0848318	0.0255368	1
TOP2A	STAG2	0.0571154	0.133079	1
TOP2A	STAT3	0.0862713	0.0231337	1
TOP2A	STAT5B	0.124628	0.00101002	1
TOP2A	STAT6	0.00876598	0.817819	1
TOP2A	STIL	0.477993	7.57604e-41	4.83503e-36
TOP2A	STK11	0.258805	4.55042e-12	2.32549e-07
TOP2A	STRN	-0.0836855	0.0276018	1
TOP2A	SUFU	0.0236284	0.534614	1
TOP2A	SUZ12	0.311765	4.36423e-17	2.44126e-12
TOP2A	SYK	-0.024484	0.519919	1
TOP2A	TAF15	0.372711	2.92078e-24	1.74697e-19
TOP2A	TAL1	-0.170812	6.1326e-06	0.24098
TOP2A	TAL2	0.103663	0.00630735	1
TOP2A	TBL1XR1	0.0535806	0.158844	1
TOP2A	TBX3	0.0611946	0.107498	1
TOP2A	TCEA1	0.0468912	0.21763	1
TOP2A	TCF12	-0.0144893	0.703381	1
TOP2A	TCF3	0.396636	1.57332e-27	9.59835e-23
TOP2A	TCF7L2	0.0647373	0.0885844	1
TOP2A	TCL1A	-0.0228188	0.54871	1
TOP2A	TEC	0.0282058	0.458498	1
TOP2A	TERT	0.198229	1.43084e-07	0.0062266
TOP2A	TET1	-0.137251	0.000290366	1
TOP2A	TET2	0.032713	0.389877	1
TOP2A	TFE3	0.0275089	0.46968	1
TOP2A	TFEB	0.00973051	0.798184	1
TOP2A	TFG	0.287257	1.2437e-14	6.70207e-10
TOP2A	TFPT	0.0628861	0.0981033	1
TOP2A	TFRC	0.130893	0.000551553	1
TOP2A	TGFBR2	-0.101723	0.00736288	1
TOP2A	THRAP3	0.277206	1.08326e-13	5.74007e-09
TOP2A	TLX1	0.00764391	0.840804	1
TOP2A	TMEM127	-0.0045793	0.90422	1
TOP2A	TMPRSS2	-0.00371631	0.922206	1
TOP2A	TNC	0.121609	0.00133905	1
TOP2A	TNFAIP3	-0.00890163	0.81505	1
TOP2A	TNFRSF14	0.19274	3.17561e-07	0.0135665
TOP2A	TNFRSF17	0.0994291	0.00881289	1
TOP2A	TOP1	0.204504	5.59355e-08	0.00248622
TOP2A	TP53	0.303125	3.405e-16	1.88103e-11
TOP2A	TP63	0.17063	6.27597e-06	0.246445
TOP2A	TPM3	0.161104	2.03283e-05	0.766864
TOP2A	TPM4	0.21702	7.85075e-09	0.000362657
TOP2A	TPR	0.36173	7.53458e-23	4.46243e-18
TOP2A	TRAF7	0.182497	1.32329e-06	0.0544771
TOP2A	TRIM24	0.347825	3.86725e-21	2.25797e-16
TOP2A	TRIM27	0.506092	2.38987e-46	1.54156e-41
TOP2A	TRIM33	0.0346923	0.361823	1
TOP2A	TRIP11	-0.0124869	0.74281	1
TOP2A	TRRAP	0.139447	0.000231133	1
TOP2A	TSC1	0.0715385	0.0598012	1
TOP2A	TSC2	0.260537	3.24032e-12	1.66277e-07
TOP2A	TSHR	0.010497	0.78267	1
TOP2A	U2AF1	0.501536	2.02066e-45	1.30165e-40
TOP2A	UBR5	0.244751	6.53349e-11	3.23878e-06
TOP2A	USP44	-0.00724085	0.849095	1
TOP2A	USP6	0.199771	1.13921e-07	0.00498472
TOP2A	USP8	0.0122637	0.747248	1
TOP2A	VAV1	0.0120262	0.751981	1
TOP2A	VHL	0.233749	4.70045e-10	2.26792e-05
TOP2A	VTI1A	-0.0154011	0.68568	1
TOP2A	WAS	0.0890693	0.0190184	1
TOP2A	WIF1	-0.144876	0.000129627	1
TOP2A	WNK2	-0.121507	0.00135176	1
TOP2A	WRN	0.252915	1.41779e-11	7.15858e-07
TOP2A	WT1	-0.0325164	0.392733	1
TOP2A	WWTR1	0.024954	0.511935	1
TOP2A	XPA	0.178851	2.15843e-06	0.0875652
TOP2A	XPC	0.0874628	0.0212953	1
TOP2A	XPO1	0.34156	2.14076e-20	1.24279e-15
TOP2A	YWHAE	0.125087	0.000967142	1
TOP2A	ZBTB16	-0.162721	1.67289e-05	0.635429
TOP2A	ZCCHC8	0.353919	7.05149e-22	4.14176e-17
TOP2A	ZEB1	0.0578515	0.128145	1
TOP2A	ZFHX3	-0.00185938	0.961031	1
TOP2A	ZMYM2	0.174215	3.96474e-06	0.157888
TOP2A	ZMYM3	0.156023	3.70486e-05	1
TOP2A	ZNF331	0.193739	2.75142e-07	0.0117898
TOP2A	ZNF384	0.180975	1.62507e-06	0.0664949
TOP2A	ZNF429	-0.0174089	0.647315	1
TOP2A	ZNF521	0.0549138	0.148716	1
TOP2A	ZNRF3	-0.164991	1.26842e-05	0.48678
TOP2A	ZRSR2	0.320966	4.53809e-18	2.57024e-13
FANCI	ABI1	0.0730384	0.0546278	1
FANCI	ABL1	0.272746	2.75196e-13	1.44638e-08
FANCI	ABL2	0.109692	0.00383845	1
FANCI	ACKR3	0.181903	1.43406e-06	0.0589099
FANCI	ACSL3	0.205296	4.95801e-08	0.00220934
FANCI	ACSL6	-0.199149	1.24918e-07	0.00545518
FANCI	ACVR1	0.170319	6.52815e-06	0.256034
FANCI	ACVR2A	0.143533	0.000149851	1
FANCI	AFF1	0.0673815	0.0762909	1
FANCI	AFF3	0.0109585	0.77337	1
FANCI	AFF4	0.232364	5.98404e-10	2.87784e-05
FANCI	AKAP9	0.066486	0.0802886	1
FANCI	AKT1	0.315951	1.57347e-17	8.84997e-13
FANCI	AKT2	0.331951	2.74133e-19	1.57355e-14
FANCI	AKT3	-0.0823334	0.0302208	1
FANCI	ALDH2	-0.301867	4.56609e-16	2.5177e-11
FANCI	ALK	0.0701165	0.0650741	1
FANCI	AMER1	0.253709	1.21834e-11	6.1632e-07
FANCI	ANK1	-0.149729	7.59544e-05	1
FANCI	APC	0.0344984	0.364514	1
FANCI	APOBEC3B	0.306322	1.60483e-16	8.9094e-12
FANCI	AR	0.0884724	0.0198384	1
FANCI	ARAF	0.163666	1.49142e-05	0.568647
FANCI	ARHGAP26	-0.0475813	0.210928	1
FANCI	ARHGAP5	0.0738005	0.0521452	1
FANCI	ARHGEF10	0.129249	0.000648109	1
FANCI	ARHGEF10L	-0.0228831	0.547582	1
FANCI	ARHGEF12	0.127689	0.000754078	1
FANCI	ARID1A	0.334699	1.33423e-19	7.68545e-15
FANCI	ARID1B	0.251645	1.80468e-11	9.08478e-07
FANCI	ARID2	0.368692	9.73938e-24	5.80613e-19
FANCI	ARNT	0.239206	1.78792e-10	8.74456e-06
FANCI	ASPSCR1	0.0472987	0.213654	1
FANCI	ASXL1	0.440323	3.13354e-34	1.96473e-29
FANCI	ASXL2	0.152044	5.85191e-05	1
FANCI	ATF1	0.328417	6.84768e-19	3.9142e-14
FANCI	ATIC	0.0881374	0.0203119	1
FANCI	ATM	0.110001	0.00373955	1
FANCI	ATP1A1	0.0787126	0.0383051	1
FANCI	ATP2B3	-0.175736	3.25316e-06	0.130286
FANCI	ATR	0.18969	4.89727e-07	0.0207135
FANCI	ATRX	0.174801	3.67457e-06	0.146648
FANCI	AXIN1	0.239084	1.82749e-10	8.93588e-06
FANCI	AXIN2	0.0632974	0.0959207	1
FANCI	B2M	0.154258	4.54371e-05	1
FANCI	BAP1	0.139758	0.000223724	1
FANCI	BARD1	0.214154	1.24397e-08	0.000569926
FANCI	BAX	0.236376	2.96016e-10	1.43819e-05
FANCI	BAZ1A	0.385306	6.00481e-26	3.63117e-21
FANCI	BCL10	0.399365	6.40495e-28	3.91586e-23
FANCI	BCL11A	-0.0553273	0.145678	1
FANCI	BCL11B	0.0451996	0.234702	1
FANCI	BCL2	0.0556538	0.143311	1
FANCI	BCL2L12	0.307941	1.0925e-16	6.08007e-12
FANCI	BCL3	0.0969096	0.0106941	1
FANCI	BCL6	0.160724	2.12751e-05	0.801219
FANCI	BCL7A	0.15755	3.09946e-05	1
FANCI	BCL9	0.2673	8.39661e-13	4.36699e-08
FANCI	BCL9L	0.140406	0.000209001	1
FANCI	BCLAF1	0.321984	3.51588e-18	1.99417e-13
FANCI	BCOR	0.455059	1.01301e-36	6.39808e-32
FANCI	BCORL1	0.315864	1.60753e-17	9.03993e-13
FANCI	BCR	-0.163853	1.45789e-05	0.556462
FANCI	BIRC3	0.038696	0.309053	1
FANCI	BIRC6	0.0811194	0.0327509	1
FANCI	BLM	0.331119	3.40431e-19	1.9522e-14
FANCI	BMP5	0.184862	9.58434e-07	0.0398172
FANCI	BMPR1A	0.164858	1.28933e-05	0.494445
FANCI	BRAF	0.0742765	0.050643	1
FANCI	BRCA1	0.681887	6.343e-96	4.21112e-91
FANCI	BRCA2	0.520333	2.44644e-49	1.58463e-44
FANCI	BRD3	0.251222	1.95488e-11	9.83285e-07
FANCI	BRD4	0.314701	2.13748e-17	1.2005e-12
FANCI	BRIP1	0.199132	1.25239e-07	0.00546857
FANCI	BTG1	0.221293	3.90543e-09	0.000182521
FANCI	BTK	0.0641324	0.0916098	1
FANCI	BUB1B	0.799365	5.05947e-155	3.37522e-150
FANCI	C15orf65	0.100773	0.00793558	1
FANCI	CACNA1D	-0.00466764	0.902381	1
FANCI	CALR	0.230281	8.58001e-10	4.10433e-05
FANCI	CAMTA1	0.191075	4.02628e-07	0.0171097
FANCI	CANT1	0.422376	2.33574e-31	1.44982e-26
FANCI	CARD11	-0.0577	0.129148	1
FANCI	CARS	0.244164	7.27617e-11	3.60207e-06
FANCI	CASP3	0.440502	2.92755e-34	1.83581e-29
FANCI	CASP8	0.261569	2.6432e-12	1.35919e-07
FANCI	CASP9	-0.000596589	0.987492	1
FANCI	CBFA2T3	-0.155646	3.87041e-05	1
FANCI	CBFB	0.402492	2.26467e-28	1.38738e-23
FANCI	CBL	0.34247	1.67396e-20	9.72722e-16
FANCI	CBLB	0.159268	2.53057e-05	0.947242
FANCI	CCDC6	0.0933571	0.0139499	1
FANCI	CCNB1IP1	0.244548	6.78188e-11	3.36083e-06
FANCI	CCNC	0.317665	1.03147e-17	5.81545e-13
FANCI	CCND1	0.224031	2.47805e-09	0.000116644
FANCI	CCND2	0.285402	1.8667e-14	1.003e-09
FANCI	CCND3	0.0438465	0.249023	1
FANCI	CCNE1	0.373536	2.27635e-24	1.36235e-19
FANCI	CCR4	0.0585913	0.123329	1
FANCI	CCR7	0.0714577	0.0600913	1
FANCI	CD209	-0.00267011	0.944063	1
FANCI	CD274	0.0486165	0.201154	1
FANCI	CD28	0.0689933	0.0695048	1
FANCI	CD74	-0.00240406	0.949629	1
FANCI	CD79A	0.0382785	0.314306	1
FANCI	CD79B	0.0119653	0.753196	1
FANCI	CDC73	0.306329	1.60223e-16	8.89511e-12
FANCI	CDH1	0.0917814	0.0156543	1
FANCI	CDH10	-0.0397019	0.296637	1
FANCI	CDH11	0.253781	1.20166e-11	6.07993e-07
FANCI	CDK12	0.271773	3.36496e-13	1.76573e-08
FANCI	CDK4	0.195526	2.12498e-07	0.00916399
FANCI	CDK6	0.168147	8.57967e-06	0.333312
FANCI	CDKN1A	0.051259	0.177711	1
FANCI	CDKN1B	0.116028	0.00221884	1
FANCI	CDKN2A	0.154241	4.55256e-05	1
FANCI	CDKN2C	0.543117	1.99587e-54	1.30067e-49
FANCI	CEBPA	-0.0128431	0.735742	1
FANCI	CEP89	0.518226	6.9161e-49	4.47714e-44
FANCI	CHCHD7	0.0535637	0.158976	1
FANCI	CHD2	0.0105335	0.781934	1
FANCI	CHD4	0.28525	1.92962e-14	1.03649e-09
FANCI	CHEK2	0.554463	4.14155e-57	2.70576e-52
FANCI	CHIC2	0.335221	1.16287e-19	6.70346e-15
FANCI	CHST11	0.328218	7.20741e-19	4.11853e-14
FANCI	CIC	0.209643	2.53444e-08	0.00114506
FANCI	CIITA	0.0435688	0.252037	1
FANCI	CLIP1	0.178199	2.35329e-06	0.0952049
FANCI	CLP1	0.425938	6.48467e-32	4.03314e-27
FANCI	CLTC	0.183154	1.21039e-06	0.049965
FANCI	CLTCL1	-0.0398194	0.295208	1
FANCI	CNBP	0.214083	1.25824e-08	0.000576348
FANCI	CNOT3	0.197719	1.54231e-07	0.0067018
FANCI	CNTNAP2	-0.177244	2.66961e-06	0.107537
FANCI	CNTRL	0.492825	1.09518e-43	7.03358e-39
FANCI	COL1A1	0.0248205	0.514197	1
FANCI	COL2A1	0.0824121	0.0300627	1
FANCI	COL3A1	0.0348625	0.359471	1
FANCI	COX6C	0.0508601	0.181113	1
FANCI	CPEB3	-0.21052	2.2098e-08	0.00100116
FANCI	CREB1	0.342588	1.62093e-20	9.42037e-16
FANCI	CREB3L1	0.125493	0.000930524	1
FANCI	CREB3L2	0.257755	5.58424e-12	2.84757e-07
FANCI	CREBBP	0.302123	4.30203e-16	2.37326e-11
FANCI	CRNKL1	0.359844	1.30016e-22	7.68588e-18
FANCI	CRTC1	0.0399384	0.293766	1
FANCI	CRTC3	0.326141	1.22696e-18	6.99564e-14
FANCI	CSF1R	-0.105126	0.00560388	1
FANCI	CSF3R	-0.0252371	0.507158	1
FANCI	CSMD3	-0.0991404	0.00901234	1
FANCI	CTCF	0.363924	3.97573e-23	2.35892e-18
FANCI	CTNNA2	-0.136063	0.000328021	1
FANCI	CTNNB1	0.297143	1.35745e-15	7.42985e-11
FANCI	CTNND1	0.266052	1.08043e-12	5.60666e-08
FANCI	CTNND2	-0.0617349	0.104423	1
FANCI	CUL3	0.222722	3.08248e-09	0.000144602
FANCI	CUX1	-0.0319779	0.400622	1
FANCI	CXCR4	0.229495	9.82145e-10	4.68856e-05
FANCI	CYLD	0.05441	0.152484	1
FANCI	CYP2C8	0.107677	0.00454349	1
FANCI	CYSLTR2	0.23594	3.19743e-10	1.55162e-05
FANCI	DAXX	0.458275	2.79044e-37	1.76526e-32
FANCI	DCAF12L2	0.0421289	0.268066	1
FANCI	DCC	0.106431	0.00503657	1
FANCI	DCTN1	-0.0102711	0.787234	1
FANCI	DDB2	0.202952	7.07641e-08	0.00313039
FANCI	DDIT3	0.123797	0.00109217	1
FANCI	DDR2	0.149602	7.70395e-05	1
FANCI	DDX10	0.157038	3.29117e-05	1
FANCI	DDX3X	0.285479	1.83587e-14	9.86559e-10
FANCI	DDX5	0.329667	4.9603e-19	2.83972e-14
FANCI	DDX6	0.155591	3.8954e-05	1
FANCI	DEK	0.619323	1.24755e-74	8.23932e-70
FANCI	DGCR8	0.380658	2.56844e-25	1.54705e-20
FANCI	DICER1	0.123115	0.00116419	1
FANCI	DNAJB1	0.152	5.88143e-05	1
FANCI	DNM2	0.157869	2.98536e-05	1
FANCI	DNMT3A	0.400408	4.53333e-28	2.77317e-23
FANCI	DROSHA	0.111937	0.00317062	1
FANCI	EBF1	0.173761	4.2044e-06	0.16718
FANCI	ECT2L	-0.0309398	0.416097	1
FANCI	EED	0.345734	6.87537e-21	4.00786e-16
FANCI	EGFR	0.114454	0.00254894	1
FANCI	EIF1AX	0.286422	1.49382e-14	8.03914e-10
FANCI	EIF3E	0.129719	0.000619018	1
FANCI	EIF4A2	0.0587351	0.12241	1
FANCI	ELF3	0.0456211	0.230362	1
FANCI	ELF4	0.25043	2.27014e-11	1.13997e-06
FANCI	ELK4	0.354654	5.72857e-22	3.36737e-17
FANCI	ELL	0.212653	1.57919e-08	0.000720204
FANCI	ELN	0.104722	0.0057905	1
FANCI	EML4	0.481183	1.90715e-41	1.21903e-36
FANCI	EP300	0.218262	6.4181e-09	0.000297505
FANCI	EPAS1	0.0104393	0.783835	1
FANCI	EPHA3	0.240436	1.43321e-10	7.03262e-06
FANCI	EPHA7	0.0562939	0.138759	1
FANCI	EPS15	-0.0833644	0.0282053	1
FANCI	ERBB2	0.180922	1.63667e-06	0.0669462
FANCI	ERBB3	0.220673	4.32568e-09	0.000201858
FANCI	ERBB4	-0.156374	3.55649e-05	1
FANCI	ERC1	-0.0325239	0.392623	1
FANCI	ERCC2	0.212914	1.51509e-08	0.000691516
FANCI	ERCC3	0.273158	2.52663e-13	1.32913e-08
FANCI	ERCC4	0.151843	5.98693e-05	1
FANCI	ERCC5	0.180725	1.68055e-06	0.0686758
FANCI	ERG	0.161822	1.86464e-05	0.705711
FANCI	ESR1	0.0479736	0.207184	1
FANCI	ETNK1	0.283881	2.59849e-14	1.39284e-09
FANCI	ETV1	0.241671	1.14631e-10	5.64168e-06
FANCI	ETV4	0.247085	4.24504e-11	2.11543e-06
FANCI	ETV5	0.320957	4.54808e-18	2.57576e-13
FANCI	ETV6	0.37738	7.05939e-25	4.23945e-20
FANCI	EWSR1	0.277483	1.02171e-13	5.41649e-09
FANCI	EXT1	0.334791	1.30236e-19	7.50316e-15
FANCI	EXT2	0.357807	2.3349e-22	1.37743e-17
FANCI	EZH2	0.704143	7.54993e-105	5.01995e-100
FANCI	EZR	-0.012321	0.746108	1
FANCI	FAM131B	0.187503	6.65268e-07	0.027914
FANCI	FAM135B	-0.10402	0.00612887	1
FANCI	FANCA	0.379099	4.1599e-25	2.50181e-20
FANCI	FANCC	0.671091	7.08999e-92	4.70378e-87
FANCI	FANCD2	0.663709	3.32363e-89	2.20373e-84
FANCI	FANCE	0.487741	1.06858e-42	6.84877e-38
FANCI	FANCF	0.373095	2.60153e-24	1.55649e-19
FANCI	FANCG	0.358508	1.90952e-22	1.12721e-17
FANCI	FAS	0.104215	0.00603333	1
FANCI	FAT1	0.1448	0.000130702	1
FANCI	FAT3	-0.0608728	0.109363	1
FANCI	FAT4	0.119592	0.00161115	1
FANCI	FBLN2	-0.00580651	0.878729	1
FANCI	FBXO11	0.273726	2.24536e-13	1.18227e-08
FANCI	FBXW7	-0.141772	0.000180875	1
FANCI	FCGR2B	-0.00312702	0.934511	1
FANCI	FEN1	0.65408	7.8144e-86	5.17798e-81
FANCI	FES	0.12926	0.000647439	1
FANCI	FEV	0.167385	9.43555e-06	0.365552
FANCI	FGFR1	0.279225	7.06154e-14	3.75603e-09
FANCI	FGFR1OP	0.417795	1.1868e-30	7.34438e-26
FANCI	FGFR2	-0.0154233	0.685252	1
FANCI	FGFR3	-0.0602367	0.113125	1
FANCI	FGFR4	0.0443627	0.243489	1
FANCI	FH	0.264912	1.35865e-12	7.03441e-08
FANCI	FHIT	0.0170359	0.654376	1
FANCI	FIP1L1	0.310356	6.12881e-17	3.42184e-12
FANCI	FKBP9	0.313175	3.10083e-17	1.73786e-12
FANCI	FLCN	0.136403	0.000316819	1
FANCI	FLI1	0.0784108	0.0390548	1
FANCI	FLNA	0.178223	2.34607e-06	0.0949197
FANCI	FLT3	-0.135712	0.00034	1
FANCI	FLT4	0.228137	1.23885e-09	5.89248e-05
FANCI	FNBP1	-0.010091	0.790878	1
FANCI	FOXA1	0.0585047	0.123886	1
FANCI	FOXL2	0.0873432	0.021474	1
FANCI	FOXO1	0.246906	4.38818e-11	2.18584e-06
FANCI	FOXO3	0.154309	4.51708e-05	1
FANCI	FOXO4	-0.176051	3.12217e-06	0.12518
FANCI	FOXP1	0.0174201	0.647104	1
FANCI	FOXR1	-0.0332545	0.382073	1
FANCI	FSTL3	-0.00236162	0.950517	1
FANCI	FUBP1	0.254894	9.70952e-12	4.92389e-07
FANCI	FUS	0.251882	1.72519e-11	8.68962e-07
FANCI	GAS7	-0.0167913	0.659022	1
FANCI	GATA1	0.0131091	0.730479	1
FANCI	GATA2	-0.0093402	0.806115	1
FANCI	GATA3	0.0572737	0.132006	1
FANCI	GLI1	0.101866	0.00728026	1
FANCI	GMPS	0.554626	3.78264e-57	2.47131e-52
FANCI	GNA11	0.263378	1.84581e-12	9.52439e-08
FANCI	GNAQ	0.0890488	0.0190461	1
FANCI	GNAS	0.138404	0.000257687	1
FANCI	GOLGA5	0.218683	5.99263e-09	0.000278154
FANCI	GOPC	0.190804	4.18427e-07	0.0177626
FANCI	GPC3	0.0646796	0.0888693	1
FANCI	GPC5	-0.118435	0.00178921	1
FANCI	GPHN	-0.0641311	0.0916159	1
FANCI	GRIN2A	-0.125359	0.000942454	1
FANCI	GRM3	-0.156611	3.45927e-05	1
FANCI	H3F3A	0.40387	1.42698e-28	8.75051e-24
FANCI	H3F3B	0.192784	3.15548e-07	0.0134827
FANCI	HERPUD1	0.0041143	0.913906	1
FANCI	HEY1	0.0793524	0.0367557	1
FANCI	HIF1A	0.207363	3.61012e-08	0.00161997
FANCI	HIP1	0.290501	6.07018e-15	3.28876e-10
FANCI	HIST1H4I	-0.0434443	0.253395	1
FANCI	HLA-A	0.0649445	0.087567	1
FANCI	HLF	-0.201145	9.28192e-08	0.00408098
FANCI	HMGA1	0.423311	1.67103e-31	1.03773e-26
FANCI	HMGA2	0.190725	4.23126e-07	0.0179566
FANCI	HMGN2P46	0.0485635	0.201647	1
FANCI	HNF1A	0.0654715	0.085021	1
FANCI	HNRNPA2B1	0.42835	2.69985e-32	1.68163e-27
FANCI	HOOK3	0.104443	0.00592272	1
FANCI	HOXA11	0.205227	5.00986e-08	0.00223194
FANCI	HOXA13	0.177182	2.69142e-06	0.108386
FANCI	HOXA9	0.277797	9.56046e-14	5.07135e-09
FANCI	HOXD11	0.352037	1.19739e-21	7.02066e-17
FANCI	HOXD13	0.359563	1.41e-22	8.33269e-18
FANCI	HRAS	0.00330876	0.930715	1
FANCI	HSP90AA1	0.144062	0.000141551	1
FANCI	HSP90AB1	0.179	2.11628e-06	0.085902
FANCI	ID3	0.0256083	0.500928	1
FANCI	IDH1	0.435581	1.86953e-33	1.16935e-28
FANCI	IDH2	0.294957	2.23204e-15	1.2172e-10
FANCI	IGF2BP2	0.27293	2.64871e-13	1.39261e-08
FANCI	IKBKB	0.267792	7.60009e-13	3.95729e-08
FANCI	IKZF1	0.0368829	0.332289	1
FANCI	IL21R	-0.0158866	0.676323	1
FANCI	IL6ST	0.140157	0.000214546	1
FANCI	IL7R	0.0726046	0.0560842	1
FANCI	IRF4	0.058288	0.125286	1
FANCI	IRS4	-0.0114899	0.762702	1
FANCI	ITGAV	0.233806	4.6537e-10	2.2456e-05
FANCI	ITK	0.137523	0.000282319	1
FANCI	JAK1	0.101627	0.00741897	1
FANCI	JAK2	0.108391	0.00428142	1
FANCI	JAK3	0.0331682	0.38331	1
FANCI	JAZF1	0.0304359	0.423733	1
FANCI	JUN	0.133863	0.000410144	1
FANCI	KAT6A	0.239688	1.63982e-10	8.03053e-06
FANCI	KAT6B	0.077612	0.0410998	1
FANCI	KAT7	0.264925	1.35515e-12	7.01672e-08
FANCI	KCNJ5	0.0258062	0.497624	1
FANCI	KDM5A	0.261638	2.60724e-12	1.34088e-07
FANCI	KDM5C	0.228713	1.12284e-09	5.34978e-05
FANCI	KDM6A	0.268159	7.05407e-13	3.67574e-08
FANCI	KDR	0.244232	7.18681e-11	3.55841e-06
FANCI	KDSR	0.133792	0.000413069	1
FANCI	KEAP1	0.113321	0.00281346	1
FANCI	KIAA1549	0.290266	6.39566e-15	3.46396e-10
FANCI	KIF5B	0.290392	6.21871e-15	3.36874e-10
FANCI	KIT	0.0659379	0.0828182	1
FANCI	KLF4	-0.0155742	0.682339	1
FANCI	KLF6	0.170479	6.39692e-06	0.251041
FANCI	KMT2A	0.11058	0.00356027	1
FANCI	KMT2C	0.130522	0.000572059	1
FANCI	KMT2D	0.194903	2.326e-07	0.0100095
FANCI	KNSTRN	0.703299	1.70401e-104	1.13294e-99
FANCI	KRAS	0.270809	4.10417e-13	2.14931e-08
FANCI	KTN1	0.176301	3.02156e-06	0.121252
FANCI	LARP4B	0.267505	8.05455e-13	4.19062e-08
FANCI	LASP1	0.255639	8.41211e-12	4.27226e-07
FANCI	LATS1	0.24939	2.76056e-11	1.38293e-06
FANCI	LATS2	0.1944	2.50149e-07	0.0107456
FANCI	LCK	0.1018	0.00731844	1
FANCI	LCP1	0.0697314	0.0665663	1
FANCI	LEF1	0.195185	2.23264e-07	0.009616
FANCI	LEPROTL1	0.356501	3.39015e-22	1.9971e-17
FANCI	LIFR	-0.0802254	0.0347278	1
FANCI	LMNA	0.158803	2.67376e-05	0.998729
FANCI	LMO1	0.245943	5.2448e-11	2.60698e-06
FANCI	LMO2	0.071192	0.0610523	1
FANCI	LPP	0.0824704	0.029946	1
FANCI	LRIG3	0.218338	6.3392e-09	0.000293936
FANCI	LRP1B	-0.0917885	0.0156463	1
FANCI	LSM14A	0.392479	6.08408e-27	3.69924e-22
FANCI	LYL1	-0.0669885	0.0780252	1
FANCI	LZTR1	0.178473	2.26951e-06	0.0919378
FANCI	MACC1	0.114349	0.0025724	1
FANCI	MAF	-0.00309222	0.935239	1
FANCI	MAFB	-0.0380089	0.317729	1
FANCI	MALAT1	-0.135273	0.000355572	1
FANCI	MALT1	0.309076	8.33156e-17	4.64251e-12
FANCI	MAML2	0.15874	2.69397e-05	1
FANCI	MAP2K1	0.00484657	0.898659	1
FANCI	MAP2K2	0.0722042	0.0574573	1
FANCI	MAP2K4	-0.093634	0.0136679	1
FANCI	MAP3K1	0.567527	2.49695e-60	1.6358e-55
FANCI	MAP3K13	0.119712	0.00159353	1
FANCI	MAPK1	0.138951	0.000243434	1
FANCI	MAX	0.0786594	0.0384365	1
FANCI	MB21D2	0.0687056	0.0706784	1
FANCI	MDM2	0.108313	0.00430937	1
FANCI	MDM4	0.100776	0.00793366	1
FANCI	MDS2	0.0221656	0.560213	1
FANCI	MECOM	0.231761	6.64499e-10	3.19066e-05
FANCI	MED12	0.324813	1.72069e-18	9.79401e-14
FANCI	MEN1	0.37575	1.16205e-24	6.96791e-20
FANCI	MET	0.385513	5.62503e-26	3.40208e-21
FANCI	MGMT	-0.00320274	0.932929	1
FANCI	MITF	0.113733	0.00271445	1
FANCI	MLF1	0.102737	0.00679315	1
FANCI	MLH1	0.451344	4.41584e-36	2.78476e-31
FANCI	MLLT1	0.120467	0.00148743	1
FANCI	MLLT10	0.307252	1.28731e-16	7.15652e-12
FANCI	MLLT11	0.206541	4.09718e-08	0.00183361
FANCI	MLLT3	0.134674	0.000377862	1
FANCI	MLLT6	0.0939114	0.0133905	1
FANCI	MN1	-0.113271	0.0028258	1
FANCI	MNX1	0.182049	1.40619e-06	0.0578013
FANCI	MPL	-0.000861504	0.981939	1
FANCI	MSH2	0.449389	9.51099e-36	5.9923e-31
FANCI	MSH6	0.59095	1.78028e-66	1.17082e-61
FANCI	MSI2	0.200495	1.02284e-07	0.00448608
FANCI	MSN	0.257094	6.34951e-12	3.23323e-07
FANCI	MTCP1	0.0931944	0.014118	1
FANCI	MTOR	0.294868	2.27749e-15	1.2418e-10
FANCI	MUC1	0.143799	0.000145617	1
FANCI	MUC4	-0.00515606	0.892226	1
FANCI	MUTYH	0.282132	3.79146e-14	2.02587e-09
FANCI	MYB	0.0721339	0.0577011	1
FANCI	MYC	0.100345	0.00820596	1
FANCI	MYCL	0.0450348	0.236415	1
FANCI	MYCN	0.24217	1.0471e-10	5.15846e-06
FANCI	MYD88	0.335741	1.01362e-19	5.84567e-15
FANCI	MYH11	-0.00279778	0.941393	1
FANCI	MYH9	0.179021	2.11032e-06	0.0856728
FANCI	MYO5A	0.0593826	0.118336	1
FANCI	MYOD1	-0.0972576	0.0104147	1
FANCI	N4BP2	0.383679	1.00122e-25	6.04638e-21
FANCI	NAB2	0.316344	1.42858e-17	8.04032e-13
FANCI	NACA	0.111208	0.00337503	1
FANCI	NBEA	-0.107958	0.00443888	1
FANCI	NBN	0.232035	6.33583e-10	3.04405e-05
FANCI	NCKIPSD	-0.0669307	0.078283	1
FANCI	NCOA1	0.0153647	0.686384	1
FANCI	NCOA2	0.0595553	0.117267	1
FANCI	NCOA4	0.071786	0.0589206	1
FANCI	NCOR1	0.115046	0.00241998	1
FANCI	NCOR2	0.0822643	0.03036	1
FANCI	NDRG1	0.00202197	0.957627	1
FANCI	NF1	0.180057	1.8379e-06	0.0749075
FANCI	NF2	0.101236	0.00765179	1
FANCI	NFATC2	0.0849475	0.025336	1
FANCI	NFE2L2	0.209032	2.78758e-08	0.0012572
FANCI	NFIB	0.0272122	0.474487	1
FANCI	NFKB2	0.118753	0.00173857	1
FANCI	NFKBIE	0.118858	0.00172206	1
FANCI	NIN	0.292489	3.89262e-15	2.11502e-10
FANCI	NKX2-1	0.0849928	0.0252577	1
FANCI	NONO	0.484012	5.54278e-42	3.54766e-37
FANCI	NOTCH1	0.307081	1.3406e-16	7.45092e-12
FANCI	NOTCH2	0.158303	2.83656e-05	1
FANCI	NPM1	0.27754	1.00939e-13	5.352e-09
FANCI	NR4A3	0.0988025	0.00925092	1
FANCI	NRAS	0.529494	2.44951e-51	1.5901e-46
FANCI	NRG1	0.00467562	0.902215	1
FANCI	NSD1	0.396757	1.51196e-27	9.22495e-23
FANCI	NT5C2	0.0107368	0.777834	1
FANCI	NTHL1	0.0570183	0.133741	1
FANCI	NTRK1	0.0645627	0.0894492	1
FANCI	NTRK3	0.0691623	0.0688227	1
FANCI	NUMA1	0.0512713	0.177606	1
FANCI	NUP214	0.237801	2.2983e-10	1.12026e-05
FANCI	NUP98	0.332806	2.19302e-19	1.2605e-14
FANCI	NUTM2B	0.0186595	0.623876	1
FANCI	NUTM2D	-0.019574	0.606972	1
FANCI	OLIG2	0.148069	9.13631e-05	1
FANCI	OMD	-0.146403	0.000109753	1
FANCI	P2RY8	0.0835103	0.0279297	1
FANCI	PABPC1	0.148975	8.26252e-05	1
FANCI	PAFAH1B2	0.219218	5.49107e-09	0.000255264
FANCI	PALB2	0.303185	3.35737e-16	1.85485e-11
FANCI	PATZ1	0.211796	1.80801e-08	0.000822428
FANCI	PAX3	0.146851	0.000104494	1
FANCI	PAX5	0.0568404	0.13496	1
FANCI	PAX7	-0.0394834	0.299305	1
FANCI	PAX8	0.0379127	0.318956	1
FANCI	PBRM1	0.37788	6.05435e-25	3.63721e-20
FANCI	PBX1	0.184715	9.7794e-07	0.0406021
FANCI	PCBP1	0.20727	3.66218e-08	0.00164263
FANCI	PCM1	0.353058	8.99001e-22	5.2757e-17
FANCI	PDCD1LG2	0.0369069	0.331974	1
FANCI	PDE4DIP	-0.126756	0.00082486	1
FANCI	PDGFB	0.242381	1.00772e-10	4.96726e-06
FANCI	PDGFRA	0.427825	3.26951e-32	2.0357e-27
FANCI	PDGFRB	0.217263	7.54759e-09	0.000348925
FANCI	PER1	-0.00867595	0.819658	1
FANCI	PHF6	0.366259	2.00242e-23	1.19078e-18
FANCI	PICALM	0.104426	0.00593125	1
FANCI	PIK3CA	0.290044	6.71958e-15	3.63798e-10
FANCI	PIK3CB	0.0469671	0.216885	1
FANCI	PIK3R1	0.0248125	0.514332	1
FANCI	PIM1	0.209974	2.40663e-08	0.00108857
FANCI	PLAG1	0.0201659	0.596139	1
FANCI	PLCG1	0.279665	6.43081e-14	3.4228e-09
FANCI	PML	0.164433	1.35821e-05	0.519911
FANCI	PMS1	0.232243	6.11125e-10	2.93786e-05
FANCI	PMS2	0.257103	6.3381e-12	3.22749e-07
FANCI	POLD1	0.220203	4.67346e-09	0.000217891
FANCI	POLE	0.176781	2.83711e-06	0.114061
FANCI	POLG	0.386053	4.7435e-26	2.87015e-21
FANCI	POLQ	0.701757	7.48805e-104	4.97783e-99
FANCI	POT1	0.334119	1.55448e-19	8.94835e-15
FANCI	POU2AF1	-0.0309462	0.416	1
FANCI	POU5F1	0.142499	0.000167405	1
FANCI	PPARG	0.0261958	0.491154	1
FANCI	PPFIBP1	0.239908	1.57609e-10	7.72397e-06
FANCI	PPM1D	0.420043	5.3621e-31	3.32332e-26
FANCI	PPP2R1A	0.122632	0.00121782	1
FANCI	PPP6C	0.300364	6.4725e-16	3.56117e-11
FANCI	PRCC	0.281932	3.95773e-14	2.11426e-09
FANCI	PRDM1	0.167772	8.99118e-06	0.348786
FANCI	PRDM16	0.0430962	0.257223	1
FANCI	PRDM2	0.00464904	0.902768	1
FANCI	PREX2	0.00691575	0.855795	1
FANCI	PRF1	0.0970465	0.0105834	1
FANCI	PRKACA	0.250681	2.16518e-11	1.08785e-06
FANCI	PRKAR1A	0.162741	1.66876e-05	0.63401
FANCI	PRKCB	-0.189321	5.15822e-07	0.0217857
FANCI	PRPF40B	-0.00620574	0.870462	1
FANCI	PRRX1	0.10062	0.00803142	1
FANCI	PSIP1	0.188931	5.44897e-07	0.0229832
FANCI	PTCH1	0.123483	0.00112489	1
FANCI	PTEN	0.234143	4.38717e-10	2.11887e-05
FANCI	PTK6	-0.020791	0.584797	1
FANCI	PTPN11	0.130738	0.000560019	1
FANCI	PTPN13	0.23644	2.9269e-10	1.42227e-05
FANCI	PTPN6	0.0524195	0.168082	1
FANCI	PTPRB	-0.0544077	0.152502	1
FANCI	PTPRC	0.0710917	0.0614185	1
FANCI	PTPRD	0.00520463	0.891217	1
FANCI	PTPRK	0.110328	0.00363736	1
FANCI	PTPRT	-0.184813	9.64957e-07	0.0400814
FANCI	PWWP2A	0.222737	3.07472e-09	0.000144254
FANCI	QKI	0.12199	0.00129263	1
FANCI	RABEP1	0.245566	5.62235e-11	2.79217e-06
FANCI	RAC1	0.180836	1.6557e-06	0.0676851
FANCI	RAD17	0.334284	1.48849e-19	8.57013e-15
FANCI	RAD21	0.32325	2.55574e-18	1.45197e-13
FANCI	RAD51B	0.10317	0.00656172	1
FANCI	RAF1	0.365214	2.7237e-23	1.61801e-18
FANCI	RALGDS	-0.00587078	0.877397	1
FANCI	RANBP2	0.230594	8.13054e-10	3.89279e-05
FANCI	RAP1GDS1	0.0992603	0.00892905	1
FANCI	RARA	0.297785	1.17197e-15	6.42077e-11
FANCI	RB1	0.237344	2.49317e-10	1.21387e-05
FANCI	RBM10	0.227641	1.34797e-09	6.40217e-05
FANCI	RBM15	0.163443	1.53246e-05	0.583838
FANCI	RECQL4	0.296801	1.46738e-15	8.02672e-11
FANCI	REL	0.119276	0.00165805	1
FANCI	RET	0.00218539	0.954206	1
FANCI	RFWD3	0.552032	1.58778e-56	1.03689e-51
FANCI	RGPD3	-0.0650766	0.086923	1
FANCI	RGS7	-0.195858	2.02464e-07	0.00874138
FANCI	RHOA	0.240376	1.44882e-10	7.10804e-06
FANCI	RHOH	0.0549596	0.148377	1
FANCI	RMI2	0.617532	4.32025e-74	2.8527e-69
FANCI	RNF213	0.167105	9.77003e-06	0.378061
FANCI	RNF43	-0.0121865	0.748785	1
FANCI	ROBO2	0.262555	2.17423e-12	1.12014e-07
FANCI	RPL10	0.116318	0.0021626	1
FANCI	RPL22	0.205656	4.69197e-08	0.00209313
FANCI	RPL5	0.207871	3.33778e-08	0.00150023
FANCI	RPN1	0.352248	1.1286e-21	6.61876e-17
FANCI	RSPO2	-0.112373	0.00305394	1
FANCI	RSPO3	-0.0787876	0.0381208	1
FANCI	RUNX1	0.256894	6.60064e-12	3.36005e-07
FANCI	RUNX1T1	-0.0701443	0.0649677	1
FANCI	SALL4	0.115222	0.00238263	1
FANCI	SBDS	0.0224329	0.555491	1
FANCI	SDC4	-0.0251641	0.508388	1
FANCI	SDHA	-0.0197481	0.603775	1
FANCI	SDHAF2	0.0890044	0.0191061	1
FANCI	SDHB	0.173195	4.52226e-06	0.179403
FANCI	SDHC	0.235132	3.68752e-10	1.7859e-05
FANCI	SEPT5	-0.142035	0.00017589	1
FANCI	SEPT6	0.196229	1.91827e-07	0.00829422
FANCI	SEPT9	0.395639	2.18015e-27	1.32889e-22
FANCI	SET	0.50024	3.68726e-45	2.37382e-40
FANCI	SETBP1	0.116612	0.00210686	1
FANCI	SETD1B	0.311996	4.12714e-17	2.30955e-12
FANCI	SETD2	0.36146	8.14796e-23	4.82449e-18
FANCI	SETDB1	0.380829	2.43538e-25	1.46712e-20
FANCI	SF3B1	0.232826	5.52186e-10	2.65833e-05
FANCI	SFPQ	0.372232	3.37497e-24	2.018e-19
FANCI	SFRP4	0.0627368	0.0989053	1
FANCI	SGK1	0.00934663	0.805984	1
FANCI	SH2B3	0.215162	1.05872e-08	0.000486557
FANCI	SH3GL1	0.275265	1.62862e-13	8.60105e-09
FANCI	SIRPA	-0.158509	2.76846e-05	1
FANCI	SIX1	0.293477	3.11759e-15	1.69669e-10
FANCI	SIX2	0.265836	1.12851e-12	5.85372e-08
FANCI	SKI	0.171139	5.88332e-06	0.23152
FANCI	SLC34A2	0.109332	0.00395668	1
FANCI	SLC45A3	-0.0939043	0.0133975	1
FANCI	SMAD2	0.322757	2.8941e-18	1.64298e-13
FANCI	SMAD3	0.0383959	0.312823	1
FANCI	SMAD4	0.381645	1.89013e-25	1.13946e-20
FANCI	SMARCA4	0.296833	1.45698e-15	7.97042e-11
FANCI	SMARCB1	0.252429	1.55524e-11	7.84402e-07
FANCI	SMARCD1	0.51634	1.74269e-48	1.12754e-43
FANCI	SMARCE1	0.548735	9.64872e-56	6.2955e-51
FANCI	SMC1A	0.452712	2.57326e-36	1.62367e-31
FANCI	SMO	0.2422	1.04133e-10	5.13055e-06
FANCI	SND1	0.120198	0.00152447	1
FANCI	SNX29	0.0292255	0.442408	1
FANCI	SOCS1	0.109655	0.00385036	1
FANCI	SOX2	0.230899	7.71303e-10	3.69539e-05
FANCI	SOX21	0.0275463	0.469077	1
FANCI	SPECC1	0.116364	0.0021537	1
FANCI	SPEN	0.207447	3.56341e-08	0.00159933
FANCI	SPOP	0.195796	2.04322e-07	0.00881936
FANCI	SRC	0.194566	2.44211e-07	0.0104981
FANCI	SRGAP3	-0.0452494	0.234186	1
FANCI	SRSF2	0.442639	1.29582e-34	8.13375e-30
FANCI	SRSF3	0.491285	2.1926e-43	1.40747e-38
FANCI	SS18	0.382503	1.44638e-25	8.72588e-21
FANCI	SS18L1	0.255459	8.70898e-12	4.4212e-07
FANCI	STAG1	0.30479	2.30379e-16	1.27588e-11
FANCI	STAG2	0.309583	7.37991e-17	4.11526e-12
FANCI	STAT3	0.280186	5.75436e-14	3.06535e-09
FANCI	STAT5B	0.25607	7.74074e-12	3.93408e-07
FANCI	STAT6	0.0850127	0.0252235	1
FANCI	STIL	0.631045	3.00188e-78	1.98493e-73
FANCI	STK11	0.086647	0.0225398	1
FANCI	STRN	0.14613	0.000113086	1
FANCI	SUFU	0.0904884	0.0171868	1
FANCI	SUZ12	0.508552	7.44845e-47	4.80835e-42
FANCI	SYK	0.0376168	0.322752	1
FANCI	TAF15	0.231609	6.82158e-10	3.27422e-05
FANCI	TAL1	-0.157091	3.27074e-05	1
FANCI	TAL2	0.205054	5.14434e-08	0.00229067
FANCI	TBL1XR1	0.276565	1.23967e-13	6.56119e-09
FANCI	TBX3	0.119528	0.00162051	1
FANCI	TCEA1	0.239408	1.72432e-10	8.43812e-06
FANCI	TCF12	0.159611	2.4294e-05	0.910605
FANCI	TCF3	0.402454	2.29303e-28	1.40471e-23
FANCI	TCF7L2	0.243559	8.12881e-11	4.01864e-06
FANCI	TCL1A	0.0416616	0.273415	1
FANCI	TEC	0.0679715	0.0737469	1
FANCI	TERT	0.2437	7.92221e-11	3.91801e-06
FANCI	TET1	0.0154933	0.6839	1
FANCI	TET2	0.187903	6.29205e-07	0.0264461
FANCI	TFE3	0.042931	0.259052	1
FANCI	TFEB	0.00438625	0.908239	1
FANCI	TFG	0.30601	1.72791e-16	9.58853e-12
FANCI	TFPT	0.0149748	0.693935	1
FANCI	TFRC	0.350211	1.99494e-21	1.16728e-16
FANCI	TGFBR2	0.07892	0.0377969	1
FANCI	THRAP3	0.425916	6.53737e-32	4.06585e-27
FANCI	TLX1	-0.0206193	0.587901	1
FANCI	TMEM127	0.191507	3.78649e-07	0.0161115
FANCI	TMPRSS2	0.0293788	0.440016	1
FANCI	TNC	0.201367	8.97951e-08	0.00395153
FANCI	TNFAIP3	0.106824	0.00487606	1
FANCI	TNFRSF14	0.0747171	0.0492849	1
FANCI	TNFRSF17	0.020349	0.592806	1
FANCI	TOP1	0.347577	4.14136e-21	2.41748e-16
FANCI	TP53	0.436025	1.58336e-33	9.90585e-29
FANCI	TP63	0.165037	1.26123e-05	0.48421
FANCI	TPM3	0.333043	2.06129e-19	1.18512e-14
FANCI	TPM4	0.385246	6.11765e-26	3.69904e-21
FANCI	TPR	0.380767	2.48254e-25	1.49541e-20
FANCI	TRAF7	0.28277	3.30409e-14	1.76762e-09
FANCI	TRIM24	0.570932	3.42152e-61	2.24335e-56
FANCI	TRIM27	0.39529	2.44278e-27	1.48861e-22
FANCI	TRIM33	0.190571	4.32414e-07	0.0183396
FANCI	TRIP11	0.265149	1.29548e-12	6.71083e-08
FANCI	TRRAP	0.330081	4.45738e-19	2.55292e-14
FANCI	TSC1	0.188475	5.80843e-07	0.0244628
FANCI	TSC2	0.067335	0.0764946	1
FANCI	TSHR	0.00129822	0.972786	1
FANCI	U2AF1	0.298558	9.81494e-16	5.38457e-11
FANCI	UBR5	0.221723	3.6374e-09	0.000170209
FANCI	USP44	0.100763	0.00794151	1
FANCI	USP6	0.199127	1.25323e-07	0.00547211
FANCI	USP8	0.207151	3.72967e-08	0.0016722
FANCI	VAV1	0.0231646	0.542666	1
FANCI	VHL	0.351771	1.29037e-21	7.56326e-17
FANCI	VTI1A	0.17863	2.22286e-06	0.0900927
FANCI	WAS	-0.0175642	0.644385	1
FANCI	WIF1	-0.102326	0.00701913	1
FANCI	WNK2	-0.105006	0.00565841	1
FANCI	WRN	0.437306	9.79541e-34	6.13183e-29
FANCI	WT1	0.026997	0.47799	1
FANCI	WWTR1	0.171978	5.28631e-06	0.208651
FANCI	XPA	0.202942	7.08635e-08	0.00313472
FANCI	XPC	0.158249	2.85452e-05	1
FANCI	XPO1	0.428177	2.87576e-32	1.79088e-27
FANCI	YWHAE	0.210159	2.33818e-08	0.00105824
FANCI	ZBTB16	-0.0982171	0.00967749	1
FANCI	ZCCHC8	0.291868	4.47401e-15	2.42872e-10
FANCI	ZEB1	0.282496	3.50578e-14	1.87457e-09
FANCI	ZFHX3	0.138192	0.00026342	1
FANCI	ZMYM2	0.270995	3.95003e-13	2.06922e-08
FANCI	ZMYM3	0.297785	1.17186e-15	6.4203e-11
FANCI	ZNF331	0.276048	1.38218e-13	7.30926e-09
FANCI	ZNF384	0.250118	2.40787e-11	1.20825e-06
FANCI	ZNF429	0.163997	1.43251e-05	0.547118
FANCI	ZNF521	0.234322	4.25143e-10	2.05421e-05
FANCI	ZNRF3	0.0235217	0.536461	1
FANCI	ZRSR2	0.155465	3.95248e-05	1
MKI67	ABI1	0.125554	0.000925141	1
MKI67	ABL1	0.40779	3.79137e-29	2.33199e-24
MKI67	ABL2	0.245865	5.32051e-11	2.64424e-06
MKI67	ACKR3	0.201891	8.30116e-08	0.00365932
MKI67	ACSL3	0.223577	2.67341e-09	0.000125709
MKI67	ACSL6	-0.150641	6.85731e-05	1
MKI67	ACVR1	0.288849	8.7572e-15	4.73283e-10
MKI67	ACVR2A	0.294359	2.55539e-15	1.39228e-10
MKI67	AFF1	0.148079	9.12658e-05	1
MKI67	AFF3	0.13924	0.000236202	1
MKI67	AFF4	0.403488	1.62192e-28	9.94333e-24
MKI67	AKAP9	0.19202	3.51999e-07	0.0150008
MKI67	AKT1	0.404777	1.05152e-28	6.45339e-24
MKI67	AKT2	0.349932	2.156e-21	1.26126e-16
MKI67	AKT3	-0.0332358	0.382341	1
MKI67	ALDH2	-0.306406	1.57341e-16	8.73556e-12
MKI67	ALK	0.0741399	0.0510705	1
MKI67	AMER1	0.275882	1.43126e-13	7.56721e-09
MKI67	ANK1	-0.14985	7.49318e-05	1
MKI67	APC	0.104076	0.00610132	1
MKI67	APOBEC3B	0.437255	9.9847e-34	6.25012e-29
MKI67	AR	0.104076	0.00610136	1
MKI67	ARAF	-0.0182012	0.632422	1
MKI67	ARHGAP26	0.00148873	0.968795	1
MKI67	ARHGAP5	0.184876	9.56599e-07	0.0397438
MKI67	ARHGEF10	0.208924	2.83483e-08	0.00127823
MKI67	ARHGEF10L	-0.00525368	0.890198	1
MKI67	ARHGEF12	0.256891	6.60414e-12	3.36171e-07
MKI67	ARID1A	0.469501	2.77963e-39	1.76754e-34
MKI67	ARID1B	0.40378	1.47082e-28	9.01875e-24
MKI67	ARID2	0.446667	2.74629e-35	1.72766e-30
MKI67	ARNT	0.345168	8.02821e-21	4.67748e-16
MKI67	ASPSCR1	-0.0885947	0.0196679	1
MKI67	ASXL1	0.533102	3.84214e-52	2.49712e-47
MKI67	ASXL2	0.294764	2.33138e-15	1.27105e-10
MKI67	ATF1	0.481746	1.49282e-41	9.54417e-37
MKI67	ATIC	-0.0843104	0.0264589	1
MKI67	ATM	0.239838	1.596e-10	7.81944e-06
MKI67	ATP1A1	0.131699	0.000509235	1
MKI67	ATP2B3	-0.143123	0.000156593	1
MKI67	ATR	0.146745	0.000105715	1
MKI67	ATRX	0.378438	5.10035e-25	3.06577e-20
MKI67	AXIN1	0.30239	4.04269e-16	2.23132e-11
MKI67	AXIN2	0.149555	7.74471e-05	1
MKI67	B2M	0.18472	9.7738e-07	0.0405818
MKI67	BAP1	0.000561161	0.988235	1
MKI67	BARD1	0.258675	4.66733e-12	2.38449e-07
MKI67	BAX	0.180841	1.65476e-06	0.0676515
MKI67	BAZ1A	0.593041	4.75318e-67	3.12736e-62
MKI67	BCL10	0.478403	6.35159e-41	4.05447e-36
MKI67	BCL11A	-0.0946329	0.0126919	1
MKI67	BCL11B	0.119205	0.00166874	1
MKI67	BCL2	0.0877674	0.0208463	1
MKI67	BCL2L12	0.271741	3.38702e-13	1.77721e-08
MKI67	BCL3	0.105925	0.00524985	1
MKI67	BCL6	0.26678	9.3273e-13	4.84702e-08
MKI67	BCL7A	0.24184	1.11171e-10	5.47349e-06
MKI67	BCL9	0.411797	9.60262e-30	5.92174e-25
MKI67	BCL9L	0.288984	8.50008e-15	4.59489e-10
MKI67	BCLAF1	0.471226	1.3478e-39	8.57713e-35
MKI67	BCOR	0.554824	3.38874e-57	2.21421e-52
MKI67	BCORL1	0.490066	3.78759e-43	2.43008e-38
MKI67	BCR	-0.137377	0.000286591	1
MKI67	BIRC3	0.0458053	0.228483	1
MKI67	BIRC6	0.260191	3.4684e-12	1.77821e-07
MKI67	BLM	0.253239	1.33282e-11	6.735e-07
MKI67	BMP5	0.188867	5.49764e-07	0.0231863
MKI67	BMPR1A	0.299656	7.62178e-16	4.18817e-11
MKI67	BRAF	0.231677	6.74228e-10	3.2367e-05
MKI67	BRCA1	0.716664	3.02009e-110	2.0093e-105
MKI67	BRCA2	0.722279	9.18645e-113	6.11377e-108
MKI67	BRD3	0.403297	1.72956e-28	1.06015e-23
MKI67	BRD4	0.452254	3.08386e-36	1.94533e-31
MKI67	BRIP1	0.473761	4.62077e-40	2.94398e-35
MKI67	BTG1	0.309581	7.3831e-17	4.11696e-12
MKI67	BTK	0.0473088	0.213556	1
MKI67	BUB1B	0.810047	2.38559e-162	1.59181e-157
MKI67	C15orf65	0.0824893	0.0299083	1
MKI67	CACNA1D	-0.0356605	0.348572	1
MKI67	CALR	0.123219	0.00115294	1
MKI67	CAMTA1	0.146129	0.000113093	1
MKI67	CANT1	0.44897	1.12043e-35	7.05735e-31
MKI67	CARD11	-0.0776985	0.0408741	1
MKI67	CARS	0.226701	1.58109e-09	7.49198e-05
MKI67	CASP3	0.506782	1.72486e-46	1.11282e-41
MKI67	CASP8	0.321421	4.04966e-18	2.29527e-13
MKI67	CASP9	0.0701474	0.0649557	1
MKI67	CBFA2T3	-0.0847839	0.0256205	1
MKI67	CBFB	0.429054	2.08785e-32	1.30111e-27
MKI67	CBL	0.473987	4.1981e-40	2.67507e-35
MKI67	CBLB	0.277711	9.73512e-14	5.16322e-09
MKI67	CCDC6	0.228051	1.25716e-09	5.97781e-05
MKI67	CCNB1IP1	0.155525	3.92543e-05	1
MKI67	CCNC	0.424343	1.15348e-31	7.1667e-27
MKI67	CCND1	0.198389	1.39754e-07	0.00608504
MKI67	CCND2	0.467711	5.86349e-39	3.72513e-34
MKI67	CCND3	0.0510001	0.179914	1
MKI67	CCNE1	0.303366	3.21856e-16	1.77854e-11
MKI67	CCR4	0.0453522	0.233124	1
MKI67	CCR7	0.102181	0.00710014	1
MKI67	CD209	0.00735586	0.846728	1
MKI67	CD274	0.063421	0.0952729	1
MKI67	CD28	0.0703668	0.0641191	1
MKI67	CD74	-0.0134244	0.724258	1
MKI67	CD79A	0.037493	0.324347	1
MKI67	CD79B	-0.013692	0.718991	1
MKI67	CDC73	0.379165	4.07635e-25	2.45185e-20
MKI67	CDH1	0.0726458	0.0559447	1
MKI67	CDH10	0.0590723	0.120275	1
MKI67	CDH11	0.327311	9.09682e-19	5.19428e-14
MKI67	CDK12	0.411226	1.16901e-29	7.20592e-25
MKI67	CDK4	0.251555	1.83572e-11	9.23898e-07
MKI67	CDK6	0.152089	5.82227e-05	1
MKI67	CDKN1A	0.0762369	0.0448323	1
MKI67	CDKN1B	0.223741	2.60113e-09	0.000122349
MKI67	CDKN2A	0.178853	2.15794e-06	0.0875499
MKI67	CDKN2C	0.596649	4.7601e-68	3.13391e-63
MKI67	CEBPA	0.012558	0.741397	1
MKI67	CEP89	0.429668	1.66774e-32	1.03975e-27
MKI67	CHCHD7	0.0475762	0.210976	1
MKI67	CHD2	0.117421	0.00196	1
MKI67	CHD4	0.25092	2.0698e-11	1.04041e-06
MKI67	CHEK2	0.458433	2.61823e-37	1.6564e-32
MKI67	CHIC2	0.367351	1.44977e-23	8.63018e-19
MKI67	CHST11	0.316259	1.45878e-17	8.20945e-13
MKI67	CIC	0.229254	1.02359e-09	4.88273e-05
MKI67	CIITA	0.0408711	0.282628	1
MKI67	CLIP1	0.266948	9.01593e-13	4.68639e-08
MKI67	CLP1	0.519004	4.7175e-49	3.05434e-44
MKI67	CLTC	0.300806	5.84301e-16	3.2171e-11
MKI67	CLTCL1	-0.130668	0.000563893	1
MKI67	CNBP	0.255979	7.87847e-12	4.0036e-07
MKI67	CNOT3	0.0452556	0.234122	1
MKI67	CNTNAP2	-0.155001	4.1709e-05	1
MKI67	CNTRL	0.613168	8.62147e-73	5.68957e-68
MKI67	COL1A1	0.0758681	0.0458803	1
MKI67	COL2A1	0.0787669	0.0381715	1
MKI67	COL3A1	0.0927672	0.0145679	1
MKI67	COX6C	-0.0536214	0.158527	1
MKI67	CPEB3	-0.142527	0.000166899	1
MKI67	CREB1	0.41905	7.62139e-31	4.7197e-26
MKI67	CREB3L1	0.040972	0.28144	1
MKI67	CREB3L2	0.352106	1.17462e-21	6.88799e-17
MKI67	CREBBP	0.466564	9.43685e-39	5.99259e-34
MKI67	CRNKL1	0.223257	2.81997e-09	0.000132482
MKI67	CRTC1	-0.0920886	0.0153084	1
MKI67	CRTC3	0.368844	9.30651e-24	5.54882e-19
MKI67	CSF1R	-0.0951527	0.0122088	1
MKI67	CSF3R	-0.0342108	0.368528	1
MKI67	CSMD3	-0.0245474	0.518837	1
MKI67	CTCF	0.500038	4.04838e-45	2.60623e-40
MKI67	CTNNA2	-0.0390051	0.305202	1
MKI67	CTNNB1	0.40869	2.78878e-29	1.71638e-24
MKI67	CTNND1	0.42192	2.74945e-31	1.70609e-26
MKI67	CTNND2	0.00766211	0.84043	1
MKI67	CUL3	0.206242	4.28974e-08	0.00191755
MKI67	CUX1	0.0286297	0.45177	1
MKI67	CXCR4	0.234903	3.83909e-10	1.85808e-05
MKI67	CYLD	0.133448	0.000427608	1
MKI67	CYP2C8	0.101729	0.00735942	1
MKI67	CYSLTR2	0.266565	9.74225e-13	5.06003e-08
MKI67	DAXX	0.56161	7.4721e-59	4.88839e-54
MKI67	DCAF12L2	0.0834071	0.0281244	1
MKI67	DCC	0.231291	7.20757e-10	3.45711e-05
MKI67	DCTN1	-0.163166	1.58492e-05	0.603267
MKI67	DDB2	0.0716799	0.0592968	1
MKI67	DDIT3	0.0683452	0.0721715	1
MKI67	DDR2	0.208402	3.07389e-08	0.00138374
MKI67	DDX10	0.18728	6.86197e-07	0.0287695
MKI67	DDX3X	0.359017	1.64978e-22	9.74411e-18
MKI67	DDX5	0.433407	4.20101e-33	2.62454e-28
MKI67	DDX6	0.288307	9.87124e-15	5.33017e-10
MKI67	DEK	0.734639	1.57778e-118	1.05061e-113
MKI67	DGCR8	0.483225	7.82659e-42	5.0073e-37
MKI67	DICER1	0.233727	4.71826e-10	2.27633e-05
MKI67	DNAJB1	0.181932	1.42857e-06	0.0586927
MKI67	DNM2	0.186535	7.61037e-07	0.0318114
MKI67	DNMT3A	0.503872	6.79062e-46	4.37703e-41
MKI67	DROSHA	0.00971089	0.798582	1
MKI67	EBF1	0.245821	5.36473e-11	2.666e-06
MKI67	ECT2L	-0.0536112	0.158606	1
MKI67	EED	0.370099	6.40111e-24	3.8212e-19
MKI67	EGFR	0.0692869	0.0683232	1
MKI67	EIF1AX	0.359891	1.28298e-22	7.58497e-18
MKI67	EIF3E	0.113645	0.00273547	1
MKI67	EIF4A2	0.151995	5.88432e-05	1
MKI67	ELF3	0.0475812	0.210928	1
MKI67	ELF4	0.341246	2.33011e-20	1.35233e-15
MKI67	ELK4	0.489273	5.39988e-43	3.46337e-38
MKI67	ELL	0.301637	4.81736e-16	2.65542e-11
MKI67	ELN	0.155486	3.94314e-05	1
MKI67	EML4	0.568546	1.38082e-60	9.04739e-56
MKI67	EP300	0.379958	3.1902e-25	1.92037e-20
MKI67	EPAS1	0.0475977	0.21077	1
MKI67	EPHA3	0.24294	9.10147e-11	4.49303e-06
MKI67	EPHA7	0.110529	0.00357587	1
MKI67	EPS15	-0.045527	0.231326	1
MKI67	ERBB2	0.156106	3.66909e-05	1
MKI67	ERBB3	0.120677	0.00145906	1
MKI67	ERBB4	-0.109867	0.00378195	1
MKI67	ERC1	0.0422799	0.266352	1
MKI67	ERCC2	0.0754759	0.0470177	1
MKI67	ERCC3	0.372224	3.38278e-24	2.02263e-19
MKI67	ERCC4	0.267954	7.35305e-13	3.83028e-08
MKI67	ERCC5	0.113286	0.0028221	1
MKI67	ERG	0.179448	1.9937e-06	0.0810737
MKI67	ESR1	0.0526518	0.166202	1
MKI67	ETNK1	0.397812	1.06935e-27	6.52996e-23
MKI67	ETV1	0.317062	1.19711e-17	6.74306e-13
MKI67	ETV4	0.155451	3.9592e-05	1
MKI67	ETV5	0.219339	5.38396e-09	0.000250365
MKI67	ETV6	0.433714	3.74805e-33	2.3419e-28
MKI67	EWSR1	0.300988	5.6008e-16	3.08453e-11
MKI67	EXT1	0.529632	2.28356e-51	1.48242e-46
MKI67	EXT2	0.466565	9.43516e-39	5.99166e-34
MKI67	EZH2	0.757825	2.86835e-130	1.91138e-125
MKI67	EZR	-0.042899	0.259408	1
MKI67	FAM131B	0.2034	6.61346e-08	0.00292917
MKI67	FAM135B	-0.00379122	0.920643	1
MKI67	FANCA	0.310584	5.80233e-17	3.24031e-12
MKI67	FANCC	0.668371	6.98178e-91	4.63108e-86
MKI67	FANCD2	0.696599	9.88666e-102	6.57008e-97
MKI67	FANCE	0.561991	6.01738e-59	3.93717e-54
MKI67	FANCF	0.442827	1.20618e-34	7.57194e-30
MKI67	FANCG	0.204828	5.32482e-08	0.00236949
MKI67	FAS	0.146896	0.000103983	1
MKI67	FAT1	0.306013	1.72661e-16	9.58148e-12
MKI67	FAT3	-0.0151587	0.69037	1
MKI67	FAT4	0.169003	7.70731e-06	0.300531
MKI67	FBLN2	0.0214512	0.572926	1
MKI67	FBXO11	0.432259	6.42759e-33	4.013e-28
MKI67	FBXW7	-0.101161	0.00769659	1
MKI67	FCGR2B	-0.00200718	0.957936	1
MKI67	FEN1	0.58218	4.0792e-64	2.67902e-59
MKI67	FES	0.0599017	0.115147	1
MKI67	FEV	0.129678	0.000621474	1
MKI67	FGFR1	0.344476	9.70102e-21	5.64764e-16
MKI67	FGFR1OP	0.543707	1.4561e-54	9.49071e-50
MKI67	FGFR2	-0.118424	0.00179107	1
MKI67	FGFR3	-0.0914284	0.0160603	1
MKI67	FGFR4	0.0334039	0.379937	1
MKI67	FH	0.253415	1.28889e-11	6.51585e-07
MKI67	FHIT	0.00975985	0.797588	1
MKI67	FIP1L1	0.30868	9.1591e-17	5.10107e-12
MKI67	FKBP9	0.324828	1.71395e-18	9.75652e-14
MKI67	FLCN	0.279323	6.917e-14	3.67998e-09
MKI67	FLI1	0.0910853	0.0164638	1
MKI67	FLNA	0.0231269	0.543323	1
MKI67	FLT3	-0.127541	0.000764904	1
MKI67	FLT4	0.265859	1.12309e-12	5.82614e-08
MKI67	FNBP1	0.0347575	0.36092	1
MKI67	FOXA1	0.108821	0.00413005	1
MKI67	FOXL2	0.0471508	0.21509	1
MKI67	FOXO1	0.317395	1.10275e-17	6.21457e-13
MKI67	FOXO3	0.262892	2.03347e-12	1.04836e-07
MKI67	FOXO4	-0.181999	1.41567e-06	0.0581771
MKI67	FOXP1	0.168956	7.75292e-06	0.302217
MKI67	FOXR1	-0.00479002	0.899835	1
MKI67	FSTL3	-0.0643395	0.0905646	1
MKI67	FUBP1	0.183417	1.1679e-06	0.0482578
MKI67	FUS	0.215407	1.01795e-08	0.000468146
MKI67	GAS7	-0.0228494	0.548173	1
MKI67	GATA1	0.0124212	0.744116	1
MKI67	GATA2	0.0258571	0.496777	1
MKI67	GATA3	0.0650962	0.086828	1
MKI67	GLI1	0.143991	0.000142641	1
MKI67	GMPS	0.632538	1.0121e-78	6.69341e-74
MKI67	GNA11	0.370963	4.94202e-24	2.95206e-19
MKI67	GNAQ	0.148178	9.02693e-05	1
MKI67	GNAS	0.161142	2.02362e-05	0.763442
MKI67	GOLGA5	0.202356	7.74147e-08	0.00341848
MKI67	GOPC	0.300716	5.96529e-16	3.28389e-11
MKI67	GPC3	0.116526	0.00212304	1
MKI67	GPC5	-0.113586	0.00274949	1
MKI67	GPHN	-0.148996	8.24324e-05	1
MKI67	GRIN2A	-0.108857	0.00411765	1
MKI67	GRM3	-0.15555	3.91402e-05	1
MKI67	H3F3A	0.428047	3.01536e-32	1.87772e-27
MKI67	H3F3B	0.273239	2.48457e-13	1.30716e-08
MKI67	HERPUD1	-0.000228325	0.995213	1
MKI67	HEY1	0.128086	0.000725683	1
MKI67	HIF1A	0.326444	1.13586e-18	6.47894e-14
MKI67	HIP1	0.336167	9.05527e-20	5.22498e-15
MKI67	HIST1H4I	-0.0440641	0.246679	1
MKI67	HLA-A	0.0673573	0.0763968	1
MKI67	HLF	-0.180882	1.64565e-06	0.0672957
MKI67	HMGA1	0.386789	3.75791e-26	2.2753e-21
MKI67	HMGA2	0.193154	2.99267e-07	0.0128008
MKI67	HMGN2P46	0.0769362	0.0428999	1
MKI67	HNF1A	0.0653823	0.0854477	1
MKI67	HNRNPA2B1	0.492578	1.22463e-43	7.86447e-39
MKI67	HOOK3	0.180953	1.62987e-06	0.0666813
MKI67	HOXA11	0.194322	2.52982e-07	0.0108633
MKI67	HOXA13	0.190335	4.4713e-07	0.0189485
MKI67	HOXA9	0.333949	1.62546e-19	9.35535e-15
MKI67	HOXD11	0.291684	4.66178e-15	2.53004e-10
MKI67	HOXD13	0.348601	3.12055e-21	1.82324e-16
MKI67	HRAS	-0.139911	0.000220167	1
MKI67	HSP90AA1	0.228784	1.1093e-09	5.28669e-05
MKI67	HSP90AB1	0.283292	2.95203e-14	1.5806e-09
MKI67	ID3	0.0545485	0.151441	1
MKI67	IDH1	0.488046	9.32855e-43	5.9797e-38
MKI67	IDH2	0.235159	3.66987e-10	1.77754e-05
MKI67	IGF2BP2	0.294365	2.55187e-15	1.39038e-10
MKI67	IKBKB	0.22957	9.69647e-10	4.63007e-05
MKI67	IKZF1	0.0372797	0.327109	1
MKI67	IL21R	-0.00723107	0.849297	1
MKI67	IL6ST	0.214811	1.11994e-08	0.000514264
MKI67	IL7R	0.0966388	0.0109161	1
MKI67	IRF4	0.0757069	0.0463449	1
MKI67	IRS4	0.00884757	0.816153	1
MKI67	ITGAV	0.27529	1.6202e-13	8.55693e-09
MKI67	ITK	0.152382	5.6318e-05	1
MKI67	JAK1	0.209655	2.52966e-08	0.00114298
MKI67	JAK2	0.209388	2.63731e-08	0.0011908
MKI67	JAK3	0.0161396	0.671468	1
MKI67	JAZF1	0.160591	2.16151e-05	0.813529
MKI67	JUN	0.207788	3.38087e-08	0.00151909
MKI67	KAT6A	0.317916	9.69505e-18	5.4684e-13
MKI67	KAT6B	0.25888	4.48459e-12	2.29216e-07
MKI67	KAT7	0.377278	7.28289e-25	4.37316e-20
MKI67	KCNJ5	-0.0163628	0.667196	1
MKI67	KDM5A	0.411808	9.5654e-30	5.89889e-25
MKI67	KDM5C	0.36074	1.0039e-22	5.93907e-18
MKI67	KDM6A	0.416142	2.12064e-30	1.31121e-25
MKI67	KDR	0.298248	1.05383e-15	5.77813e-11
MKI67	KDSR	0.244034	7.45227e-11	3.68843e-06
MKI67	KEAP1	-0.0666777	0.0794191	1
MKI67	KIAA1549	0.478183	6.98166e-41	4.45625e-36
MKI67	KIF5B	0.331714	2.91631e-19	1.67341e-14
MKI67	KIT	0.0314164	0.40895	1
MKI67	KLF4	0.0068086	0.858005	1
MKI67	KLF6	0.228562	1.15222e-09	5.48757e-05
MKI67	KMT2A	0.263894	1.66532e-12	8.60419e-08
MKI67	KMT2C	0.318546	8.29446e-18	4.6833e-13
MKI67	KMT2D	0.325246	1.54111e-18	8.77633e-14
MKI67	KNSTRN	0.778199	9.74755e-142	6.49967e-137
MKI67	KRAS	0.339727	3.50661e-20	2.03229e-15
MKI67	KTN1	0.245558	5.63153e-11	2.79667e-06
MKI67	LARP4B	0.353567	7.78717e-22	4.57239e-17
MKI67	LASP1	0.331021	3.49225e-19	2.00228e-14
MKI67	LATS1	0.398469	8.61274e-28	5.26212e-23
MKI67	LATS2	0.263669	1.74185e-12	8.99493e-08
MKI67	LCK	0.077736	0.0407765	1
MKI67	LCP1	0.0798452	0.035599	1
MKI67	LEF1	0.249824	2.54452e-11	1.27598e-06
MKI67	LEPROTL1	0.463817	2.9293e-38	1.85814e-33
MKI67	LIFR	-0.0153623	0.686431	1
MKI67	LMNA	0.0494193	0.193806	1
MKI67	LMO1	0.22989	9.1775e-10	4.3862e-05
MKI67	LMO2	0.0260985	0.492765	1
MKI67	LPP	0.196799	1.7651e-07	0.00764589
MKI67	LRIG3	0.281716	4.1462e-14	2.21411e-09
MKI67	LRP1B	0.023478	0.537218	1
MKI67	LSM14A	0.435565	1.88079e-33	1.17638e-28
MKI67	LYL1	-0.175717	3.26134e-06	0.13061
MKI67	LZTR1	0.168678	8.02789e-06	0.312542
MKI67	MACC1	0.124722	0.00100111	1
MKI67	MAF	0.0851581	0.024974	1
MKI67	MAFB	0.040177	0.290889	1
MKI67	MALAT1	-0.0320412	0.39969	1
MKI67	MALT1	0.501989	1.63649e-45	1.05432e-40
MKI67	MAML2	0.310783	5.53107e-17	3.08955e-12
MKI67	MAP2K1	0.0433664	0.254248	1
MKI67	MAP2K2	-0.102715	0.00680471	1
MKI67	MAP2K4	-0.0151943	0.68968	1
MKI67	MAP3K1	0.574317	4.6363e-62	3.04118e-57
MKI67	MAP3K13	0.219778	5.01067e-09	0.000233307
MKI67	MAPK1	0.186511	7.63527e-07	0.0319131
MKI67	MAX	0.159259	2.53329e-05	0.948237
MKI67	MB21D2	0.0989658	0.00913492	1
MKI67	MDM2	0.0343712	0.366286	1
MKI67	MDM4	0.145029	0.000127488	1
MKI67	MDS2	0.0118573	0.755353	1
MKI67	MECOM	0.227089	1.48051e-09	7.02279e-05
MKI67	MED12	0.463885	2.84917e-38	1.80737e-33
MKI67	MEN1	0.426214	5.8699e-32	3.65161e-27
MKI67	MET	0.264366	1.51539e-12	7.83717e-08
MKI67	MGMT	-0.13496	0.000367056	1
MKI67	MITF	0.160151	2.27831e-05	0.855725
MKI67	MLF1	0.136003	0.000330053	1
MKI67	MLH1	0.533962	2.4635e-52	1.6015e-47
MKI67	MLLT1	0.187459	6.6938e-07	0.0280838
MKI67	MLLT10	0.392841	5.41209e-27	3.29174e-22
MKI67	MLLT11	0.28062	5.24494e-14	2.79587e-09
MKI67	MLLT3	0.298912	9.04682e-16	4.9658e-11
MKI67	MLLT6	0.0891939	0.0188511	1
MKI67	MN1	-0.00158763	0.966723	1
MKI67	MNX1	0.177693	2.51628e-06	0.101544
MKI67	MPL	-0.0192913	0.612174	1
MKI67	MSH2	0.482685	9.9116e-42	6.33936e-37
MKI67	MSH6	0.716785	2.66996e-110	1.77638e-105
MKI67	MSI2	0.231515	6.93365e-10	3.32739e-05
MKI67	MSN	0.330447	4.05367e-19	2.32283e-14
MKI67	MTCP1	-0.0405554	0.286366	1
MKI67	MTOR	0.380413	2.77125e-25	1.66893e-20
MKI67	MUC1	-0.0329528	0.386409	1
MKI67	MUC4	0.0243162	0.522784	1
MKI67	MUTYH	0.186404	7.74943e-07	0.0323802
MKI67	MYB	0.101068	0.00775351	1
MKI67	MYC	0.209289	2.6781e-08	0.0012089
MKI67	MYCL	0.0598844	0.115252	1
MKI67	MYCN	0.357483	2.56123e-22	1.51061e-17
MKI67	MYD88	0.413955	4.54802e-30	2.80886e-25
MKI67	MYH11	0.0203129	0.593463	1
MKI67	MYH9	0.291477	4.88261e-15	2.64916e-10
MKI67	MYO5A	0.108155	0.00436651	1
MKI67	MYOD1	-0.0659857	0.082595	1
MKI67	N4BP2	0.530674	1.34015e-51	8.70371e-47
MKI67	NAB2	0.313067	3.18334e-17	1.78385e-12
MKI67	NACA	0.112835	0.00293449	1
MKI67	NBEA	-0.0167568	0.659679	1
MKI67	NBN	0.321088	4.40178e-18	2.49365e-13
MKI67	NCKIPSD	-0.148153	9.05164e-05	1
MKI67	NCOA1	0.153179	5.14218e-05	1
MKI67	NCOA2	0.0859809	0.0236021	1
MKI67	NCOA4	0.190924	4.11369e-07	0.0174704
MKI67	NCOR1	0.369934	6.72397e-24	4.01347e-19
MKI67	NCOR2	0.196031	1.97439e-07	0.00853037
MKI67	NDRG1	-0.0250994	0.509478	1
MKI67	NF1	0.247627	3.83767e-11	1.91469e-06
MKI67	NF2	0.226494	1.63742e-09	7.75548e-05
MKI67	NFATC2	0.11902	0.00169704	1
MKI67	NFE2L2	0.299273	8.32663e-16	4.5729e-11
MKI67	NFIB	0.189778	4.83719e-07	0.0204666
MKI67	NFKB2	0.128162	0.000720333	1
MKI67	NFKBIE	-0.0355924	0.349493	1
MKI67	NIN	0.443397	9.6926e-35	6.08608e-30
MKI67	NKX2-1	0.0889206	0.0192199	1
MKI67	NONO	0.630265	5.28465e-78	3.49415e-73
MKI67	NOTCH1	0.345702	6.93586e-21	4.04291e-16
MKI67	NOTCH2	0.229943	9.0945e-10	4.34672e-05
MKI67	NPM1	0.386772	3.7781e-26	2.28745e-21
MKI67	NR4A3	0.127465	0.000770542	1
MKI67	NRAS	0.565006	1.07107e-59	7.01313e-55
MKI67	NRG1	0.0702597	0.0645263	1
MKI67	NSD1	0.542844	2.30944e-54	1.50488e-49
MKI67	NT5C2	0.135691	0.000340723	1
MKI67	NTHL1	-0.100827	0.00790178	1
MKI67	NTRK1	0.0567515	0.135573	1
MKI67	NTRK3	0.0460649	0.225854	1
MKI67	NUMA1	0.063777	0.0934252	1
MKI67	NUP214	0.0930023	0.0143187	1
MKI67	NUP98	0.550536	3.60891e-56	2.35583e-51
MKI67	NUTM2B	-0.0180779	0.634732	1
MKI67	NUTM2D	0.0645369	0.0895776	1
MKI67	OLIG2	0.16981	6.96227e-06	0.272531
MKI67	OMD	-0.115706	0.00228302	1
MKI67	P2RY8	0.0890237	0.01908	1
MKI67	PABPC1	0.19342	2.88053e-07	0.0123307
MKI67	PAFAH1B2	0.287595	1.15464e-14	6.22545e-10
MKI67	PALB2	0.287851	1.09147e-14	5.88815e-10
MKI67	PATZ1	0.255999	7.84788e-12	3.98829e-07
MKI67	PAX3	0.147761	9.45337e-05	1
MKI67	PAX5	0.0709658	0.0618808	1
MKI67	PAX7	-0.0231551	0.542832	1
MKI67	PAX8	0.0637096	0.0937727	1
MKI67	PBRM1	0.473626	4.89274e-40	3.11697e-35
MKI67	PBX1	0.291513	4.84372e-15	2.62815e-10
MKI67	PCBP1	0.286181	1.57473e-14	8.47095e-10
MKI67	PCM1	0.356683	3.21894e-22	1.89669e-17
MKI67	PDCD1LG2	0.0371126	0.329284	1
MKI67	PDE4DIP	-0.048391	0.203255	1
MKI67	PDGFB	0.105301	0.00552441	1
MKI67	PDGFRA	0.419784	5.87785e-31	3.64203e-26
MKI67	PDGFRB	0.256024	7.80926e-12	3.96874e-07
MKI67	PER1	0.0116165	0.760166	1
MKI67	PHF6	0.520909	1.83926e-49	1.19143e-44
MKI67	PICALM	0.208484	3.03535e-08	0.00136688
MKI67	PIK3CA	0.365103	2.8135e-23	1.67105e-18
MKI67	PIK3CB	0.0922256	0.0151563	1
MKI67	PIK3R1	0.145533	0.000120688	1
MKI67	PIM1	0.246386	4.83194e-11	2.40399e-06
MKI67	PLAG1	0.0276853	0.466837	1
MKI67	PLCG1	0.331079	3.44027e-19	1.97265e-14
MKI67	PML	0.0717813	0.0589374	1
MKI67	PMS1	0.325907	1.30259e-18	7.42451e-14
MKI67	PMS2	0.379866	3.28228e-25	1.97567e-20
MKI67	POLD1	0.0574034	0.131131	1
MKI67	POLE	0.138646	0.000251284	1
MKI67	POLG	0.318067	9.33822e-18	5.26816e-13
MKI67	POLQ	0.783139	1.05375e-144	7.02727e-140
MKI67	POT1	0.452796	2.48904e-36	1.57061e-31
MKI67	POU2AF1	-0.0734469	0.0532851	1
MKI67	POU5F1	0.0733616	0.0535634	1
MKI67	PPARG	0.0941871	0.0131196	1
MKI67	PPFIBP1	0.260716	3.12778e-12	1.60552e-07
MKI67	PPM1D	0.571822	2.02769e-61	1.32962e-56
MKI67	PPP2R1A	-0.0276228	0.467843	1
MKI67	PPP6C	0.388747	2.01619e-26	1.22247e-21
MKI67	PRCC	0.161813	1.86679e-05	0.706467
MKI67	PRDM1	0.17907	2.09664e-06	0.0851382
MKI67	PRDM16	0.0449058	0.237761	1
MKI67	PRDM2	0.010205	0.78857	1
MKI67	PREX2	0.0171925	0.651408	1
MKI67	PRF1	0.11176	0.00321927	1
MKI67	PRKACA	0.29456	2.44136e-15	1.33061e-10
MKI67	PRKAR1A	0.21322	1.44322e-08	0.000659408
MKI67	PRKCB	-0.190947	4.10023e-07	0.0174157
MKI67	PRPF40B	0.00189354	0.960316	1
MKI67	PRRX1	0.189391	5.1081e-07	0.0215812
MKI67	PSIP1	0.267237	8.50484e-13	4.4226e-08
MKI67	PTCH1	0.231272	7.23221e-10	3.46864e-05
MKI67	PTEN	0.344432	9.81883e-21	5.71574e-16
MKI67	PTK6	0.0187816	0.621607	1
MKI67	PTPN11	0.183334	1.18108e-06	0.0487938
MKI67	PTPN13	0.281025	4.80848e-14	2.5646e-09
MKI67	PTPN6	-0.0462571	0.223922	1
MKI67	PTPRB	-0.0184678	0.627445	1
MKI67	PTPRC	0.0930031	0.0143179	1
MKI67	PTPRD	0.00874608	0.818225	1
MKI67	PTPRK	0.122335	0.00125196	1
MKI67	PTPRT	-0.127592	0.000761117	1
MKI67	PWWP2A	0.332345	2.47376e-19	1.42078e-14
MKI67	QKI	0.221673	3.66799e-09	0.000171607
MKI67	RABEP1	0.298279	1.04632e-15	5.73719e-11
MKI67	RAC1	0.119044	0.00169337	1
MKI67	RAD17	0.46433	2.37317e-38	1.50587e-33
MKI67	RAD21	0.457774	3.41415e-37	2.15901e-32
MKI67	RAD51B	0.159207	2.54901e-05	0.953889
MKI67	RAF1	0.46963	2.63316e-39	1.67456e-34
MKI67	RALGDS	0.0879576	0.02057	1
MKI67	RANBP2	0.382614	1.39702e-25	8.42875e-21
MKI67	RAP1GDS1	0.129439	0.000636186	1
MKI67	RARA	0.390182	1.27438e-26	7.73536e-22
MKI67	RB1	0.27718	1.08923e-13	5.77138e-09
MKI67	RBM10	0.0705938	0.063263	1
MKI67	RBM15	0.178343	2.30888e-06	0.0934726
MKI67	RECQL4	0.0994677	0.00878652	1
MKI67	REL	0.192518	3.27817e-07	0.0139952
MKI67	RET	-0.0138833	0.715235	1
MKI67	RFWD3	0.664157	2.29915e-89	1.52454e-84
MKI67	RGPD3	-0.0287308	0.450173	1
MKI67	RGS7	-0.187014	7.12081e-07	0.0298269
MKI67	RHOA	0.279053	7.32478e-14	3.89451e-09
MKI67	RHOH	0.165939	1.12877e-05	0.434677
MKI67	RMI2	0.571052	3.18883e-61	2.09082e-56
MKI67	RNF213	0.215377	1.02289e-08	0.000470364
MKI67	RNF43	-0.0136707	0.71941	1
MKI67	ROBO2	0.293874	2.85059e-15	1.55229e-10
MKI67	RPL10	0.143065	0.000157566	1
MKI67	RPL22	0.145251	0.000124452	1
MKI67	RPL5	0.15586	3.77554e-05	1
MKI67	RPN1	0.439577	4.15818e-34	2.60622e-29
MKI67	RSPO2	-0.111903	0.00318007	1
MKI67	RSPO3	-0.00542822	0.886574	1
MKI67	RUNX1	0.236222	3.04197e-10	1.47724e-05
MKI67	RUNX1T1	-0.0209979	0.581065	1
MKI67	SALL4	0.141037	0.000195539	1
MKI67	SBDS	0.0923256	0.0150461	1
MKI67	SDC4	-0.0413299	0.277256	1
MKI67	SDHA	-0.147181	0.000100776	1
MKI67	SDHAF2	-0.0521174	0.170549	1
MKI67	SDHB	0.0835951	0.0277705	1
MKI67	SDHC	0.180546	1.72154e-06	0.0703145
MKI67	SEPT5	-0.135657	0.000341926	1
MKI67	SEPT6	0.231061	7.50021e-10	3.59545e-05
MKI67	SEPT9	0.349462	2.45731e-21	1.43694e-16
MKI67	SET	0.609538	1.00404e-71	6.62152e-67
MKI67	SETBP1	0.283644	2.73519e-14	1.46532e-09
MKI67	SETD1B	0.411354	1.11838e-29	6.89471e-25
MKI67	SETD2	0.5004	3.42286e-45	2.20367e-40
MKI67	SETDB1	0.366295	1.98105e-23	1.17815e-18
MKI67	SF3B1	0.338444	4.94337e-20	2.86024e-15
MKI67	SFPQ	0.339178	4.06212e-20	2.35266e-15
MKI67	SFRP4	0.0666813	0.0794028	1
MKI67	SGK1	0.0555232	0.144254	1
MKI67	SH2B3	0.302798	3.6755e-16	2.02968e-11
MKI67	SH3GL1	0.244808	6.46479e-11	3.20544e-06
MKI67	SIRPA	-0.133571	0.000422353	1
MKI67	SIX1	0.330512	3.98543e-19	2.28385e-14
MKI67	SIX2	0.172644	4.85389e-06	0.192166
MKI67	SKI	0.271347	3.67365e-13	1.9256e-08
MKI67	SLC34A2	0.140073	0.000216456	1
MKI67	SLC45A3	-0.101179	0.00768627	1
MKI67	SMAD2	0.440088	3.42544e-34	2.14744e-29
MKI67	SMAD3	0.0859235	0.0236956	1
MKI67	SMAD4	0.459935	1.4271e-37	9.03457e-33
MKI67	SMARCA4	0.165485	1.19367e-05	0.45886
MKI67	SMARCB1	0.255435	8.74895e-12	4.44114e-07
MKI67	SMARCD1	0.521956	1.09362e-49	7.08622e-45
MKI67	SMARCE1	0.658353	2.58424e-87	1.71284e-82
MKI67	SMC1A	0.568808	1.18507e-60	7.76529e-56
MKI67	SMO	0.289274	7.97142e-15	4.31111e-10
MKI67	SND1	0.11721	0.0019973	1
MKI67	SNX29	0.0531266	0.162409	1
MKI67	SOCS1	0.125347	0.000943573	1
MKI67	SOX2	0.344853	8.75168e-21	5.09706e-16
MKI67	SOX21	0.133461	0.000427061	1
MKI67	SPECC1	0.0810348	0.0329338	1
MKI67	SPEN	0.36938	7.93316e-24	4.73285e-19
MKI67	SPOP	0.317282	1.13377e-17	6.38803e-13
MKI67	SRC	0.303629	3.02641e-16	1.67318e-11
MKI67	SRGAP3	0.0149913	0.693615	1
MKI67	SRSF2	0.548779	9.42231e-56	6.14805e-51
MKI67	SRSF3	0.562764	3.87207e-59	2.534e-54
MKI67	SS18	0.512151	1.32932e-47	8.58942e-43
MKI67	SS18L1	0.367147	1.54028e-23	9.16701e-19
MKI67	STAG1	0.459289	1.85299e-37	1.17261e-32
MKI67	STAG2	0.391628	8.00614e-27	4.86477e-22
MKI67	STAT3	0.368667	9.81125e-24	5.84878e-19
MKI67	STAT5B	0.362567	5.9072e-23	3.50061e-18
MKI67	STAT6	0.0291132	0.444164	1
MKI67	STIL	0.712667	1.71759e-108	1.14239e-103
MKI67	STK11	-0.0445667	0.241326	1
MKI67	STRN	0.203721	6.29958e-08	0.0027933
MKI67	SUFU	0.24086	1.32749e-10	6.5205e-06
MKI67	SUZ12	0.593814	2.9111e-67	1.91562e-62
MKI67	SYK	0.0139937	0.71307	1
MKI67	TAF15	0.198664	1.34203e-07	0.00584963
MKI67	TAL1	-0.225607	1.90206e-09	8.98572e-05
MKI67	TAL2	0.221253	3.93123e-09	0.000183699
MKI67	TBL1XR1	0.380377	2.80239e-25	1.68757e-20
MKI67	TBX3	0.17651	2.94008e-06	0.118082
MKI67	TCEA1	0.336935	7.38751e-20	4.26688e-15
MKI67	TCF12	0.255353	8.88812e-12	4.51117e-07
MKI67	TCF3	0.427443	3.75687e-32	2.33884e-27
MKI67	TCF7L2	0.316132	1.50532e-17	8.46876e-13
MKI67	TCL1A	0.00814717	0.830477	1
MKI67	TEC	0.164611	1.32884e-05	0.509066
MKI67	TERT	0.0526544	0.166181	1
MKI67	TET1	0.127002	0.000805587	1
MKI67	TET2	0.341984	1.90931e-20	1.10891e-15
MKI67	TFE3	0.138433	0.000256921	1
MKI67	TFEB	-0.15287	5.32711e-05	1
MKI67	TFG	0.392501	6.04158e-27	3.67364e-22
MKI67	TFPT	-0.14429	0.000138117	1
MKI67	TFRC	0.372081	3.53139e-24	2.11121e-19
MKI67	TGFBR2	0.123842	0.00108759	1
MKI67	THRAP3	0.497778	1.14756e-44	7.38146e-40
MKI67	TLX1	0.0509093	0.180691	1
MKI67	TMEM127	0.326516	1.11488e-18	6.35992e-14
MKI67	TMPRSS2	0.0214052	0.573751	1
MKI67	TNC	0.224007	2.48812e-09	0.000117103
[truncated: 64,838 more rows]

## Sheet: Table S6
Table S6. The survival landscape of RBPs in glioma.
gene	p2	hr2	hr2l	hr2h	p3	hr3	hr3l	hr3h	p4	hr4	hr4l	hr4h
VIM	0.000545311	2.61906	1.49955	4.57437	2.97468e-10	2.95959	2.11049	4.15029	0.0305307	1.27063	0.955529	1.68963
ARPP21	0.000586141	0.383574	0.219665	0.669787	0.000165248	0.533731	0.379813	0.750024	0.00737441	0.466237	0.350324	0.620503
KIF2C	0.000620098	2.5328	1.43878	4.45868	3.94498e-10	2.84781	2.02262	4.00967	0.0444801	1.16428	0.876029	1.54737
MBNL3	0.00129248	2.50979	1.44449	4.36073	1.07815e-08	2.62517	1.86782	3.68962	0.134275	1.09239	0.822183	1.45141
SRRM4	0.00136198	0.401764	0.231292	0.697883	0.00132504	0.576875	0.412872	0.806024	0.0642693	0.468221	0.352304	0.622277
TAGLN2	0.00139824	2.49185	1.43448	4.3286	1.49647e-10	2.87209	2.03393	4.05564	0.0194555	1.24116	0.931997	1.65289
RCC1	0.00141654	2.39281	1.36422	4.19694	2.73744e-07	2.38195	1.69667	3.34402	0.252101	1.02382	0.770755	1.35999
RBM46	0.00186454	2.38119	1.36404	4.15681	0.0377638	1.42078	1.00952	1.99957	0.273845	0.859023	0.645164	1.14377
NCAPD2	0.00205539	2.4203	1.39444	4.20086	2.16748e-05	2.05664	1.46933	2.87872	0.0691952	1.07266	0.807443	1.42499
IGF2BP3	0.00379128	2.276	1.31037	3.95322	6.10605e-10	2.85529	2.03009	4.01591	0.00216183	1.31943	0.991882	1.75516
INSM2	0.00389787	0.435864	0.251423	0.755608	7.05067e-06	0.46591	0.332539	0.652771	0.498817	0.534011	0.402128	0.709148
KIF4A	0.00390361	2.25171	1.29304	3.92115	3.17854e-10	2.86632	2.03526	4.03672	0.00919774	1.27465	0.957671	1.69655
MSN	0.00447971	2.29108	1.3231	3.96724	1.37838e-09	2.7507	1.95388	3.87248	0.0424678	1.17814	0.885959	1.56667
DNAJC1	0.00504483	2.27316	1.31281	3.93602	8.85916e-05	1.95623	1.39956	2.73432	0.507156	0.975699	0.734633	1.29587
RASL11B	0.00541049	0.449132	0.259207	0.778218	0.833315	1.03654	0.742079	1.44784	0.554024	0.722776	0.544224	0.95991
ALDOC	0.00547521	0.448644	0.258921	0.777385	3.45706e-07	0.422598	0.301078	0.593167	0.37648	0.492177	0.370555	0.653717
NUAK2	0.00585959	2.19264	1.26365	3.80457	2.5912e-07	2.40869	1.71956	3.374	0.0761607	1.12699	0.848237	1.49734
MYO1E	0.00589754	2.27393	1.31313	3.93775	2.51335e-06	2.21906	1.58374	3.10926	0.0105079	1.2182	0.915605	1.62079
PRDX1	0.00595491	2.19061	1.26251	3.80096	0.148494	1.27892	0.915863	1.78588	0.805089	0.801172	0.603314	1.06392
FRA10AC1	0.00598153	0.462637	0.266072	0.804419	1.13312e-07	0.41212	0.292759	0.580146	0.488257	0.519887	0.391431	0.690499
SNAI1	0.00628214	2.20243	1.27128	3.8156	1.54977e-05	2.11456	1.51315	2.95499	0.0464358	1.16249	0.874695	1.54496
SNRPN	0.00644681	0.468943	0.26982	0.815014	4.26777e-07	0.427285	0.304231	0.60011	0.0465412	0.442045	0.332531	0.587627
CHD5	0.00688177	0.467194	0.2694	0.810208	0.247948	0.82189	0.588409	1.14802	0.10564	0.562337	0.422975	0.747618
GADD45B	0.00701013	2.22471	1.28445	3.85327	0.0638842	1.37294	0.983378	1.91681	0.702516	0.860573	0.648033	1.14282
RAB6B	0.00749678	0.462584	0.267071	0.801226	0.883984	1.02504	0.734211	1.43106	0.694383	0.805252	0.606024	1.06998
RNASE4	0.00772677	2.11871	1.21932	3.68152	1.75903e-05	2.07507	1.48221	2.90505	0.644874	0.917723	0.691082	1.21869
SMAP1	0.00800714	0.47037	0.27127	0.8156	0.135699	0.775888	0.555605	1.08351	0.950717	0.650423	0.489789	0.863741
PLOD1	0.00816517	2.06896	1.18377	3.61606	4.00337e-08	2.52742	1.79867	3.55144	0.0748163	1.12453	0.846024	1.49471
CELF3	0.00843941	0.480458	0.275853	0.836822	0.0976086	0.753711	0.539811	1.05237	0.335077	0.57688	0.434347	0.766185
EHD4	0.00853285	2.10078	1.20931	3.6494	0.000712917	1.76767	1.26116	2.47761	0.467513	0.931425	0.700786	1.23797
TLN1	0.00901887	2.12798	1.22876	3.68524	5.68596e-07	2.36076	1.68612	3.30535	0.0166888	1.2419	0.933483	1.65223
CENPF	0.00921736	2.10402	1.21367	3.64753	4.00646e-12	3.25106	2.31154	4.57245	0.0621047	1.21535	0.91446	1.61523
TMSB4X	0.00973949	2.11491	1.22128	3.66244	3.03766e-08	2.56295	1.82671	3.59594	0.367088	1.05594	0.794761	1.40295
RAB9B	0.0101168	0.489769	0.281411	0.852397	0.232026	1.22444	0.876918	1.70968	0.177682	0.662311	0.498489	0.879973
TXLNA	0.0101507	2.02608	1.16044	3.53742	8.16414e-09	2.68811	1.91679	3.76982	0.0551714	1.15348	0.868319	1.53228
HIST1H4H	0.0103313	2.08193	1.20116	3.60854	7.55484e-05	1.95231	1.39453	2.73319	0.062862	1.15356	0.865932	1.53674
SIDT2	0.0105596	2.07475	1.19709	3.59589	0.147727	1.27984	0.916716	1.78682	0.0081819	1.07744	0.810618	1.4321
TDRD6	0.0113014	2.06161	1.18963	3.57274	0.753509	0.948186	0.678353	1.32535	0.918949	0.712204	0.535997	0.946339
INPP5J	0.0123032	0.499743	0.287353	0.869114	0.00646691	0.631605	0.451672	0.883219	0.275573	0.539643	0.406063	0.717167
ZMAT4	0.0126682	0.496939	0.286401	0.862247	0.142644	0.779999	0.558569	1.08921	0.00653343	0.49034	0.368661	0.65218
HTATSF1	0.012703	2.04137	1.17813	3.53713	0.837683	0.965918	0.691619	1.34901	0.55101	0.789543	0.594534	1.04851
ATXN1	0.0129731	0.499272	0.287073	0.868325	0.0016417	1.70258	1.21726	2.38138	0.236424	0.949096	0.714559	1.26061
ANXA1	0.0149203	2.01982	1.16661	3.49703	2.16189e-11	3.14169	2.23637	4.41352	0.00734559	1.32947	0.999616	1.76816
PARP8	0.0149583	0.497815	0.287366	0.862385	0.0106847	1.53563	1.09761	2.14846	0.731902	0.716192	0.538803	0.951982
PITRM1	0.0150567	0.502179	0.289493	0.871123	0.0146942	0.664233	0.474071	0.930672	0.359349	0.593221	0.446397	0.788337
APOBEC3G	0.0151221	1.98662	1.1453	3.44598	1.08478e-05	2.10028	1.49982	2.94113	0.30146	0.98692	0.743111	1.31072
WARS2	0.0153301	2.01333	1.16286	3.48578	2.42899e-07	2.41246	1.72083	3.38207	0.128702	1.07392	0.808511	1.42646
SERPINH1	0.0156857	1.97966	1.14137	3.43364	1.13593e-05	2.09533	1.4941	2.9385	0.0398559	1.12567	0.846205	1.49744
CSDC2	0.0160742	0.501112	0.289292	0.868027	2.2353e-09	0.363961	0.258835	0.511785	0.939573	0.532676	0.40107	0.707467
IQGAP1	0.0162298	2.02065	1.16659	3.49996	2.29269e-10	2.98109	2.1254	4.18128	0.00193852	1.40977	1.05895	1.87682
MAGOH	0.0164006	1.98919	1.1484	3.44555	9.35533e-09	2.61961	1.86197	3.68553	0.612502	0.964946	0.726599	1.28148
PLOD3	0.0164662	1.96584	1.13358	3.40915	0.0010616	1.74246	1.24524	2.43821	0.00394144	1.21889	0.914158	1.62519
VASP	0.0165845	1.94255	1.11472	3.38513	6.70878e-08	2.47726	1.76411	3.47871	0.0349841	1.17806	0.885755	1.56683
ZCCHC9	0.0166561	2.00598	1.15862	3.47305	5.23706e-05	2.00939	1.43767	2.80846	0.0137211	1.18119	0.888724	1.56989
MCM2	0.0169198	1.9532	1.124	3.3941	3.06419e-06	2.19356	1.56477	3.07502	0.0152662	1.21033	0.909071	1.61142
CAPG	0.018275	1.94816	1.12359	3.37785	0.21873	1.23175	0.882126	1.71993	0.31082	0.865186	0.651398	1.14914
GADD45A	0.0186793	1.9783	1.14263	3.42515	7.00419e-08	2.47954	1.76568	3.48201	0.663227	0.945428	0.711943	1.25549
ZC3H12B	0.0192733	0.519132	0.298872	0.901718	0.603673	1.09186	0.781965	1.52458	0.217919	0.637	0.479502	0.84623
GTF2B	0.0215839	1.95047	1.12652	3.37709	9.45205e-08	2.48698	1.77403	3.48645	0.226589	1.03879	0.782208	1.37953
MCM3	0.0217528	1.88796	1.08464	3.28622	7.85312e-07	2.28614	1.62893	3.2085	0.0844872	1.07806	0.811317	1.4325
TTF2	0.0218405	1.91547	1.10509	3.32011	4.69402e-08	2.52627	1.80129	3.54302	0.133592	1.11553	0.839435	1.48243
ZNF385B	0.0221722	0.534328	0.307077	0.929756	0.388437	1.15782	0.829324	1.61644	0.0297957	0.58244	0.437553	0.775304
PKP3	0.0226155	0.529736	0.305152	0.919607	0.65688	1.07796	0.772113	1.50495	0.60666	0.807863	0.608266	1.07296
APOBEC3A	0.0229765	1.89125	1.08939	3.28333	0.251855	1.21463	0.869788	1.69618	0.301656	0.722817	0.544294	0.959893
DNAJC8	0.0234765	1.91778	1.10753	3.32081	3.78909e-09	2.74008	1.95279	3.84478	0.0132006	1.28525	0.965868	1.71023
ANXA5	0.0235611	1.91739	1.1073	3.32012	5.3201e-06	2.16567	1.54652	3.0327	0.00485334	1.26355	0.949076	1.68222
GIMAP2	0.0236627	1.89485	1.09339	3.28377	5.80622e-07	2.32838	1.66103	3.26383	0.291616	1.04439	0.78606	1.38761
SPTBN2	0.0243101	0.530707	0.305727	0.921248	0.000399965	0.546312	0.390703	0.763897	0.402268	0.524061	0.394574	0.696042
GLRX3	0.0247319	0.52461	0.302976	0.908377	0.0249332	0.680565	0.487451	0.950184	0.0184204	0.45653	0.343287	0.607129
KHNYN	0.0248362	1.90708	1.10138	3.30216	1.58901e-08	2.61049	1.85957	3.66462	0.55291	0.989357	0.744997	1.31387
ANG	0.0261402	1.86826	1.0765	3.24236	0.00275481	1.65693	1.18391	2.31894	0.251225	0.948895	0.714101	1.26089
FTSJ3	0.0263346	0.521643	0.300933	0.904225	0.323287	1.18155	0.846091	1.65	0.724262	0.773099	0.582175	1.02664
NXF5	0.0267034	1.87677	1.08312	3.25196	0.000638258	1.77135	1.26042	2.48939	0.0803162	0.937454	0.705714	1.24529
RPUSD2	0.0281064	0.535135	0.308857	0.927191	0.375506	0.860227	0.616148	1.201	0.356639	0.612792	0.461452	0.813766
TNKS	0.0286766	0.540344	0.311421	0.937543	0.0223199	1.47147	1.05295	2.05634	0.147492	0.939698	0.70741	1.24826
HIST2H4B	0.0288794	1.8577	1.07227	3.21844	0.371764	1.16383	0.8331	1.62585	0.698064	0.719396	0.541729	0.955332
SMC4	0.0290108	1.87504	1.08296	3.24646	8.96275e-07	2.29008	1.63309	3.21138	0.0363614	1.14961	0.864655	1.52848
GFI1	0.0297717	1.82024	1.0397	3.18677	1.27075e-06	2.30104	1.64434	3.22001	0.279032	1.07258	0.807253	1.42512
CHD3	0.0302806	0.545784	0.313898	0.948971	0.00150766	0.585446	0.418306	0.81937	0.0543893	0.491775	0.369891	0.653821
ZFR2	0.0303745	0.54332	0.313178	0.942584	0.00049761	0.551674	0.394598	0.771275	0.405959	0.639044	0.481094	0.848853
EMD	0.0318012	1.84206	1.06336	3.191	0.0150757	1.51088	1.08075	2.11219	0.0516265	1.02763	0.772694	1.36669
DYNC1H1	0.0320403	0.546565	0.315092	0.948083	0.0290642	0.693308	0.495305	0.970466	0.825277	0.677859	0.510425	0.900218
PYGL	0.0320892	1.8273	1.05346	3.16957	1.59298e-11	3.12901	2.22516	4.4	0.0369715	1.23166	0.926603	1.63715
SPATS2L	0.032097	1.86392	1.07621	3.2282	9.67382e-11	3.01852	2.14916	4.23954	0.000962214	1.46144	1.09613	1.94849
CSRP2	0.0327264	1.83386	1.05868	3.17663	0.0110308	1.54065	1.1022	2.1535	0.0431026	1.05401	0.792378	1.40203
PSMC2	0.0332558	1.83328	1.05835	3.17561	5.0296e-08	2.52867	1.80296	3.54649	0.0611267	1.17728	0.885328	1.56551
ASIC2	0.0340627	0.553288	0.319053	0.959486	0.376207	0.860376	0.616254	1.2012	0.0336517	0.55143	0.415186	0.732383
GRWD1	0.0342635	1.80715	1.03983	3.14071	9.26952e-07	2.28683	1.63083	3.20671	0.0150926	1.23024	0.92394	1.63807
CTNNA1	0.034518	1.85339	1.07007	3.21014	3.76969e-07	2.36274	1.68626	3.31061	0.250086	1.03901	0.782274	1.38001
GPKOW	0.0348817	0.551758	0.318153	0.95689	0.0206232	0.674956	0.483112	0.942982	0.937197	0.637871	0.480314	0.847111
ELAVL2	0.0351623	0.553859	0.31939	0.960457	0.20228	0.804486	0.576231	1.12316	0.120911	0.563144	0.424004	0.747945
APOBEC3F	0.0361442	1.814	1.04735	3.14186	0.0133388	1.51975	1.087	2.12478	0.236493	0.904437	0.681004	1.20118
RRP15	0.0361955	0.547641	0.316309	0.948158	0.359821	1.16703	0.835087	1.63092	0.694161	0.752916	0.566963	0.999857
BRCA1	0.0370084	1.80098	1.03861	3.12295	6.84924e-06	2.1455	1.53243	3.00383	0.0161951	1.18994	0.894698	1.58262
APEH	0.037557	0.545422	0.314864	0.944806	0.018208	0.668807	0.478922	0.933979	0.896162	0.592911	0.446473	0.78738
PRC1	0.0375699	1.81894	1.05059	3.14923	0.000109923	1.91737	1.36823	2.6869	0.516804	0.916567	0.690119	1.21732
SCAPER	0.0377366	0.565719	0.323639	0.988876	0.0992628	0.756138	0.540768	1.05728	0.369733	0.743856	0.56015	0.987811
ARL11	0.0379169	1.79256	1.03385	3.10805	7.43398e-06	2.14111	1.52936	2.99755	0.0424565	1.14062	0.857976	1.51637
SQSTM1	0.0384551	1.81629	1.04906	3.14465	0.000989562	1.75519	1.25601	2.45276	0.177249	1.05007	0.789797	1.39611
RNPEP	0.038469	1.80326	1.0412	3.12307	6.94568e-10	2.84886	2.02788	4.00221	0.143437	1.13452	0.853766	1.50758
ASCC3	0.0391407	0.555226	0.320591	0.961586	0.0369531	1.42763	1.0222	1.99384	0.0481849	1.04713	0.787282	1.39273
FLNA	0.0391428	1.77282	1.02068	3.07921	0.507291	1.11861	0.801214	1.56174	0.37351	0.810796	0.610559	1.0767
PRPF8	0.0396729	0.552556	0.319144	0.956677	0.508092	0.893982	0.640005	1.24875	0.359464	0.771747	0.581156	1.02484
AFF3	0.03972	0.560456	0.323271	0.971664	0.283106	1.19912	0.858586	1.67473	0.843123	0.752435	0.566603	0.999216
SEPT3	0.0398439	0.563879	0.324644	0.97941	0.00125972	0.576247	0.412257	0.805471	0.134398	0.495891	0.373231	0.658864
SPTAN1	0.0399474	0.560027	0.323019	0.970935	0.573302	0.908779	0.65069	1.26924	0.221725	0.815089	0.613713	1.08254
RBFOX1	0.0403307	0.563051	0.324797	0.976078	0.913948	0.981897	0.703308	1.37084	0.0568298	0.607149	0.457159	0.80635
CYFIP2	0.0406077	0.561103	0.323651	0.972764	1.05744e-05	0.472356	0.33725	0.661586	0.144558	0.457019	0.343764	0.607585
SBNO2	0.0406613	1.77559	1.02426	3.07806	3.1675e-05	2.03154	1.45258	2.84126	0.176441	1.02487	0.771677	1.36115
RBMS3	0.0412656	0.567597	0.326847	0.985679	0.98029	0.995814	0.713279	1.39026	0.707587	0.688105	0.518136	0.91383
U2AF2	0.0423834	1.77353	1.02309	3.07442	1.34741e-05	2.11	1.50928	2.94983	0.000190677	1.42467	1.06867	1.89926
HIST2H4A	0.0425549	1.75267	1.00669	3.05146	5.86368e-05	1.96318	1.39887	2.75512	0.611415	0.807999	0.608456	1.07298
ENDOV	0.0428666	0.558434	0.322273	0.967653	0.0227585	0.68184	0.487501	0.953651	0.351165	0.561921	0.422625	0.747128
DSP	0.0429405	1.75544	1.00821	3.05647	0.000911284	1.74338	1.24512	2.44104	0.436395	0.751191	0.565546	0.997775
PCNA	0.0438799	1.76207	1.0166	3.05421	7.39597e-05	1.95181	1.39418	2.73248	0.130815	1.0411	0.783417	1.38353
SRRM3	0.0442719	0.566446	0.326791	0.981855	6.38801e-06	0.464432	0.331459	0.650751	0.573645	0.531123	0.399957	0.705307
RPP30	0.0443601	0.561656	0.324385	0.972479	0.00625053	0.628925	0.450105	0.878786	0.491044	0.552816	0.416176	0.734317
PGD	0.0446949	1.73328	0.992558	3.02679	7.56739e-07	2.27957	1.62122	3.20526	0.281641	0.979173	0.737182	1.3006
PABPC1L2B	0.0453544	0.573928	0.330596	0.996364	0.375613	1.16208	0.832332	1.62246	0.299917	0.713961	0.53764	0.948105
MTRF1L	0.0455092	0.565306	0.326458	0.978902	0.515803	0.895405	0.641344	1.25011	0.864302	0.65704	0.494674	0.8727
ANXA2	0.0455578	1.75924	1.01499	3.04921	2.77168e-08	2.55443	1.82081	3.58363	0.0151967	1.26179	0.947992	1.67946
DDX25	0.0465052	0.572752	0.3299	0.994377	0.00298026	0.606425	0.432776	0.849751	0.152472	0.548357	0.412677	0.728647
ACACA	0.0478919	0.577713	0.331981	1.00534	0.213853	1.23523	0.884608	1.72483	0.747311	0.735841	0.554054	0.977271
PCCA	0.049457	0.575199	0.331926	0.99677	5.85899e-05	0.507517	0.362445	0.710656	0.276755	0.474955	0.356989	0.631903
PEG10	0.0502541	0.581125	0.334014	1.01105	0.0660558	0.732825	0.52381	1.02524	0.71134	0.665593	0.50121	0.88389
HIST1H4I	0.0503655	1.73959	1.00385	3.01459	1.20793e-06	2.28182	1.62865	3.19694	0.0507132	1.19883	0.900444	1.59609
NANOS3	0.050661	0.578508	0.333305	1.0041	0.00271642	0.602034	0.430144	0.842614	0.80884	0.585225	0.440515	0.777473
RACGAP1	0.050765	1.72864	0.995949	3.00036	0.000122514	1.9058	1.35799	2.6746	0.212807	0.973557	0.732566	1.29383
PCBP4	0.0509648	0.577908	0.333774	1.00061	1.48817e-05	0.482471	0.344132	0.676421	0.905797	0.5709	0.429892	0.75816
PFN2	0.051326	0.574069	0.331548	0.99399	0.0932584	0.751284	0.537976	1.04917	0.104647	0.533516	0.401393	0.709128
CBS	0.0519077	0.579785	0.33406	1.00626	0.0060586	0.628424	0.449359	0.878844	0.730109	0.624465	0.470176	0.829384
CEP55	0.0525042	1.72573	0.995965	2.9902	5.13658e-09	2.66337	1.89406	3.74516	0.00897753	1.27676	0.958823	1.70013
TSPYL1	0.0527637	0.579479	0.334434	1.00407	0.979018	0.995538	0.713065	1.38991	0.918496	0.742077	0.558725	0.985599
ASXL3	0.0527923	0.579724	0.334577	1.00449	0.470448	1.13013	0.809483	1.57778	0.353314	0.860486	0.647739	1.14311
CAPZB	0.0532745	1.7271	0.996744	2.99261	7.09067e-07	2.32613	1.65947	3.2606	0.104384	1.13309	0.852024	1.50687
CAPZA1	0.0533007	1.73512	1.00212	3.00428	1.88447e-08	2.64307	1.88704	3.70201	0.026979	1.2527	0.941951	1.66596
YLPM1	0.0533703	0.584376	0.335951	1.0165	0.955277	0.990516	0.708777	1.38425	0.0128181	0.973876	0.733217	1.29352
HK2	0.0543839	1.72247	0.994111	2.98447	1.64622e-06	2.2782	1.62833	3.18743	0.127494	1.14264	0.859374	1.51927
RALYL	0.0564533	0.591434	0.340152	1.02835	0.145623	0.780842	0.559057	1.09061	0.605025	0.631888	0.475806	0.839171
ZC3H12D	0.0567505	1.72252	0.994868	2.98239	0.010249	1.55202	1.11132	2.16749	0.111902	1.04988	0.789511	1.39612
PSIP1	0.057797	0.588899	0.339442	1.02168	0.0129241	1.52239	1.08932	2.12764	0.616343	0.755802	0.569011	1.00391
NOVA2	0.058802	0.582727	0.336566	1.00893	0.340439	0.85091	0.608826	1.18925	0.935377	0.703056	0.529394	0.933684
PRDM10	0.0594328	0.589672	0.339899	1.02299	6.90723e-05	1.96987	1.40849	2.75501	0.431738	0.942913	0.710051	1.25214
SF3A2	0.0595119	1.70249	0.982738	2.94938	0.793637	0.956672	0.685236	1.33563	0.261912	0.832229	0.626197	1.10605
ABCF2	0.0607842	1.69944	0.981002	2.94404	0.000578651	1.7925	1.28104	2.50816	0.22278	0.975576	0.734374	1.296
ZBTB49	0.060871	0.59214	0.341354	1.02717	4.53239e-06	2.20124	1.57427	3.0779	0.330806	1.01404	0.763597	1.34663
MCM5	0.0617807	1.69677	0.979477	2.93934	0.245662	1.21726	0.870493	1.70217	0.844731	0.747137	0.562594	0.992213
NPM2	0.0619097	0.592032	0.341776	1.02553	0.0223983	0.680603	0.487032	0.951108	0.0622397	0.512313	0.385376	0.681062
PABPC1L2A	0.0621736	0.596809	0.343348	1.03738	0.130995	1.29016	0.92337	1.80264	0.552235	0.778736	0.586152	1.03459
ASPM	0.0626406	1.68049	0.966701	2.92132	4.10005e-12	3.2041	2.27377	4.5151	0.026982	1.2493	0.939429	1.66137
CELF5	0.0640166	0.592957	0.342316	1.02712	0.000127778	0.520364	0.372217	0.727476	0.160086	0.480715	0.361899	0.638539
KHDRBS2	0.0650848	0.596928	0.344176	1.03529	0.0242073	0.682631	0.488502	0.953906	0.138592	0.553396	0.416641	0.735038
LGALS3	0.0660058	1.69134	0.976892	2.9283	3.84317e-06	2.19148	1.56452	3.06968	0.0269993	1.18183	0.888387	1.57219
EDC4	0.0660735	0.594719	0.343345	1.03013	0.395818	1.15431	0.826699	1.61176	0.394617	0.822364	0.619219	1.09215
EIF2A	0.0662705	0.594205	0.343044	1.02925	0.955375	0.990521	0.709354	1.38313	0.052439	0.911597	0.686107	1.21119
PUS3	0.066392	0.594549	0.343245	1.02984	0.150154	1.27747	0.914832	1.78385	0.745595	0.818719	0.6165	1.08727
RNASET2	0.0666467	1.66879	0.962273	2.89406	0.546303	1.10774	0.793441	1.54653	0.933853	0.751357	0.565792	0.997782
ZIC1	0.0667525	1.68095	0.970454	2.91163	0.00148469	1.70941	1.22206	2.3911	0.279633	0.943951	0.710663	1.25382
S100A9	0.0669137	1.67821	0.968886	2.90681	0.0101249	1.53834	1.09951	2.15231	0.215755	0.917788	0.69086	1.21925
GNAI3	0.0676733	1.65996	0.955274	2.88448	1.31991e-08	2.60592	1.85457	3.66167	0.0517389	1.16336	0.874993	1.54675
PPP1CC	0.0694433	1.67206	0.965374	2.89605	0.00136392	1.71447	1.22491	2.3997	0.571417	0.874798	0.658738	1.16172
GNMT	0.0694844	0.598301	0.345435	1.03627	0.153304	0.785612	0.562349	1.09752	0.37737	0.583902	0.439198	0.776283
SMG7	0.0696861	0.601545	0.346896	1.04313	0.020758	1.47842	1.05785	2.06618	0.0987251	0.967558	0.72822	1.28556
OTUB1	0.0700581	0.601206	0.346696	1.04255	0.000200721	0.533552	0.3812	0.746792	0.180309	0.501733	0.377632	0.666615
EIF3L	0.0700933	0.596811	0.344708	1.03329	7.69277e-09	0.374458	0.266817	0.525524	0.209057	0.426072	0.320595	0.566251
TBL3	0.0701477	0.601475	0.346854	1.04301	0.000355205	0.547942	0.391454	0.766987	0.538318	0.54329	0.408977	0.721714
HK1	0.0704476	0.60423	0.348476	1.04769	0.100647	1.31823	0.94321	1.84236	0.289852	0.944711	0.709596	1.25773
MARK3	0.0707079	0.598503	0.345685	1.03622	0.155758	0.787648	0.56314	1.10166	0.341398	0.750533	0.565149	0.996728
IFIH1	0.0712655	1.66733	0.96267	2.88777	4.19086e-05	2.01736	1.44261	2.82109	0.125731	1.06204	0.799445	1.4109
CLIC1	0.0715545	1.65065	0.950082	2.86779	0.00214744	1.67446	1.19617	2.34398	0.0465688	1.05968	0.796435	1.40994
FASN	0.0727511	0.603867	0.348262	1.04707	0.0472943	0.715455	0.511696	1.00035	0.730348	0.647826	0.487834	0.860291
ZNF385D	0.0728528	0.612424	0.351637	1.06662	0.000616146	1.77803	1.26835	2.49251	0.911055	0.834403	0.628324	1.10807
RPF1	0.0731419	1.66179	0.959503	2.87808	1.43556e-08	2.60213	1.8538	3.65254	0.457363	1.00081	0.75362	1.32908
ZNF768	0.0731443	1.64924	0.95123	2.85946	0.492481	1.12354	0.804738	1.56863	0.635147	0.825353	0.621451	1.09616
ISG20	0.0733119	1.65321	0.95347	2.86647	0.00623332	1.58876	1.13608	2.2218	0.66773	0.846796	0.63767	1.12451
GTSE1	0.0754536	1.64879	0.950971	2.85865	7.99995e-09	2.65741	1.89195	3.73257	0.134881	1.11359	0.837993	1.47984
RBM47	0.0755311	1.64291	0.945767	2.85395	0.00843799	1.56533	1.12007	2.18759	0.129758	0.992945	0.747168	1.31957
EIF4A3	0.0761735	0.602352	0.347904	1.0429	0.628671	0.920979	0.659273	1.28657	0.709283	0.674443	0.507874	0.895642
RDX	0.0779441	1.65423	0.955437	2.86411	0.00293119	1.65943	1.18784	2.31826	0.102778	1.03748	0.780718	1.3787
KIF14	0.0781352	1.63938	0.945653	2.84204	5.45941e-12	3.14595	2.2282	4.44169	0.0683967	1.17984	0.887358	1.56871
IFI16	0.0788472	1.64383	0.949227	2.84672	0.000455415	1.82077	1.30283	2.54461	0.0523937	1.06879	0.804551	1.41982
TOP2B	0.0799577	0.612916	0.352907	1.06449	0.708687	1.06549	0.763102	1.48771	0.275866	0.845993	0.637027	1.12351
ACO2	0.0800053	0.614655	0.354604	1.06542	0.0636107	0.730673	0.523222	1.02037	0.747408	0.687104	0.517238	0.912756
PRDM12	0.0805074	0.616849	0.355237	1.07112	0.448171	0.879322	0.629832	1.22764	0.103243	0.587949	0.442729	0.780803
CENPE	0.0806264	1.62835	0.939403	2.82255	8.64689e-11	2.98942	2.1244	4.20664	0.207447	1.12466	0.846236	1.49468
CARHSP1	0.0807179	1.62385	0.935114	2.81986	0.165567	1.26449	0.904548	1.76766	0.814801	0.781296	0.588259	1.03768
ERN2	0.0816791	0.595317	0.342202	1.03565	0.399009	0.866306	0.620423	1.20964	0.253641	0.611218	0.460253	0.811701
MLEC	0.0828828	1.62399	0.936933	2.81486	6.02727e-06	2.13833	1.52517	2.998	0.00664223	1.21545	0.913207	1.61773
HABP4	0.0829031	0.615784	0.355267	1.06734	0.117788	0.767715	0.549393	1.07279	0.888058	0.683864	0.514975	0.908141
HINT3	0.0842175	0.621066	0.357734	1.07824	0.022045	1.47531	1.05632	2.0605	0.43061	0.922012	0.69405	1.22485
BCL6B	0.0853156	1.62205	0.935833	2.81144	0.0064537	1.58284	1.13192	2.21339	0.278654	0.921354	0.693647	1.22381
RBPMS	0.0857252	1.62772	0.939992	2.81861	0.00292836	1.65123	1.17918	2.31224	0.108005	0.970955	0.730678	1.29025
AHCY	0.0859856	1.59634	0.914291	2.7872	0.0811529	1.34403	0.961787	1.87818	0.33364	0.885826	0.666672	1.17702
CEP85	0.0861021	1.62748	0.939935	2.81797	7.6301e-06	2.17176	1.55419	3.03474	0.439023	0.986955	0.743202	1.31065
METTL7B	0.0862155	1.61502	0.930173	2.80409	3.42914e-08	2.52495	1.79697	3.54785	0.140452	1.098	0.826089	1.45942
DUS4L	0.0863253	1.6265	0.939292	2.81648	0.104899	1.31737	0.943534	1.83933	0.753653	0.813864	0.612855	1.0808
BNC2	0.0867099	0.617611	0.356339	1.07045	0.0962887	1.32477	0.947824	1.85162	0.373034	0.69785	0.525453	0.92681
RTEL1	0.0875446	0.616031	0.355758	1.06672	0.77349	0.952298	0.681938	1.32984	0.534514	0.758109	0.570874	1.00675
S100A4	0.087776	1.6111	0.927979	2.7971	0.0031576	1.64627	1.17709	2.30246	0.478131	0.893133	0.672505	1.18614
SEPT11	0.0878607	0.618112	0.356967	1.0703	0.00770908	1.57471	1.12669	2.20087	0.35067	0.941429	0.708548	1.25085
ELAVL4	0.0917817	0.624395	0.360318	1.08201	0.790896	0.955956	0.684673	1.33473	0.874268	0.709929	0.534603	0.942755
DNAJC7	0.0918151	0.622162	0.359009	1.07821	0.00156733	0.583852	0.417772	0.815955	0.88438	0.548354	0.412738	0.72853
SYF2	0.0919453	1.60641	0.926963	2.78389	6.88944e-06	2.13256	1.51988	2.9922	0.603786	0.894707	0.673742	1.18814
PDIA4	0.0920272	1.60205	0.924486	2.77621	2.35863e-07	2.39272	1.7041	3.3596	0.00882991	1.20365	0.905148	1.60058
PARP12	0.0924454	1.60565	0.927322	2.78018	0.0173042	1.49987	1.07375	2.09511	0.0693115	0.978495	0.736742	1.29958
RRP36	0.0956199	0.624082	0.360433	1.08058	0.400666	0.866178	0.620218	1.20968	0.130246	0.758344	0.570755	1.00759
RANBP17	0.0963794	0.62638	0.361481	1.0854	0.732923	0.94364	0.675529	1.31816	0.0344705	0.595071	0.447769	0.79083
KNOP1	0.096845	1.59809	0.922971	2.76702	0.0481274	1.39934	1.00158	1.95506	0.592475	0.740492	0.557532	0.983492
SIDT1	0.0971642	0.628465	0.362703	1.08896	0.438395	0.876942	0.627461	1.22562	0.341336	0.656106	0.493948	0.871499
ARL3	0.0974874	0.622748	0.359634	1.07836	1.1367e-06	0.43754	0.312282	0.61304	0.230604	0.456445	0.343478	0.606566
CTIF	0.0982059	0.628037	0.362452	1.08823	1.18633e-06	0.442577	0.315454	0.620927	0.0232523	0.415684	0.312316	0.553263
NNMT	0.0997046	1.58964	0.917436	2.75438	0.0414595	1.41266	1.01101	1.97387	0.073408	0.983486	0.739903	1.30726
LACTB2	0.100149	1.58823	0.916632	2.7519	5.30334e-07	2.33743	1.66589	3.27966	0.631033	0.970222	0.730452	1.2887
CD58	0.101195	1.58614	0.915444	2.74823	4.62774e-12	3.23598	2.30119	4.55049	0.019682	1.27677	0.960375	1.6974
PELP1	0.101839	0.62336	0.359603	1.08057	0.0104816	0.648385	0.463859	0.906318	0.515656	0.569041	0.428346	0.755949
MCM4	0.102131	1.58454	0.914535	2.74542	1.31248e-05	2.08456	1.48779	2.9207	0.212926	1.05678	0.794794	1.40513
FSBP	0.102478	1.57667	0.908656	2.73577	7.20037e-07	2.29326	1.63385	3.2188	0.543947	0.97673	0.735266	1.29749
NSUN4	0.104493	1.57771	0.910646	2.73341	1.70564e-06	2.25291	1.60851	3.15549	0.934075	0.917146	0.690648	1.21792
CIRBP	0.104648	0.636131	0.367415	1.10138	4.08323e-06	0.462296	0.329342	0.648923	0.365814	0.602758	0.453865	0.800497
KIAA1671	0.104817	0.636491	0.366851	1.10432	0.189461	1.25081	0.895909	1.74629	0.0650759	0.634222	0.476978	0.843306
ASXL2	0.105185	1.57892	0.911336	2.73554	0.00822691	1.56128	1.1162	2.18382	0.222787	0.94654	0.712255	1.25789
YBX1	0.106274	1.5626	0.898676	2.717	0.00214841	1.6787	1.20048	2.34742	0.350631	0.953516	0.717643	1.26691
RRAGA	0.107382	0.638683	0.368144	1.10803	0.00203278	1.68701	1.20568	2.36049	0.840758	0.865177	0.651429	1.14906
PARP3	0.107538	0.639178	0.368437	1.10887	0.829541	1.03716	0.742814	1.44814	0.635542	0.771063	0.580628	1.02396
CHD7	0.107731	0.636065	0.36715	1.10194	0.000671091	1.78458	1.27676	2.49439	0.0748061	1.05128	0.791255	1.39676
CAP1	0.10806	1.56854	0.905422	2.71731	7.15374e-07	2.31229	1.64985	3.24071	0.151	1.10316	0.829816	1.46654
MRPL46	0.108167	0.637829	0.36764	1.10659	0.00270859	0.597798	0.428001	0.834959	0.725796	0.550405	0.414454	0.730952
SARS	0.108871	0.633123	0.365579	1.09647	0.0547007	1.38069	0.987202	1.93103	0.333582	0.874257	0.657962	1.16165
MYH9	0.109272	1.57359	0.908867	2.72447	1.24728e-06	2.26755	1.61607	3.18165	0.319938	1.00121	0.753731	1.32995
NLE1	0.110626	0.630932	0.363887	1.09395	0.53626	0.899887	0.644442	1.25659	0.784346	0.689797	0.5194	0.916097
CCNK	0.110891	1.55781	0.898046	2.70228	0.00314024	1.64958	1.17998	2.30607	0.327715	0.940277	0.707868	1.24899
ATL3	0.111108	1.55176	0.892656	2.69753	6.84253e-06	2.14845	1.5345	3.00806	0.509163	0.975311	0.734343	1.29535
RAB15	0.111218	0.642763	0.370551	1.11495	0.522588	1.1144	0.79801	1.55623	0.624276	0.774516	0.58321	1.02857
RPL13A	0.111314	0.634166	0.366176	1.09829	0.00567806	0.625457	0.447594	0.873999	0.611108	0.643475	0.484533	0.854556
HADHB	0.111602	0.639332	0.36906	1.10753	0.53523	1.11058	0.795415	1.55064	0.750488	0.774348	0.58309	1.02834
OFD1	0.112346	1.57529	0.909584	2.72821	0.269346	0.829813	0.593761	1.15971	0.65568	0.690908	0.519946	0.918083
AARS	0.112891	0.641377	0.369734	1.1126	0.029722	1.44332	1.03267	2.01727	0.195606	0.700637	0.527513	0.930579
ZCRB1	0.113265	1.57412	0.908901	2.7262	0.474065	1.12895	0.808509	1.5764	0.493948	0.699163	0.526486	0.928475
LDHB	0.113702	0.640259	0.369602	1.10912	6.45982e-05	0.504461	0.360657	0.705602	0.244183	0.487022	0.366631	0.646946
NAE1	0.113844	0.640298	0.369625	1.10918	0.99341	1.00141	0.717258	1.39812	0.403225	0.621366	0.467531	0.82582
MYO1B	0.113895	0.642795	0.371083	1.11346	0.000187324	1.87375	1.33687	2.62624	0.200009	0.971803	0.731487	1.29107
ACAT1	0.114591	0.640964	0.370014	1.11032	4.4114e-06	0.459071	0.327537	0.643427	0.700263	0.511589	0.385088	0.679645
NCOR1	0.114668	0.64529	0.372041	1.11923	0.00107142	1.74115	1.245	2.43502	0.194219	0.967368	0.728333	1.28485
DPYD	0.114831	1.56481	0.903804	2.70924	5.28708e-05	1.99093	1.42244	2.78663	0.343811	0.982509	0.739683	1.30505
DNAJC17	0.117119	0.642858	0.37112	1.11356	0.00868425	0.639	0.457397	0.892705	0.231304	0.524884	0.395057	0.697376
ZNF326	0.117193	1.56059	0.901372	2.70194	1.09332e-08	2.69953	1.92786	3.78007	0.142103	1.1273	0.848731	1.49731
PI4KA	0.117263	0.647705	0.372656	1.12576	0.455363	0.881251	0.631098	1.23056	0.210951	0.588959	0.443057	0.782907
WDR62	0.117372	1.53911	0.882982	2.68279	2.25145e-06	2.22489	1.58652	3.12012	0.410326	0.95727	0.720848	1.27123
DDX24	0.118164	0.643898	0.371728	1.11534	0.139548	0.778361	0.556901	1.08789	0.912433	0.676661	0.509541	0.898594
XRN1	0.118919	0.649231	0.373563	1.12833	0.000172899	1.89591	1.35578	2.65121	0.418775	0.934826	0.703962	1.2414
POLR2K	0.11923	1.55556	0.89847	2.69322	0.00464106	1.61973	1.15893	2.26375	0.569896	0.784011	0.590339	1.04122
NRAS	0.12065	1.54346	0.889957	2.67683	2.64137e-05	2.03519	1.45337	2.84993	0.760724	0.873719	0.657926	1.16029
EIF5AL1	0.120994	1.5376	0.882152	2.68004	0.193315	1.24533	0.886237	1.74993	0.739858	0.870514	0.650545	1.16486
ERCC6L	0.122144	1.53643	0.881514	2.67793	6.20804e-09	2.6213	1.85867	3.69683	0.0248384	1.17146	0.880556	1.55848
NR3C1	0.122628	0.64695	0.37351	1.12057	0.281008	1.2005	0.859844	1.67613	0.683046	0.719203	0.541432	0.955341
GADD45GIP1	0.122716	0.647136	0.373618	1.12089	0.00063966	0.561754	0.40152	0.785931	0.719407	0.546626	0.411403	0.726296
HERC5	0.123408	1.54936	0.894885	2.68247	0.000542354	1.80073	1.28752	2.5185	0.0389115	1.10322	0.829565	1.46715
RAI14	0.124051	1.53788	0.886809	2.66695	6.89987e-06	2.1404	1.5278	2.99865	0.112898	1.09	0.819912	1.44906
MBD2	0.124369	1.55223	0.896135	2.68868	1.3234e-07	2.48891	1.77806	3.48395	0.146724	1.10001	0.828197	1.46104
NEIL3	0.125037	1.53136	0.878726	2.6687	1.32057e-11	3.08215	2.18493	4.34781	0.190371	1.10849	0.834192	1.47298
RASEF	0.125401	1.53332	0.882391	2.66444	0.00224008	1.68404	1.20526	2.35301	0.838326	0.870629	0.655619	1.15615
DHX9	0.125702	1.5591	0.89889	2.70421	0.892847	1.02311	0.732373	1.42926	0.902274	0.738497	0.555841	0.981176
DNASE1	0.125878	0.647198	0.373811	1.12052	0.665138	1.07641	0.770467	1.50384	0.352982	0.852289	0.641808	1.1318
THUMPD2	0.12598	0.651612	0.375764	1.12996	0.315382	1.18614	0.84957	1.65605	0.455038	0.822106	0.619026	1.09181
MAPK9	0.126138	0.653427	0.376833	1.13304	0.488297	1.12472	0.80561	1.57022	0.727982	0.746473	0.562124	0.991279
FAM120A	0.126848	1.54317	0.891309	2.67176	7.71477e-08	2.46926	1.75683	3.4706	0.341561	1.00665	0.757856	1.33712
ACAA2	0.127877	1.54676	0.892944	2.67932	1.27889e-06	2.26522	1.61446	3.1783	0.0324822	1.15629	0.869327	1.53798
C18orf21	0.127963	0.652102	0.376514	1.1294	0.365791	1.16537	0.834416	1.62759	0.518909	0.76416	0.575405	1.01483
NXT2	0.128833	1.53419	0.885816	2.65714	0.330221	1.17929	0.844488	1.64683	0.992994	0.775177	0.58368	1.0295
PABPC3	0.128839	1.53693	0.887702	2.66097	2.2991e-05	2.01832	1.4324	2.84392	0.534872	0.765353	0.576337	1.01636
CALD1	0.128978	1.53913	0.888978	2.66478	1.91507e-06	2.24598	1.60367	3.14555	0.34209	0.998061	0.751531	1.32546
NUP93	0.129637	0.647915	0.374031	1.12235	0.656952	0.92728	0.664187	1.29459	0.655843	0.625094	0.470405	0.830652
CELF2	0.12974	0.655493	0.378048	1.13655	0.000771278	1.76848	1.26484	2.47266	0.999713	0.863113	0.649957	1.14618
MAPK10	0.130468	0.654904	0.377702	1.13555	0.188561	1.25132	0.896277	1.747	0.209822	0.682163	0.513397	0.906407
R3HDM1	0.130734	0.657136	0.378256	1.14163	0.0154304	1.5121	1.08291	2.11139	0.970803	0.839311	0.63203	1.11457
RPS27L	0.131384	1.52542	0.880802	2.64182	0.612761	1.08965	0.779517	1.52316	0.32115	0.754013	0.567787	1.00132
YRDC	0.131654	1.51803	0.873862	2.63704	7.82772e-08	2.50164	1.78565	3.5047	0.663332	0.987864	0.743876	1.31188
NSUN7	0.13278	1.5241	0.879024	2.64256	7.48373e-08	2.50617	1.78736	3.51407	0.0374138	1.155	0.86931	1.53459
MRPL21	0.132849	0.657123	0.379007	1.13932	0.000177185	0.528541	0.377977	0.739081	0.372431	0.505134	0.380259	0.671017
ATXN2	0.13286	1.55069	0.891681	2.69675	0.000930145	1.77341	1.27	2.47637	0.189474	0.999491	0.752654	1.32728
CALU	0.13299	1.52206	0.87787	2.63895	4.21894e-07	2.36136	1.6853	3.30864	0.0391174	1.19507	0.898354	1.58979
NUP133	0.133769	0.655419	0.378448	1.1351	0.372266	1.16295	0.832851	1.62387	0.687009	0.748259	0.563348	0.993865
HMGB2	0.133917	1.53082	0.884168	2.6504	5.51455e-10	2.87532	2.04821	4.03644	0.0974499	1.14411	0.86125	1.51988
ZNF346	0.133935	0.655426	0.378452	1.13511	0.367874	0.858316	0.614792	1.1983	0.89975	0.654645	0.49296	0.869361
FTH1	0.134024	1.52528	0.880719	2.64156	0.159638	0.787807	0.564192	1.10005	0.929863	0.691153	0.520272	0.918159
REXO2	0.136054	1.52817	0.882635	2.64583	6.9199e-06	2.14184	1.5288	3.00072	0.00962343	1.22072	0.917104	1.62485
PDLIM4	0.136382	1.52147	0.878759	2.63426	0.155295	1.27283	0.911532	1.77734	0.0341928	0.997173	0.750157	1.32553
JUP	0.136415	1.52528	0.880961	2.64083	0.00475217	1.60915	1.15041	2.25081	0.663253	0.787568	0.593069	1.04586
STRBP	0.136476	0.659905	0.380643	1.14405	0.0613734	0.727443	0.520984	1.01572	0.813193	0.59779	0.450091	0.793956
BCCIP	0.136486	0.657394	0.379598	1.13849	0.397407	0.865947	0.620239	1.20899	0.641985	0.646583	0.486881	0.858668
ACTN1	0.136759	1.52303	0.879069	2.63873	9.57287e-09	2.63628	1.87738	3.70196	0.0274846	1.21006	0.909909	1.60923
HSPA1B	0.13691	1.52667	0.881769	2.64324	1.1952e-05	2.10084	1.50021	2.94193	0.261892	1.04055	0.782942	1.38291
PREB	0.137291	1.50707	0.867741	2.61744	0.0373182	1.42375	1.01885	1.98956	0.101041	0.980964	0.737832	1.30421
LLGL1	0.137771	1.51978	0.877573	2.63196	0.0107542	1.5413	1.10309	2.1536	0.340955	0.953738	0.717649	1.26749
RCC2	0.137815	1.50973	0.86923	2.6222	3.88477e-08	2.56246	1.82797	3.59208	0.0791883	1.14684	0.863044	1.52396
PFN1	0.137821	1.51752	0.876277	2.62801	0.0125265	1.51894	1.08385	2.1287	0.347912	0.879903	0.662102	1.16935
PLEC	0.138189	0.657044	0.37949	1.1376	0.313218	0.84349	0.603174	1.17955	0.49267	0.660648	0.497284	0.877678
TDP2	0.138745	0.661135	0.381366	1.14614	0.000229229	1.86847	1.33503	2.61506	0.868805	0.848297	0.638747	1.12659
MTPAP	0.138862	0.659562	0.380861	1.14221	0.0219592	1.47262	1.05281	2.05982	0.105605	0.660153	0.496878	0.877081
RNASE2	0.13934	1.51691	0.875926	2.62694	1.43109e-05	2.09558	1.49751	2.93251	0.202933	1.06526	0.801523	1.41577
RAB37	0.139544	0.662264	0.382029	1.14806	0.0379429	0.702708	0.503256	0.981206	0.0291038	0.463656	0.348307	0.617205
SUPV3L1	0.139908	0.661375	0.381507	1.14655	0.00440556	0.61788	0.441911	0.86392	0.651272	0.563973	0.424486	0.749295
ABCF1	0.140211	0.655247	0.378209	1.13522	0.199297	0.804343	0.576088	1.12304	0.740117	0.632142	0.476005	0.839494
DHX37	0.140992	1.50563	0.866934	2.61486	0.00650353	1.58043	1.12898	2.2124	0.142597	0.920339	0.692915	1.22241
SMARCAL1	0.141303	1.51418	0.874363	2.62218	0.0028726	1.64847	1.17798	2.30686	0.0507004	1.01306	0.762306	1.34629
CCDC12	0.141389	0.660377	0.381335	1.14361	0.00149708	0.582736	0.416963	0.814416	0.705719	0.535627	0.403115	0.711699
MFN2	0.142544	1.51427	0.874585	2.62182	3.82743e-08	2.5511	1.8185	3.57883	0.0870337	1.13845	0.856594	1.51304
EIF2S2	0.142798	0.665545	0.383241	1.1558	0.0580113	1.3755	0.983553	1.92364	0.781207	0.783374	0.589911	1.04028
MYH10	0.143629	0.663929	0.383008	1.1509	0.000423118	1.82141	1.30271	2.54664	0.189271	0.993031	0.747648	1.31895
SCAF8	0.143933	0.664678	0.383448	1.15217	0.000944333	1.74719	1.24855	2.44495	0.453908	0.918995	0.691896	1.22063
TRIP6	0.145884	1.51824	0.876266	2.63055	0.00749536	1.578	1.12943	2.20472	0.0083585	1.15525	0.867829	1.53786
HNRNPH2	0.146176	0.66605	0.384253	1.1545	0.00014458	1.90316	1.35929	2.66465	0.373603	0.961224	0.723599	1.27688
PRDM5	0.146281	1.50259	0.866856	2.60458	0.0621705	1.37248	0.982789	1.91668	0.465182	0.729555	0.54921	0.969121
CHD9	0.147777	0.667799	0.384577	1.1596	0.0328018	1.43595	1.02783	2.00613	0.832769	0.810016	0.609965	1.07568
ZC3H12A	0.147947	1.50329	0.868123	2.60318	0.00012182	1.94345	1.39106	2.71518	0.116321	1.03964	0.782868	1.38062
NOMO1	0.148274	0.664957	0.384	1.15148	0.235835	0.817615	0.58532	1.1421	0.280019	0.61377	0.462082	0.815253
PABPC4L	0.148528	1.49107	0.853563	2.60472	0.000139766	1.88351	1.33407	2.65923	0.507247	0.811506	0.611086	1.07766
FYCO1	0.150581	1.50012	0.866305	2.59765	1.91364e-09	2.76494	1.968	3.88459	0.0226808	1.18045	0.888551	1.56823
IGF2BP2	0.150614	1.48839	0.855056	2.59083	4.3875e-09	2.71508	1.93363	3.81232	0.104076	1.1035	0.830812	1.4657
ZNF574	0.151338	1.48975	0.858052	2.58651	1.68605e-07	2.40665	1.71532	3.37662	0.0521477	1.12769	0.848585	1.49861
ITPR3	0.151355	1.49872	0.865501	2.59521	0.000388636	1.83881	1.31607	2.56918	0.972019	0.871746	0.656408	1.15773
MCM3AP	0.151667	0.669626	0.386353	1.16059	0.598822	1.09339	0.783068	1.52668	0.362634	0.835767	0.629361	1.10987
DDX4	0.15205	0.673284	0.386821	1.17189	0.798241	0.957621	0.685917	1.33695	0.583698	0.732427	0.551546	0.972627
HFM1	0.152299	0.670324	0.386763	1.16178	0.342462	1.17561	0.842059	1.64129	0.568083	0.690639	0.519503	0.918151
FLNB	0.152573	1.50061	0.866667	2.59826	0.116687	1.3064	0.935747	1.82388	0.515992	0.873734	0.657918	1.16034
SRP68	0.153146	0.6712	0.38659	1.16534	0.0130359	0.655212	0.469114	0.915136	0.879412	0.584992	0.440479	0.776918
PARS2	0.153408	1.48155	0.851276	2.57847	8.52447e-07	2.28603	1.63028	3.20555	0.103722	1.07594	0.809823	1.42951
PRR3	0.154058	0.664879	0.383687	1.15215	0.00932432	0.640649	0.458715	0.894743	0.476579	0.631648	0.475656	0.838799
UPF3A	0.154359	1.48718	0.858116	2.5774	0.0657125	0.733755	0.524185	1.02711	0.970552	0.65397	0.492062	0.869151
SYNJ1	0.154605	0.673867	0.388169	1.16984	0.0577323	1.38023	0.988047	1.92808	0.303354	0.918366	0.6911	1.22037
G6PD	0.155587	1.4934	0.86245	2.58595	0.00161731	1.70542	1.21926	2.38543	0.60163	0.95841	0.720792	1.27436
YWHAB	0.155965	0.676592	0.389781	1.17445	2.09761e-05	2.0472	1.46068	2.86924	0.289895	0.996895	0.75031	1.32452
COQ5	0.156457	1.48997	0.86048	2.57997	0.459568	1.13368	0.811224	1.58432	0.140386	0.832314	0.626558	1.10564
COPS4	0.156615	0.675134	0.389912	1.169	6.15682e-05	1.9651	1.40248	2.75342	0.892327	0.889555	0.66981	1.18139
USP5	0.156725	0.668708	0.386202	1.15787	0.485233	0.887858	0.635935	1.23958	0.225598	0.590426	0.444512	0.784236
MAP7D1	0.156868	1.49569	0.863816	2.58979	0.147003	1.2801	0.916707	1.78755	0.616565	0.848595	0.638871	1.12716
DNASE1L1	0.157109	1.4893	0.860093	2.5788	1.94622e-08	2.58339	1.84085	3.62546	0.700274	0.980021	0.737942	1.30151
KIF15	0.1576	1.48502	0.856888	2.57359	4.65745e-06	2.17725	1.5546	3.04928	0.141775	1.07247	0.807073	1.42514
UNKL	0.158063	0.674859	0.388756	1.17152	0.654475	1.07918	0.772469	1.50767	0.98841	0.739418	0.556336	0.98275
SAP18	0.158759	1.492	0.861674	2.58344	0.63077	1.0854	0.77732	1.51559	0.18134	0.924087	0.695241	1.22826
NIPBL	0.159109	0.675121	0.388911	1.17196	0.412596	1.14952	0.823233	1.60512	0.96598	0.7647	0.575692	1.01576
CDK11B	0.159155	1.48581	0.858088	2.57272	0.0113587	1.54297	1.10517	2.15419	0.0512839	1.04785	0.788887	1.39183
BAG6	0.159233	0.674326	0.38911	1.16861	2.36589e-05	0.488629	0.348896	0.684326	0.663936	0.522839	0.393595	0.694522
TBCA	0.160852	1.49396	0.862038	2.58911	0.0417568	1.41235	1.0104	1.97419	0.902504	0.76339	0.574744	1.01395
BZW1	0.161597	1.47993	0.853998	2.56462	3.53031e-05	2.01318	1.438	2.81843	0.271115	0.994594	0.748776	1.32111
MYO5A	0.161642	0.678289	0.390785	1.17731	0.0624958	1.37295	0.983124	1.91735	0.638181	0.876747	0.659995	1.16468
WASF2	0.162373	1.48337	0.856691	2.56848	1.38292e-07	2.46027	1.75547	3.44804	0.465252	0.989074	0.74481	1.31345
SAMHD1	0.162732	1.47007	0.844924	2.55775	0.05179	1.39092	0.995895	1.94263	0.394467	0.888515	0.66897	1.18011
PPRC1	0.163465	0.676169	0.390513	1.17078	0.461579	0.88244	0.631954	1.23221	0.940758	0.691056	0.520362	0.917744
CHD8	0.163482	0.676847	0.390588	1.1729	0.0635696	0.731654	0.523225	1.02311	0.228713	0.575326	0.432836	0.764723
RPS12	0.163591	0.673956	0.389216	1.16701	1.27549e-06	0.439954	0.3138	0.616823	0.386852	0.483147	0.363661	0.641892
TUBGCP6	0.163634	0.676711	0.390508	1.17267	0.093032	0.754736	0.539165	1.0565	0.461616	0.734507	0.553063	0.975477
TCERG1	0.164168	0.678132	0.390692	1.17705	0.0618949	1.37709	0.986338	1.92264	0.0109159	1.07455	0.808977	1.42731
RBMS2	0.164913	1.47239	0.848323	2.55556	7.97332e-07	2.29032	1.63182	3.21455	0.51887	0.841721	0.633841	1.11778
HADHA	0.165368	0.674131	0.389316	1.16731	0.00711142	0.631736	0.452279	0.882398	0.850448	0.583902	0.439697	0.7754
RRBP1	0.165641	1.4688	0.846305	2.54916	0.10601	1.31602	0.942238	1.83807	0.0194004	1.04946	0.788648	1.39652
C11orf68	0.165786	0.678153	0.391353	1.17513	2.36391e-08	0.385703	0.27506	0.540851	0.951735	0.500864	0.377171	0.665122
MDN1	0.166015	0.680941	0.391387	1.18471	0.000100866	0.521446	0.371808	0.731306	0.236418	0.668367	0.503304	0.887564
PTRH2	0.166268	0.677886	0.391197	1.17468	0.000938036	0.567885	0.40636	0.793616	0.231978	0.492505	0.370615	0.654482
CPSF1	0.166287	0.678338	0.391462	1.17545	0.0584302	0.725707	0.519141	1.01447	0.783478	0.621296	0.467649	0.825423
PPP6R3	0.166503	0.678091	0.391317	1.17503	0.0268414	1.45607	1.04239	2.03392	0.928509	0.798159	0.600968	1.06005
TCF25	0.170002	0.681813	0.392868	1.18327	0.000469668	0.554108	0.39595	0.77544	0.993614	0.58695	0.441981	0.77947
PCSK1N	0.170054	0.678676	0.391967	1.1751	0.000902332	0.568944	0.406956	0.795413	0.0387476	0.467074	0.3514	0.620826
MYOF	0.170482	1.46812	0.847292	2.54386	9.77796e-06	2.11458	1.5098	2.96163	0.0649771	1.10897	0.834226	1.47419
NME1	0.171408	0.679505	0.392448	1.17653	0.0168763	0.663041	0.474904	0.925708	0.525672	0.561468	0.422808	0.745601
YWHAH	0.172027	0.689228	0.396321	1.19861	0.0026914	1.66309	1.1895	2.32525	0.152692	1.05609	0.793408	1.40574
SSU72	0.173295	1.46542	0.845751	2.5391	0.98624	1.00292	0.718352	1.40023	0.991282	0.738006	0.555746	0.98004
USB1	0.173471	0.680867	0.393238	1.17888	6.32289e-06	2.13646	1.52387	2.99531	0.624886	0.979778	0.737272	1.30205
EPRS	0.174773	0.683184	0.3943	1.18372	0.983005	1.0036	0.718746	1.40136	0.683115	0.690101	0.519496	0.916733
SND1	0.17578	1.45483	0.839726	2.5205	0.0603287	0.726758	0.520106	1.01552	0.196167	0.556316	0.418572	0.739388
LTV1	0.176575	0.687475	0.396212	1.19285	0.000228229	1.87864	1.34363	2.62668	0.0959991	1.02766	0.77376	1.36486
MVP	0.177381	1.45385	0.83791	2.52258	0.029761	1.44407	1.0332	2.01833	0.0291931	1.0297	0.774326	1.3693
GNL3	0.177867	0.683325	0.394662	1.18312	0.0168867	1.4967	1.07027	2.09303	0.368338	0.865469	0.651704	1.14935
SAFB	0.178486	0.685505	0.395659	1.18768	0.262633	0.827511	0.592302	1.15612	0.335608	0.762329	0.574053	1.01235
RPP40	0.179272	1.45668	0.840779	2.52374	0.00921926	1.5538	1.11095	2.17319	0.432789	0.879731	0.662387	1.16839
EIF3CL	0.179312	0.682336	0.394022	1.18161	0.040175	0.702337	0.503052	0.980568	0.363866	0.533933	0.402026	0.70912
LSM10	0.179333	1.45698	0.840951	2.52427	0.0569525	1.37937	0.987118	1.92749	0.463349	0.868377	0.653713	1.15353
ATRX	0.179499	0.686901	0.396475	1.19007	0.0641271	1.36815	0.979481	1.91104	0.379612	0.88034	0.662802	1.16928
ZNF687	0.179685	1.45438	0.83947	2.5197	0.236631	1.22227	0.875376	1.70664	0.714368	0.804285	0.60565	1.06807
U2AF1L4	0.179953	0.686447	0.39621	1.18929	0.162808	0.789782	0.564956	1.10408	0.690036	0.689159	0.518782	0.915491
IMPDH2	0.180661	0.682438	0.393642	1.18311	8.40128e-05	0.514551	0.36733	0.720777	0.989265	0.570319	0.429428	0.757434
MTG1	0.180664	1.44571	0.833327	2.50811	0.000163832	0.527907	0.377083	0.739057	0.426375	0.514712	0.387305	0.68403
CLUH	0.180711	0.679212	0.391009	1.17984	0.916557	1.01792	0.729108	1.42113	0.519627	0.650896	0.489785	0.865005
TOP2A	0.180771	1.45576	0.840254	2.52212	0.0173597	1.49356	1.06806	2.08857	0.481242	0.849656	0.639807	1.12833
ZCCHC3	0.181149	1.4501	0.835798	2.5159	0.00127475	1.72371	1.2321	2.41148	0.821308	0.869969	0.655079	1.15535
AGL	0.181444	1.45754	0.841832	2.52358	1.6598e-09	2.76869	1.97059	3.89004	0.391391	1.02883	0.77468	1.36636
INPP5D	0.181448	1.45839	0.842318	2.52505	0.00113754	1.7412	1.24562	2.43395	0.683466	0.780932	0.587709	1.03768
MRPS23	0.181848	1.45344	0.838934	2.51805	0.0290907	1.44648	1.03444	2.02264	0.343906	0.904311	0.680466	1.20179
ESF1	0.18224	1.45633	0.841133	2.52148	4.24853e-05	1.9999	1.42871	2.79945	0.0932945	1.04944	0.789954	1.39416
UBC	0.182544	1.4532	0.838797	2.51763	0.141472	0.779303	0.558149	1.08808	0.740991	0.677378	0.510068	0.899568
IPO13	0.182687	1.45734	0.841715	2.52323	0.65496	0.927005	0.663689	1.29479	0.598056	0.675713	0.508704	0.897552
CWF19L1	0.182964	0.685218	0.395673	1.18665	0.0212371	0.678069	0.484757	0.948471	0.0666106	0.515042	0.387107	0.685256
PGK1	0.18361	0.694191	0.400175	1.20422	0.000782034	1.75475	1.2512	2.46096	0.998808	0.836776	0.630007	1.11141
C18orf25	0.184704	0.689544	0.398021	1.19459	8.75461e-07	2.2904	1.63331	3.21184	0.314034	0.975234	0.734389	1.29507
MEX3B	0.185018	0.689685	0.398103	1.19483	0.00337207	1.64712	1.17824	2.30257	0.358611	0.951114	0.715851	1.26369
PAK4	0.1857	1.4497	0.836803	2.51149	5.2867e-06	2.16163	1.54257	3.02912	0.172657	1.06605	0.80201	1.41703
CLTC	0.185714	0.693318	0.39966	1.20275	0.000491787	1.81208	1.29614	2.53339	0.643041	0.924423	0.696049	1.22773
ZNF524	0.186196	1.45276	0.839078	2.51528	0.0280097	0.688623	0.492842	0.962178	0.893418	0.629808	0.47427	0.836356
ZNF804A	0.186651	0.693385	0.400267	1.20116	0.0723426	1.35537	0.970414	1.89304	0.464521	0.727593	0.5478	0.966394
PRMT6	0.187135	1.44822	0.835965	2.5089	9.27623e-07	2.28672	1.63076	3.20655	0.788132	0.9313	0.701287	1.23675
HCFC1	0.187188	0.690761	0.398733	1.19667	0.817946	1.03981	0.744723	1.45183	0.439487	0.789303	0.594365	1.04818
GALNT2	0.187471	1.44328	0.831958	2.50378	5.17e-07	2.32753	1.65904	3.26539	0.158393	1.07478	0.808702	1.4284
MRPS5	0.187674	0.689228	0.398081	1.19331	0.0399129	0.706782	0.505623	0.987971	0.297151	0.704435	0.530454	0.935479
SLC4A1AP	0.188307	0.693232	0.400177	1.20089	0.0835527	1.34201	0.960675	1.87471	0.260304	0.918495	0.691103	1.22071
ANXA4	0.188443	1.44908	0.836957	2.5089	0.00267838	1.66778	1.19375	2.33005	0.336223	0.961317	0.723719	1.27692
RANBP6	0.188657	0.692083	0.399506	1.19893	0.00117003	1.73993	1.24472	2.43214	0.742267	0.895711	0.674474	1.18952
RBFA	0.190969	0.690891	0.39892	1.19656	0.0265655	0.68565	0.490845	0.957768	0.36899	0.549137	0.413236	0.729733
GATAD2B	0.191267	0.694386	0.400291	1.20456	0.00802511	1.56697	1.12123	2.18991	0.130369	0.963504	0.725385	1.27979
WDR1	0.191291	1.44292	0.83294	2.49959	3.83359e-09	2.68086	1.90605	3.77061	0.0349378	1.19102	0.895503	1.58405
ZC3HAV1	0.191629	1.43899	0.830698	2.4927	2.6842e-05	2.0477	1.46307	2.86595	0.21925	1.04607	0.787141	1.39018
ZFP36L2	0.191841	1.44231	0.832595	2.49853	4.21835e-05	2.00634	1.43321	2.80864	0.143983	0.997235	0.750931	1.32433
KRT18	0.19235	1.4391	0.829608	2.49638	0.299473	1.19155	0.852994	1.66449	0.926123	0.722223	0.543825	0.959144
ZNF600	0.192384	1.44558	0.834936	2.50282	0.0011527	1.75224	1.25492	2.44666	0.411977	0.931168	0.701118	1.2367
ATXN10	0.192689	0.694452	0.40089	1.20298	0.252288	1.21428	0.869346	1.69607	0.324809	0.87308	0.656927	1.16036
TSR2	0.192883	1.4475	0.835784	2.50693	0.123429	0.771237	0.552118	1.07732	0.734289	0.655226	0.493412	0.870107
RAB2A	0.193206	0.694357	0.400835	1.20282	0.0138443	1.51581	1.0837	2.12022	0.673491	0.777297	0.585333	1.03222
SNRPD1	0.193547	0.692753	0.400121	1.1994	0.0015991	0.582424	0.416888	0.81369	0.0996787	0.466554	0.350909	0.620311
RBFOX2	0.194114	0.696913	0.401781	1.20884	3.97693e-05	2.00366	1.43037	2.80672	0.191525	1.01155	0.761384	1.34391
VDAC2	0.194193	0.692832	0.400166	1.19954	0.277386	0.83115	0.595332	1.16038	0.0957213	0.569276	0.428629	0.756074
CELF4	0.194659	0.698303	0.4026	1.2112	0.00544308	0.62354	0.446022	0.871711	0.0738804	0.512215	0.385517	0.680552
DQX1	0.194769	0.70048	0.403013	1.21751	0.152055	0.784956	0.561452	1.09743	0.824654	0.698791	0.526186	0.928015
RRAGB	0.195052	0.695049	0.401239	1.204	0.220132	1.23071	0.881385	1.71847	0.489693	0.825839	0.621875	1.0967
NSF	0.196857	0.697053	0.40241	1.20743	0.123109	1.29866	0.929381	1.81466	0.316986	0.897135	0.67484	1.19266
CNOT1	0.19702	0.696265	0.401949	1.20609	0.0485947	1.3984	1.00142	1.95275	0.11623	0.968365	0.7289	1.2865
TUBA1C	0.199039	1.43428	0.828015	2.48446	7.47369e-06	2.12104	1.51191	2.97557	0.0490991	1.1126	0.836528	1.47978
ATR	0.199755	0.70046	0.403001	1.21748	0.0685807	1.36792	0.979754	1.90988	0.211254	0.942184	0.709489	1.2512
DHX36	0.199915	0.699058	0.40358	1.21087	6.24911e-05	1.97186	1.40909	2.75939	0.239052	1.00546	0.756903	1.33564
SRPK1	0.199953	0.700099	0.403658	1.21424	0.00428101	1.62235	1.16078	2.26747	0.223726	0.926187	0.697448	1.22994
APOBEC3H	0.200704	1.44397	0.832662	2.50409	0.0112603	1.54165	1.10368	2.15342	0.782751	0.792606	0.596757	1.05273
DHX30	0.20128	0.697	0.402412	1.20724	0.0111896	0.649352	0.464881	0.907023	0.981046	0.583855	0.439574	0.775491
MRPL49	0.201521	1.42517	0.820002	2.47697	0.017082	1.49528	1.06976	2.09007	0.804356	0.848884	0.639142	1.12746
GIMAP4	0.20195	1.43061	0.82592	2.47802	0.000252941	1.85138	1.32223	2.59229	0.960835	0.820686	0.617933	1.08997
ZC3H10	0.201972	1.42588	0.822157	2.47294	0.000715526	1.76661	1.26133	2.47429	0.135699	0.999113	0.75167	1.32801
WDR75	0.201981	0.699155	0.403637	1.21103	0.0106581	1.54147	1.10321	2.15383	0.699784	0.843701	0.635334	1.1204
TARDBP	0.202081	1.41929	0.818435	2.46125	0.0704516	1.35954	0.973589	1.8985	0.549626	0.815229	0.613791	1.08277
SHARPIN	0.202628	1.42859	0.824768	2.47449	0.000121117	0.524484	0.374034	0.735451	0.468801	0.549937	0.413995	0.730518
NKIRAS1	0.202842	0.700924	0.404669	1.21406	0.209431	1.23698	0.885435	1.72809	0.195102	0.656211	0.494003	0.871681
SRCAP	0.203462	0.700463	0.4044	1.21327	0.0314116	1.43975	1.03052	2.01149	0.315727	0.890121	0.670236	1.18214
TUT1	0.203612	0.699238	0.403869	1.21062	2.09372e-07	0.417283	0.297176	0.585933	0.0844325	0.436191	0.328022	0.580029
EIF4A1	0.20375	0.694171	0.399345	1.20666	0.0488674	0.713343	0.510947	0.995913	0.967245	0.606916	0.457032	0.805955
LMNA	0.204004	1.42739	0.824078	2.47237	0.34308	1.17507	0.841608	1.64067	0.0368453	0.957375	0.720417	1.27227
LSM14A	0.204037	1.42844	0.824682	2.47423	7.42836e-06	2.13872	1.52769	2.99413	0.415725	0.987072	0.743193	1.31098
APEX2	0.204381	1.42218	0.82007	2.46638	2.26386e-05	2.03259	1.44812	2.85296	0.116812	1.0458	0.786486	1.39062
NCAPG2	0.205165	1.42709	0.823907	2.47185	0.000126193	1.91231	1.36654	2.67605	0.349064	0.97928	0.737157	1.30093
GCLM	0.206913	1.42067	0.819217	2.46371	8.34863e-07	2.28741	1.62981	3.21035	0.49425	0.97724	0.735698	1.29808
MAPKBP1	0.207484	0.703393	0.405599	1.21983	0.351213	1.17182	0.83928	1.63613	0.813596	0.749571	0.564308	0.995656
IMMT	0.208088	0.705858	0.40705	1.22401	0.00609958	1.59038	1.13775	2.22309	0.0249916	1.08471	0.815395	1.44298
ZNF131	0.208656	0.700771	0.404755	1.21328	0.0470013	1.40262	1.00458	1.95838	0.590126	0.745795	0.561277	0.990974
MRPL50	0.209164	0.702756	0.405738	1.2172	0.000224919	1.86486	1.33164	2.61159	0.336174	0.930562	0.700702	1.23583
RPUSD3	0.209192	0.704556	0.406284	1.22181	0.13491	0.77567	0.555321	1.08345	0.907641	0.635711	0.478578	0.844435
ADAT1	0.209389	1.42966	0.825378	2.47634	0.00188786	1.69727	1.21461	2.37172	0.716531	0.802154	0.603904	1.06549
RBBP4	0.210495	1.4211	0.820488	2.46137	1.35479e-07	2.4409	1.74056	3.42302	0.397938	1.02489	0.771561	1.3614
SAE1	0.211807	0.704503	0.406909	1.21974	0.0024127	1.67007	1.19493	2.33413	0.560401	0.898939	0.676914	1.19379
RBFOX3	0.212045	0.708506	0.408609	1.22851	0.034102	0.699168	0.500302	0.977082	0.0160809	0.477689	0.358784	0.636001
RRM2	0.21205	1.41691	0.817094	2.45705	1.31209e-08	2.59155	1.84273	3.64466	0.215592	1.07162	0.806355	1.42414
RRP1B	0.212454	0.701881	0.405199	1.21579	0.388729	1.15655	0.826985	1.61746	0.365691	0.612515	0.460924	0.813963
REXO1	0.212544	1.42349	0.821778	2.46578	0.0661457	1.36682	0.97892	1.90842	0.0338006	1.00852	0.759151	1.33979
SEC16A	0.213061	0.706521	0.40744	1.22514	0.0783007	0.743042	0.531498	1.03878	0.866535	0.665991	0.501431	0.884556
PCMT1	0.213143	0.708837	0.408803	1.22907	0.454644	1.13529	0.812855	1.58561	0.618253	0.783361	0.589825	1.0404
TBCD	0.213149	0.70602	0.407145	1.22429	0.00341114	0.610111	0.436264	0.853234	0.162375	0.502468	0.377776	0.668315
RIOK2	0.214832	1.41597	0.817558	2.45241	0.0158818	0.662752	0.474432	0.925823	0.45447	0.546028	0.410899	0.725598
ALDH16A1	0.216312	1.41087	0.813683	2.44636	0.1241	0.769958	0.55133	1.07528	0.524146	0.598623	0.45062	0.795237
CHTOP	0.216329	1.40234	0.808859	2.43127	0.0521649	1.39406	0.998467	1.94639	0.418531	0.870411	0.655446	1.15588
EIF4ENIF1	0.216476	0.708073	0.408354	1.22778	0.00312009	1.65178	1.18202	2.30824	0.740577	0.866966	0.65286	1.15129
PLS3	0.216633	1.41467	0.817089	2.44931	4.06954e-07	2.37158	1.69241	3.32331	0.187913	1.07497	0.809101	1.42819
RPP25L	0.217087	0.7084	0.408546	1.22833	0.00126633	0.577266	0.413155	0.806564	0.485682	0.534721	0.402633	0.710141
EHD3	0.217151	0.710736	0.409102	1.23477	0.549565	1.10669	0.792637	1.54518	0.80523	0.799685	0.601942	1.06239
POLR3A	0.218002	0.706527	0.408077	1.22325	0.0969807	1.32582	0.949557	1.85116	0.846299	0.80509	0.606253	1.06914
ACIN1	0.218212	0.707521	0.408517	1.22537	0.0267322	1.46362	1.04832	2.04345	0.039332	1.05528	0.794496	1.40165
HSPA8	0.218588	0.710202	0.41008	1.22997	0.141324	1.28179	0.916729	1.79221	0.992911	0.738635	0.556219	0.980875
AGO2	0.218813	1.41246	0.815551	2.44627	0.000879614	1.75267	1.25239	2.45278	0.857087	0.811958	0.611408	1.07829
FABP5	0.219178	1.41451	0.816529	2.45041	7.9764e-07	2.3133	1.65055	3.24215	0.00468873	1.25626	0.944268	1.67133
GPATCH1	0.220853	1.41363	0.816483	2.44749	0.00025443	1.88406	1.34896	2.63144	0.24313	0.990536	0.745912	1.31539
ZNF850	0.221198	1.41009	0.814195	2.44212	2.24641e-06	2.26051	1.61592	3.16222	0.0828959	1.11997	0.842997	1.48794
CALM3	0.221291	0.710312	0.410143	1.23016	0.014637	0.66023	0.472736	0.922088	0.399091	0.558386	0.420453	0.741569
ZNF598	0.221707	1.40512	0.810429	2.43618	0.00630455	1.58952	1.13758	2.221	0.187417	0.97652	0.735008	1.29739
RBM14	0.221927	0.70886	0.409422	1.2273	0.0379775	0.704307	0.503827	0.984561	0.75749	0.672167	0.506168	0.892606
RNASE1	0.222462	1.41462	0.816594	2.4506	0.877007	1.02668	0.735358	1.43341	0.974569	0.759934	0.572215	1.00924
SRSF7	0.222822	0.710441	0.410219	1.23038	0.0455671	1.40246	1.00299	1.96104	0.538248	0.817009	0.615236	1.08496
NF1	0.223295	0.708654	0.409303	1.22694	0.776456	1.04924	0.751547	1.46486	0.956522	0.737745	0.555541	0.979708
PIH1D2	0.223513	1.41382	0.816129	2.44924	0.380032	1.16074	0.831414	1.62052	0.770442	0.75677	0.569699	1.00527
PURG	0.223762	0.713776	0.410905	1.23989	0.336978	1.17694	0.843009	1.64316	0.867813	0.72241	0.543734	0.959801
SLC16A1	0.223811	1.40258	0.808992	2.43169	8.08987e-07	2.30299	1.64339	3.22735	0.39207	0.994446	0.748791	1.32069
THOC3	0.224062	1.40518	0.811381	2.43353	0.00102098	1.74826	1.25	2.44514	0.934361	0.881386	0.663622	1.17061
CHAMP1	0.224694	0.707661	0.408495	1.22593	0.201416	1.24149	0.88888	1.73398	0.730304	0.791006	0.595653	1.05043
ELAVL1	0.224806	1.40309	0.809286	2.43261	4.45377e-05	1.99139	1.42181	2.78913	0.290358	0.996272	0.749846	1.32368
ACTN4	0.224814	1.40593	0.81181	2.43484	2.0514e-07	2.4202	1.72758	3.39051	0.190845	1.07497	0.809236	1.42795
RPAP1	0.225201	0.711368	0.410759	1.23197	0.440149	1.13986	0.81645	1.59138	0.689677	0.717833	0.540469	0.953403
SUPT6H	0.227475	0.709342	0.409452	1.22887	0.0259507	1.46362	1.04832	2.04344	0.0662517	1.00627	0.757641	1.33648
PALLD	0.227602	1.40345	0.810391	2.43051	0.000187749	1.89371	1.35423	2.64809	0.00252099	1.26793	0.951848	1.68896
PCBP3	0.227725	0.71247	0.411401	1.23387	5.8717e-06	0.464677	0.331638	0.651087	0.241235	0.491881	0.370333	0.653322
SF3A3	0.228459	1.39729	0.804455	2.42702	3.14343e-07	2.36937	1.68949	3.32285	0.31252	0.986744	0.743056	1.31035
EDC3	0.228583	0.713976	0.411826	1.23781	0.82869	1.03742	0.742946	1.44861	0.370251	0.781678	0.58857	1.03814
RPL12	0.22917	0.712609	0.411583	1.2338	0.000134208	0.522521	0.3736	0.730804	0.391177	0.497017	0.374035	0.660436
TMEM131	0.229378	0.717692	0.413227	1.24649	8.74956e-07	2.32178	1.65886	3.24962	0.101174	1.08487	0.816854	1.44083
TBRG4	0.22949	1.38715	0.793827	2.42393	0.157686	1.26996	0.907973	1.77627	0.688375	0.756734	0.569851	1.0049
FRG1	0.229582	0.714607	0.412197	1.23888	0.162042	0.789149	0.565053	1.10212	0.776485	0.687386	0.517628	0.912816
TRMT5	0.229591	0.712045	0.411258	1.23282	0.252015	1.21458	0.869965	1.69572	0.707264	0.80798	0.608442	1.07296
RAB13	0.229906	1.40396	0.810888	2.43079	0.000327021	1.83589	1.31221	2.56858	0.236661	0.992405	0.746951	1.31852
ZMAT3	0.230158	0.713846	0.412202	1.23623	0.216969	0.811163	0.580919	1.13266	0.511007	0.62586	0.471268	0.831163
DUS2	0.230326	0.713566	0.412135	1.23546	0.00214674	0.594363	0.424803	0.831602	0.976982	0.586601	0.441541	0.779318
AKAP13	0.230346	0.713092	0.411862	1.23464	0.388931	0.863851	0.618556	1.20642	0.503853	0.614573	0.462326	0.816956
MIB1	0.230751	0.713954	0.412265	1.23641	0.00397749	1.62755	1.16393	2.27585	0.611133	0.885648	0.666835	1.17626
HECTD1	0.230947	0.716693	0.412635	1.2448	3.29433e-05	2.05016	1.46706	2.86502	0.270222	1.00181	0.754407	1.33036
DHX38	0.233156	0.715788	0.413333	1.23957	0.000112185	0.522917	0.373176	0.732741	0.68123	0.548152	0.412598	0.72824
LUC7L	0.233712	0.717495	0.413894	1.24379	6.44316e-06	0.468588	0.333959	0.657492	0.885475	0.556023	0.418575	0.738604
PTBP3	0.234022	0.715907	0.413402	1.23977	6.46503e-09	2.65772	1.89018	3.73693	0.114235	1.08383	0.815925	1.4397
EIF4E1B	0.23415	0.716819	0.413933	1.24134	0.000342879	0.542176	0.387879	0.757852	0.169416	0.492023	0.370423	0.653542
RPL27A	0.234949	0.714832	0.412864	1.23766	1.85284e-06	0.444839	0.317377	0.623493	0.495118	0.490862	0.369483	0.652114
DBN1	0.235343	0.714521	0.412401	1.23797	0.484975	0.888223	0.636132	1.24021	0.356647	0.733853	0.552496	0.974742
ZMPSTE24	0.235546	1.3926	0.803349	2.41407	1.22162e-07	2.44505	1.74344	3.429	0.247251	1.0401	0.783091	1.38146
FKBP3	0.235978	1.40215	0.809305	2.42929	0.186941	1.251	0.895973	1.74671	0.290164	0.865193	0.651493	1.14899
HAGH	0.236456	1.39506	0.805587	2.41586	0.00188512	0.588496	0.420965	0.822699	0.9313	0.611921	0.460741	0.812707
NXF1	0.237635	0.717535	0.414349	1.24257	0.0221024	0.679145	0.485975	0.949096	0.535201	0.647811	0.487748	0.8604
FEN1	0.23781	0.716032	0.413555	1.23974	0.434058	0.875183	0.626871	1.22185	0.494906	0.623649	0.469598	0.828237
MRPS25	0.237843	0.717561	0.414364	1.24261	0.00138425	0.579649	0.414724	0.810159	0.790367	0.544356	0.409741	0.723197
FARSA	0.238605	0.717258	0.41426	1.24187	0.83919	1.03502	0.740907	1.44589	0.809795	0.742729	0.559073	0.986714
NUP210	0.239574	1.3917	0.803664	2.41001	0.00104208	1.74529	1.2485	2.43974	0.0449794	1.06287	0.799892	1.4123
CNN3	0.239618	1.39154	0.803573	2.40973	7.40111e-07	2.30801	1.64552	3.23723	0.0118946	1.23255	0.925838	1.64087
TUFM	0.239823	1.38983	0.802592	2.40674	0.000896229	0.570366	0.40756	0.798206	0.610537	0.5443	0.409566	0.723356
CCDC86	0.239848	1.39013	0.802764	2.40727	0.00483985	1.60684	1.14743	2.2502	0.238179	0.928333	0.698599	1.23362
HNRNPH1	0.239888	0.720839	0.415092	1.25179	3.9874e-07	2.39019	1.70783	3.34518	0.137315	1.06302	0.800489	1.41165
PPA1	0.240321	0.718946	0.41517	1.24499	0.447682	1.13748	0.814412	1.5887	0.536598	0.727346	0.547632	0.966037
EIF5B	0.240388	1.38827	0.800896	2.40643	0.423065	1.14593	0.820723	1.6	0.317709	0.83187	0.626376	1.10478
ZC3H12C	0.240742	1.39093	0.803224	2.40867	0.00136384	1.72174	1.23135	2.40743	0.450189	0.748853	0.563523	0.995134
EHD1	0.241389	0.717931	0.414648	1.24304	0.340153	1.17504	0.841464	1.64086	0.583671	0.837751	0.630475	1.11317
AP2B1	0.2421	0.720304	0.41596	1.24733	0.55088	1.10575	0.791473	1.54483	0.991358	0.740288	0.557356	0.98326
PDLIM1	0.242299	1.38677	0.800045	2.40378	9.82914e-09	2.58014	1.83067	3.63644	0.112883	1.08942	0.819481	1.44828
MRPL1	0.24256	0.721363	0.416166	1.25038	0.00475495	0.619429	0.443226	0.865683	0.428843	0.544643	0.409982	0.723535
POLA1	0.242928	1.38835	0.801743	2.40416	0.000591286	1.79053	1.28035	2.504	0.533341	0.90631	0.682482	1.20355
OAS3	0.243003	1.38537	0.799252	2.40131	0.000124582	1.905	1.35962	2.66914	0.331578	1.00191	0.753486	1.33223
ZNF622	0.243155	0.719294	0.415432	1.24541	0.0660358	0.730485	0.52322	1.01985	0.143874	0.542735	0.408659	0.720799
CACYBP	0.24373	0.725066	0.417596	1.25892	0.000438509	1.80955	1.29216	2.53411	0.691732	0.910786	0.685567	1.20999
ZCCHC7	0.243845	0.722538	0.416856	1.25238	0.123173	1.29738	0.928123	1.81356	0.353923	0.857183	0.645147	1.13891
ZNF587B	0.244995	1.38127	0.795497	2.39839	0.105495	1.31664	0.943013	1.83831	0.424201	0.864215	0.650779	1.14765
TWF1	0.245399	1.38369	0.798298	2.39834	0.00246815	1.67045	1.1952	2.33467	0.590246	0.902629	0.679664	1.19874
PTGFRN	0.245629	1.38853	0.801952	2.40417	0.885211	1.02476	0.733992	1.4307	0.410479	0.784947	0.591053	1.04245
IPO9	0.245646	0.718354	0.414582	1.24471	0.93201	1.01454	0.726687	1.41642	0.846225	0.677731	0.510174	0.900321
XPO7	0.246106	0.723207	0.417249	1.25352	8.84684e-05	1.93949	1.38557	2.71487	0.65856	0.893678	0.672974	1.18676
DALRD3	0.246984	0.722554	0.417268	1.2512	0.00876106	0.642699	0.459512	0.898916	0.885184	0.616698	0.464252	0.819203
RBMS1	0.247023	1.38487	0.799825	2.39784	1.81217e-06	2.27821	1.62834	3.18744	0.0153897	1.22418	0.920665	1.62775
ZSCAN5B	0.248056	0.724162	0.41781	1.25514	0.0156392	0.662729	0.474539	0.925551	0.627737	0.622114	0.468467	0.826153
GTF2I	0.248157	0.723803	0.417599	1.25453	0.834052	1.03622	0.741626	1.44784	0.628622	0.780928	0.587912	1.03731
POLR2F	0.248398	0.722654	0.417365	1.25125	3.91367e-07	0.417015	0.297945	0.58367	0.872729	0.493703	0.371776	0.655616
NQO1	0.248646	1.38011	0.796267	2.39202	0.00210273	1.67413	1.19428	2.34677	0.490718	0.90271	0.679221	1.19973
KAT5	0.24912	0.722361	0.417197	1.25074	0.00364272	0.609794	0.436237	0.852402	0.792535	0.596505	0.449097	0.792296
POLR2I	0.250126	1.38484	0.799811	2.3978	0.00619474	0.63004	0.450534	0.881067	0.954807	0.604933	0.455419	0.803532
ZNF706	0.250192	1.38466	0.799708	2.39749	0.616579	0.918753	0.658063	1.28271	0.618201	0.712988	0.536874	0.946875
CDK13	0.251463	1.38189	0.7981	2.39272	3.45971e-05	2.04178	1.46114	2.85317	0.00861756	1.224	0.92067	1.62726
RPL9	0.251817	0.724281	0.418301	1.25408	0.001882	0.588177	0.421049	0.821644	0.240729	0.478742	0.359997	0.636653
TCP1	0.252194	0.724949	0.41866	1.25532	0.937813	0.986818	0.706676	1.37802	0.406168	0.743958	0.560218	0.987961
DAPK1	0.252592	0.726238	0.419028	1.25868	0.0045001	1.634	1.17038	2.28127	0.760304	0.830019	0.624832	1.10259
CPEB3	0.253207	0.727473	0.419752	1.26078	0.523957	0.897763	0.642736	1.25398	0.0740086	0.605929	0.456126	0.80493
OASL	0.253332	1.37678	0.79438	2.38616	2.62421e-05	2.04829	1.46348	2.86678	0.303172	1.01666	0.765214	1.35073
EWSR1	0.254736	0.727734	0.419905	1.26123	0.542052	1.10959	0.794611	1.54942	0.164499	0.898333	0.676383	1.19311
POP4	0.255037	1.3758	0.79454	2.38228	9.39508e-08	2.47116	1.76153	3.46665	0.545111	1.00027	0.753084	1.32858
C12orf65	0.255111	1.37551	0.794375	2.38178	0.897819	1.02209	0.732098	1.42695	0.686805	0.756961	0.570022	1.00521
SLIRP	0.255302	0.72719	0.419586	1.2603	0.000754374	0.564753	0.403911	0.789644	0.301039	0.513153	0.386235	0.681777
FBLL1	0.255727	0.728531	0.419647	1.26477	9.1674e-06	0.465767	0.333069	0.651333	0.266199	0.458012	0.344759	0.608468
NSRP1	0.256014	1.37592	0.79461	2.38249	8.63933e-05	1.95886	1.40142	2.73805	0.0482946	1.12038	0.84304	1.48897
RPS3	0.256354	0.725769	0.418795	1.25775	7.84236e-05	0.508692	0.363736	0.711417	0.314729	0.487743	0.367122	0.647994
NCAPG	0.256715	1.37043	0.787412	2.38514	9.47771e-07	2.26908	1.61563	3.18682	0.108453	1.05735	0.795707	1.40503
FAM83G	0.257334	0.72739	0.420087	1.25949	0.0497309	1.39391	0.997392	1.94807	0.0949964	0.973402	0.732091	1.29425
ANXA6	0.258207	0.726174	0.419389	1.25738	0.242258	0.819547	0.587009	1.1442	0.185342	0.55967	0.421168	0.74372
TXNDC5	0.258437	1.37052	0.790832	2.37514	4.2597e-07	2.33968	1.66745	3.28292	0.0320312	1.17061	0.880086	1.55704
MCTS1	0.258598	0.727764	0.420296	1.26016	0.00041705	0.547673	0.391692	0.765769	0.366449	0.50818	0.382485	0.675182
SRSF5	0.258754	0.729993	0.420512	1.26724	0.825037	1.03842	0.743218	1.45087	0.0338896	0.961795	0.72408	1.27755
PUM2	0.259971	0.729792	0.421112	1.26474	0.0138462	1.51598	1.08434	2.11943	0.0571491	0.983973	0.74061	1.30731
DYNLL1	0.260238	1.38258	0.796422	2.40013	0.156496	1.27115	0.909918	1.7758	0.389597	0.852037	0.641423	1.13181
MTHFD1L	0.260402	0.726276	0.419083	1.25865	0.134536	0.775313	0.55528	1.08253	0.681965	0.608754	0.458338	0.808533
MDM2	0.26099	0.73124	0.421249	1.26935	0.0240838	0.683893	0.488994	0.956474	0.469956	0.585235	0.440419	0.77767
EIF1	0.261081	1.37355	0.793257	2.37834	0.867284	0.972091	0.696288	1.35714	0.226322	0.834671	0.628085	1.10921
KIF20A	0.261306	1.36711	0.785574	2.37914	4.78625e-11	3.02373	2.14788	4.25673	0.0076429	1.29214	0.97132	1.71892
NBPF10	0.262948	1.37126	0.791929	2.3744	0.249058	1.2183	0.872084	1.70197	0.0597634	0.973225	0.732875	1.2924
DDX1	0.262988	0.730209	0.421715	1.26437	0.0678642	1.3629	0.975113	1.9049	0.643901	0.815352	0.613966	1.08279
TRUB2	0.263093	0.729944	0.421562	1.26391	0.702617	0.937212	0.671124	1.3088	0.645239	0.704858	0.530764	0.936055
ZNF468	0.264243	1.36591	0.788209	2.36701	7.31685e-08	2.46747	1.75371	3.47172	0.759323	0.906623	0.682723	1.20395
TANC1	0.264681	1.36778	0.789934	2.36832	7.38839e-05	1.96409	1.40442	2.74678	0.133172	1.0354	0.77952	1.37528
SEC22B	0.264793	1.36785	0.789974	2.36844	5.19598e-07	2.33115	1.66155	3.27061	0.311309	1.0368	0.78024	1.37771
SSBP1	0.265288	1.36692	0.789443	2.36683	0.489758	1.12451	0.805199	1.57044	0.332859	0.829796	0.624611	1.10239
MRPL19	0.265319	1.36618	0.789017	2.36554	7.26638e-05	1.95542	1.3967	2.73763	0.348862	0.979445	0.73728	1.30115
BOP1	0.265417	1.36383	0.787029	2.36335	0.130848	1.29068	0.923741	1.80338	0.20711	0.910718	0.685106	1.21063
POLQ	0.265501	1.36581	0.788154	2.36684	2.58402e-07	2.39015	1.70233	3.35589	0.0189568	1.14764	0.86364	1.52504
WDR5	0.2662	0.733343	0.423534	1.26977	0.00177646	1.70515	1.22018	2.38288	0.19074	0.97039	0.730674	1.28875
OAT	0.266572	0.735338	0.423673	1.27627	0.960422	0.991599	0.710259	1.38438	0.134278	0.624664	0.470291	0.829709
FUS	0.266584	1.37132	0.791241	2.37668	0.320537	0.845561	0.605171	1.18144	0.45516	0.757497	0.570423	1.00592
RPS11	0.267258	0.729275	0.420784	1.26393	0.000662988	0.560197	0.400785	0.783015	0.834285	0.555863	0.418563	0.738201
P4HB	0.269311	1.3589	0.78296	2.3585	0.584047	1.09729	0.784908	1.53401	0.629918	0.736936	0.554874	0.978735
RRP9	0.26934	0.731871	0.42266	1.26729	0.00287353	0.598511	0.428609	0.835762	0.851118	0.571964	0.430712	0.75954
GMPS	0.269745	1.35928	0.783171	2.35917	0.000240352	1.85653	1.3249	2.6015	0.491136	0.910843	0.68579	1.20975
GIMAP6	0.27098	1.36062	0.78582	2.35587	0.000572724	1.78547	1.27534	2.49964	0.440092	0.777939	0.58579	1.03312
PARP2	0.271859	0.736028	0.424081	1.27744	0.0815554	1.34575	0.963766	1.87913	0.828734	0.794405	0.598135	1.05508
TWISTNB	0.271879	1.36177	0.78648	2.35787	0.000188504	1.88854	1.3506	2.64075	0.128264	1.05656	0.79503	1.40412
TIAL1	0.271886	0.734634	0.424283	1.272	0.681115	0.932739	0.66783	1.30273	0.47972	0.658575	0.495712	0.874945
TOE1	0.272065	1.35943	0.784529	2.35561	1.72517e-06	2.24596	1.60245	3.14789	0.143535	1.0516	0.79164	1.39693
CTCF	0.272267	0.737071	0.424697	1.2792	0.0169679	1.49706	1.07101	2.09259	0.395681	0.888261	0.668779	1.17977
ZNF233	0.272377	0.735998	0.42475	1.27532	0.275401	1.20439	0.862665	1.68147	0.655944	0.75815	0.570896	1.00682
MRPS22	0.272474	0.737768	0.426101	1.2774	0.0710344	1.35803	0.972021	1.89732	0.300778	0.702189	0.528669	0.932662
SNAPC2	0.272523	1.35877	0.784157	2.35446	9.26884e-05	1.92573	1.37295	2.70107	0.258598	0.989177	0.744115	1.31495
AGO1	0.272956	1.35937	0.784496	2.35551	0.00838166	1.56588	1.12085	2.1876	0.361491	0.738308	0.555687	0.980945
CHD1L	0.273004	1.36029	0.78563	2.35529	0.000490985	1.81192	1.29658	2.53209	0.939033	0.865397	0.651669	1.14922
CDC6	0.274526	1.35612	0.782647	2.34979	7.82317e-10	2.78551	1.97766	3.92336	0.121097	1.12167	0.8438	1.49106
RBM39	0.274599	0.737521	0.424963	1.27996	0.00467667	1.62887	1.16672	2.2741	0.00654795	1.14615	0.862858	1.52245
SERBP1	0.275066	1.35669	0.782975	2.3508	1.07396e-06	2.28466	1.63063	3.20103	0.839229	0.94302	0.710093	1.25235
EZR	0.275736	0.735785	0.424951	1.27398	0.324022	0.846294	0.605478	1.18289	0.582648	0.657134	0.494633	0.873019
ENDOU	0.275927	0.741132	0.426078	1.28915	0.131152	1.29188	0.92524	1.80381	0.530523	0.832141	0.626636	1.10504
EIF3E	0.276072	0.735	0.42403	1.27403	0.00241023	0.595729	0.426214	0.832664	0.0453701	0.450368	0.338227	0.599691
SMN1	0.276126	1.35741	0.783975	2.35029	0.000830633	1.76508	1.26181	2.46908	0.181029	0.99198	0.746625	1.31796
RAB1A	0.27646	0.736876	0.425584	1.27586	3.61668e-06	2.1925	1.56404	3.0735	0.468361	0.963035	0.725134	1.27899
ARL5A	0.276517	1.35875	0.784658	2.35287	0.000326477	1.84072	1.3163	2.57407	0.783269	0.918781	0.691755	1.22031
SMARCC1	0.277634	0.736949	0.425626	1.27599	0.00623114	1.5836	1.13119	2.21694	0.141445	0.958758	0.72133	1.27433
SVIL	0.278169	1.35122	0.778649	2.34483	0.00012716	1.90993	1.36305	2.67622	0.105961	1.05427	0.792765	1.40204
PARP14	0.278592	1.35641	0.783401	2.34856	1.67813e-06	2.27792	1.62813	3.18703	0.389411	1.06073	0.798257	1.4095
PRMT5	0.279731	0.735844	0.424508	1.27551	0.147922	0.782051	0.56016	1.09184	0.659984	0.605432	0.455913	0.803986
MRI1	0.280084	1.35182	0.780204	2.34224	0.0017044	1.71147	1.22542	2.3903	0.0495886	1.09296	0.822417	1.45251
CPNE1	0.280422	0.739795	0.427276	1.2809	0.0199803	0.674024	0.482055	0.942441	0.768913	0.632219	0.476085	0.839559
MMS19	0.280998	0.739559	0.426835	1.2814	1.63192e-05	0.484595	0.345687	0.67932	0.464982	0.515537	0.388035	0.684934
MRPL18	0.28198	1.35863	0.783792	2.35507	0.390854	0.863888	0.618764	1.20612	0.978486	0.660582	0.497444	0.877221
TIA1	0.282441	0.742267	0.426753	1.29105	1.5811e-05	2.10808	1.50857	2.94583	0.17038	1.03397	0.778621	1.37306
NUPL2	0.282462	0.738967	0.426796	1.27947	0.00154427	1.71258	1.22429	2.39563	0.0644146	0.975247	0.734386	1.2951
MAGED1	0.282925	0.739745	0.427247	1.28081	0.746186	1.05658	0.756707	1.47528	0.849868	0.723583	0.544875	0.960903
TMED10	0.283529	1.34936	0.778802	2.3379	9.16264e-06	2.11579	1.51064	2.96336	0.0791099	1.09497	0.823816	1.45536
WDFY3	0.283585	0.741943	0.427576	1.28744	0.029442	1.44683	1.03584	2.02089	0.813721	0.819434	0.617034	1.08823
FANCD2	0.284035	1.35182	0.780759	2.34058	0.000477254	1.81252	1.29645	2.53402	0.251303	0.969298	0.729857	1.28729
ZNF408	0.284086	0.738234	0.425862	1.27973	0.000456754	0.550524	0.393565	0.770082	0.634566	0.556243	0.418853	0.738699
AS3MT	0.284498	0.740273	0.427553	1.28172	8.39325e-05	0.512841	0.366331	0.717947	0.0606822	0.482006	0.362859	0.640275
PSMD9	0.284869	1.35287	0.78124	2.34277	0.0289216	1.44465	1.03263	2.02107	0.248401	0.90025	0.677492	1.19625
PARP4	0.285219	1.34833	0.778218	2.3361	0.000472729	1.80507	1.28985	2.5261	0.23969	0.959999	0.722772	1.27509
CT45A3	0.285342	0.738653	0.426099	1.28047	0.0792401	0.742641	0.531845	1.03699	0.147978	0.527018	0.396427	0.700629
POLR2J3	0.285942	1.34595	0.775687	2.33546	0.00877088	1.55631	1.11324	2.1757	0.408089	0.879052	0.661947	1.16736
PRRC2C	0.286241	1.35325	0.780631	2.34592	0.000170049	1.91664	1.37243	2.67665	0.0595651	1.11106	0.836411	1.47589
CHORDC1	0.28694	0.743617	0.428564	1.29028	9.48679e-05	1.94557	1.3914	2.72046	0.117347	1.04479	0.786548	1.38783
OVOL1	0.287652	0.742544	0.428583	1.2865	0.00504649	0.626239	0.446244	0.878837	0.438055	0.638717	0.480975	0.848193
FAM120C	0.288221	0.74174	0.428403	1.28425	0.724639	1.0618	0.760519	1.48243	0.239026	0.861786	0.648746	1.14479
HMGN5	0.288266	1.34806	0.778591	2.33404	0.107328	0.761922	0.545383	1.06444	0.220719	0.595845	0.448635	0.791358
RBM38	0.288595	1.34254	0.773768	2.32939	0.0504083	1.3933	0.996962	1.94721	0.0184695	1.03908	0.781121	1.38224
DAP	0.289603	1.34457	0.776076	2.32949	1.28543e-05	2.09045	1.49189	2.92916	0.184485	1.01655	0.765248	1.35037
RPL15	0.289648	0.741887	0.428404	1.28476	0.730594	0.943128	0.675542	1.31671	0.960023	0.702991	0.529381	0.933537
NLN	0.289935	1.34635	0.777606	2.33107	6.63899e-05	1.9725	1.41033	2.75874	0.248235	1.0459	0.786926	1.39011
MRPL20	0.290384	1.34655	0.777726	2.33143	0.0599209	0.72771	0.520795	1.01683	0.763274	0.621825	0.468166	0.825917
N6AMT1	0.290446	0.743967	0.429693	1.2881	0.00170692	0.583319	0.417654	0.814696	0.689224	0.520239	0.391594	0.691147
RC3H1	0.290741	0.744973	0.429365	1.29257	0.00258466	1.67181	1.1966	2.33573	0.0907704	0.99732	0.750969	1.32449
KRI1	0.29169	0.743529	0.429439	1.28734	0.320267	0.844515	0.604838	1.17917	0.945259	0.643621	0.484399	0.855181
ELAC2	0.294503	1.33663	0.770442	2.31889	0.231815	1.22436	0.876708	1.70986	0.327091	0.832744	0.627074	1.10587
RAB33B	0.295191	1.3385	0.771495	2.32221	7.96366e-06	2.15827	1.54324	3.01842	0.154025	1.05001	0.790634	1.39448
MYOCD	0.295262	0.727153	0.411095	1.2862	0.64729	0.921995	0.653083	1.30164	0.75408	0.677677	0.505363	0.908745
FAU	0.295357	0.744901	0.430234	1.28971	8.4271e-05	0.512549	0.366117	0.717547	0.181388	0.467632	0.351519	0.6221
SCAF4	0.295441	0.746804	0.430445	1.29567	2.61657e-05	2.04054	1.45805	2.85571	0.18537	1.01906	0.767233	1.35353
GPATCH11	0.295527	0.745413	0.43053	1.2906	0.00305413	1.65169	1.18147	2.30906	0.698814	0.872141	0.656744	1.15818
CLGN	0.296239	0.746994	0.431186	1.29411	0.539091	1.11018	0.795186	1.54995	0.352968	0.656169	0.493758	0.872002
TBC1D9B	0.296367	1.34363	0.775862	2.32689	0.000114265	1.94879	1.39527	2.72189	0.413502	0.990448	0.745833	1.31529
GGCT	0.296431	1.34403	0.776096	2.32759	0.365378	1.16657	0.835537	1.62875	0.446014	0.822949	0.619685	1.09289
SECISBP2	0.296665	0.747855	0.430079	1.30043	0.00365065	1.6473	1.17955	2.30054	0.619681	0.865876	0.65187	1.15014
ERCC3	0.297422	0.747563	0.430893	1.29696	0.000200224	1.89809	1.35892	2.6512	0.0665593	1.0703	0.805919	1.4214
SMPD4	0.298275	1.33961	0.773727	2.31938	0.00447629	1.63789	1.17311	2.28683	0.00695995	1.19991	0.902887	1.59464
ANLN	0.298984	1.34762	0.775713	2.34118	0.00208322	1.69561	1.21384	2.3686	0.246657	1.00103	0.753462	1.32994
LMNB1	0.300148	1.33517	0.76962	2.31629	6.35395e-07	2.30756	1.64213	3.24263	0.00964795	1.19146	0.895488	1.58525
TPR	0.300323	0.748858	0.431657	1.29915	0.0132759	1.5303	1.09603	2.13663	0.109889	0.993199	0.747847	1.31905
TNPO1	0.300977	1.33596	0.771172	2.31438	6.29306e-05	1.96041	1.39921	2.74669	0.300623	0.943003	0.71009	1.25231
HNRNPDL	0.301215	0.748425	0.432022	1.29655	0.00038311	1.84902	1.32405	2.58213	0.0965089	1.054	0.793656	1.39974
RAN	0.301384	1.33291	0.768348	2.31228	0.0349533	1.4267	1.01947	1.99659	0.418944	0.863118	0.649593	1.14683
MBD1	0.301961	0.747984	0.432018	1.29504	1.8976e-05	2.07168	1.48076	2.89841	0.710917	0.916462	0.690123	1.21703
NABP2	0.30227	1.33676	0.772082	2.31443	0.836364	0.965388	0.690928	1.34887	0.738356	0.703256	0.529462	0.934098
CIZ1	0.302496	0.74939	0.432586	1.2982	0.0338543	0.698956	0.4997	0.977666	0.930411	0.651525	0.490591	0.865252
HSPH1	0.302884	0.750658	0.433327	1.30037	0.31081	0.8416	0.602801	1.175	0.509507	0.593767	0.446786	0.789102
DPYSL3	0.302973	0.75031	0.433124	1.29978	0.751225	0.947665	0.678791	1.32304	0.740236	0.672308	0.50625	0.892835
USP7	0.303276	0.750033	0.432962	1.2993	0.000118316	1.91497	1.36753	2.68155	0.137318	1.00601	0.757303	1.3364
TNRC6C	0.303402	0.75066	0.43272	1.3022	0.414466	1.14792	0.822145	1.6028	0.524038	0.698733	0.526106	0.928002
PAPOLG	0.303414	0.751344	0.433124	1.30336	3.72907e-05	1.99996	1.42672	2.80352	0.337046	0.942087	0.70938	1.25113
TERT	0.303562	0.750936	0.432883	1.30267	0.00641167	0.629774	0.450721	0.879959	0.0104696	0.791719	0.59573	1.05219
GPS1	0.303594	0.749795	0.432823	1.2989	0.00273719	0.602466	0.430916	0.84231	0.975979	0.583319	0.439169	0.774784
RNPS1	0.303605	0.750419	0.433188	1.29996	0.0118538	1.52834	1.09305	2.13698	0.193264	0.95702	0.720057	1.27197
POLR2H	0.303875	0.748841	0.432515	1.29652	0.0035759	0.609498	0.436022	0.851993	0.799104	0.559049	0.42073	0.742842
DOCK7	0.305156	1.33278	0.769789	2.30753	1.03386e-06	2.32685	1.66343	3.25486	0.00554887	1.25528	0.944436	1.66843
SPATS2	0.305289	0.752848	0.434011	1.30591	5.79079e-05	1.98038	1.41505	2.77155	0.766291	0.894568	0.673644	1.18795
HERC1	0.30536	0.751888	0.432478	1.3072	0.0354514	1.43462	1.02757	2.00291	0.787561	0.861153	0.648456	1.14362
YBX3	0.305465	1.33439	0.770715	2.31031	0.000119052	1.9257	1.37741	2.69224	0.30707	0.975277	0.734397	1.29517
ZNF829	0.305795	1.33293	0.769871	2.30778	1.62498e-07	2.4508	1.74888	3.43444	0.160369	1.07919	0.812455	1.4335
DCTN1	0.305944	0.752856	0.434015	1.30593	0.001558	0.585486	0.418572	0.81896	0.189019	0.510483	0.384074	0.678498
WBP4	0.305952	1.33489	0.77077	2.31189	0.000968257	1.75565	1.25581	2.45445	0.847768	0.860262	0.647798	1.14241
SMG6	0.306363	0.752174	0.434442	1.30228	0.0712366	0.73737	0.527379	1.03098	0.849256	0.658759	0.496047	0.874843
PDCD11	0.306375	0.748795	0.431834	1.2984	0.250775	0.822833	0.589317	1.14888	0.380026	0.587367	0.442016	0.780514
PPP6R1	0.306584	0.748565	0.432227	1.29643	0.420311	0.872062	0.624603	1.21756	0.689708	0.63952	0.481584	0.849252
UHRF1	0.307476	1.32891	0.766097	2.30519	0.212224	1.23476	0.884101	1.7245	0.260158	0.876137	0.659484	1.16396
NGRN	0.309707	0.752227	0.434244	1.30306	7.38175e-05	0.5118	0.365571	0.716522	0.649205	0.611724	0.460604	0.812426
NOB1	0.310782	0.751495	0.433902	1.30155	0.926184	1.01586	0.72732	1.41888	0.832355	0.680989	0.512812	0.904319
HSPB1	0.311281	1.32791	0.766584	2.30026	0.497641	1.12156	0.803239	1.56602	0.821985	0.731192	0.550617	0.970985
DNMT1	0.311455	0.752488	0.434624	1.30282	0.357327	1.16936	0.837575	1.63257	0.782491	0.750722	0.565274	0.997011
GRSF1	0.311535	1.32518	0.765025	2.29548	2.75589e-07	2.39606	1.70943	3.35848	0.167318	1.10628	0.832254	1.47054
DFFB	0.31225	1.32633	0.76568	2.29749	0.190734	1.25012	0.895422	1.74533	0.224928	0.862821	0.649726	1.14581
PLIN3	0.313153	1.33086	0.768419	2.30497	0.0079352	1.57332	1.12612	2.1981	0.0277977	1.12013	0.841415	1.49116
UBTF	0.313374	0.751178	0.432224	1.3055	0.21363	0.809145	0.579562	1.12967	0.504827	0.671667	0.505792	0.891939
MBNL1	0.313599	0.756566	0.436202	1.31222	0.000310112	1.84922	1.3229	2.58492	0.598222	0.906496	0.682621	1.2038
ROCK1	0.313726	1.33005	0.767947	2.30358	2.55324e-05	2.05086	1.46615	2.86875	0.375741	0.987287	0.743388	1.31121
NARS	0.314669	0.756123	0.43652	1.30973	0.000538519	1.79358	1.281	2.51125	0.762304	0.814713	0.613509	1.0819
ZFPM2	0.314935	0.75607	0.43591	1.31138	0.184194	1.25194	0.896504	1.74831	0.206933	0.663239	0.499148	0.881274
ENDOG	0.315552	0.7544	0.435729	1.30613	0.000508442	0.552428	0.395313	0.771988	0.774352	0.545377	0.410677	0.724258
HSP90AB1	0.315574	0.75536	0.436074	1.30842	0.0734606	1.35304	0.96728	1.89265	0.366924	0.88141	0.662957	1.17184
NCAPH	0.315863	1.324	0.764351	2.29341	8.52705e-07	2.29873	1.63909	3.22385	0.381127	0.985121	0.741764	1.30832
ZFP36	0.316208	1.33036	0.765463	2.31213	0.00375294	1.6418	1.17535	2.29338	0.195161	0.960223	0.723064	1.27517
VARS	0.31641	0.754014	0.433802	1.31059	0.300918	0.838623	0.600598	1.17098	0.72612	0.643697	0.484666	0.854909
RPS26	0.316522	0.753451	0.43502	1.30497	0.348545	0.853081	0.610997	1.19108	0.583102	0.645669	0.486203	0.857438
YWHAG	0.317389	0.756682	0.436846	1.31068	0.00255228	1.66534	1.18979	2.33095	0.315789	0.958992	0.721365	1.27489
SLMAP	0.317578	1.32194	0.762169	2.29283	0.000463764	1.80999	1.29402	2.53168	0.590731	0.923144	0.695054	1.22608
MRPS30	0.317644	0.755876	0.436582	1.30869	0.0744168	1.35057	0.966011	1.88822	0.650399	0.735191	0.553626	0.976303
H3F3C	0.317793	0.731939	0.410204	1.30602	0.51476	1.11667	0.799441	1.55978	0.136624	0.63938	0.481456	0.849106
LPP	0.318198	1.32735	0.765391	2.30189	0.000148534	1.91781	1.37185	2.68104	0.0221604	1.16986	0.879523	1.55605
ZFHX3	0.318243	1.32364	0.764512	2.29168	0.0042919	1.63354	1.16995	2.28082	0.761462	0.895494	0.674342	1.18917
FERMT2	0.31854	0.755327	0.436265	1.30774	0.00156931	1.71261	1.22492	2.39446	0.02076	1.0876	0.818307	1.44552
NMT1	0.318684	1.31933	0.760698	2.2882	0.0834426	1.34288	0.961831	1.87488	0.249899	0.902927	0.679919	1.19908
AAAS	0.318915	0.75641	0.436687	1.31022	0.213713	1.23506	0.884644	1.72428	0.0804482	0.949548	0.71482	1.26135
HNRNPUL2	0.319032	0.758725	0.436542	1.31869	0.060151	1.37662	0.985911	1.92217	0.845952	0.781874	0.588709	1.03842
BMS1	0.319467	0.75581	0.436544	1.30857	0.0809936	1.3452	0.963191	1.87872	0.976591	0.796615	0.599882	1.05787
ABT1	0.320537	1.32235	0.763769	2.28945	0.0668299	1.36333	0.975777	1.90482	0.0757302	0.949107	0.714358	1.261
SPAG5	0.32064	0.756567	0.436982	1.30988	0.0957807	1.32502	0.948346	1.8513	0.288286	0.853798	0.642912	1.13386
SPAG7	0.321045	0.757239	0.437171	1.31164	0.00125573	0.576705	0.412749	0.80579	0.104402	0.468033	0.352035	0.622251
RBM17	0.321347	0.758148	0.437135	1.3149	0.0667611	1.36914	0.98063	1.91158	0.860867	0.839179	0.631884	1.11448
TDRD3	0.321389	0.75736	0.437242	1.31185	7.34347e-05	0.508936	0.36371	0.712149	0.356383	0.48259	0.362969	0.641634
UBAP2	0.322231	0.758578	0.437388	1.31563	0.00320821	1.66133	1.18976	2.31981	0.0046304	1.21295	0.911713	1.61371
OTUD7B	0.322704	1.32236	0.763464	2.29041	1.68011e-05	2.07641	1.48211	2.90901	0.699144	0.944781	0.711267	1.25496
MRPS7	0.322866	0.757028	0.437248	1.31068	0.0624408	0.727081	0.520777	1.01511	0.191661	0.531218	0.399841	0.705762
DARS	0.32298	1.31884	0.761409	2.28438	0.00237466	1.67475	1.19824	2.34077	0.748239	0.874687	0.65867	1.16155
SHQ1	0.323042	1.32067	0.7628	2.28654	2.71916e-07	2.36578	1.68213	3.32728	0.22989	1.06252	0.798937	1.41307
KIFC1	0.323099	1.31772	0.759791	2.28535	2.07569e-05	2.0333	1.44861	2.85398	0.504458	0.919161	0.692063	1.22078
FARSB	0.325472	0.759599	0.438549	1.31568	0.15201	0.782907	0.560776	1.09303	0.821134	0.634868	0.478075	0.843084
ZNF593	0.326109	1.31641	0.760019	2.28012	0.0713552	0.73666	0.527538	1.02868	0.195306	0.544268	0.409594	0.723222
PDIA6	0.3265	0.75855	0.438127	1.31331	0.000724779	1.76919	1.26313	2.47799	0.0128388	1.11655	0.839079	1.48577
TPP2	0.327328	0.762255	0.438639	1.32463	0.00277348	1.66751	1.19391	2.32899	0.448807	0.916922	0.690479	1.21763
NKRF	0.327552	0.761937	0.439366	1.32133	0.0255337	1.46219	1.04673	2.04255	0.723445	0.855062	0.643859	1.13555
WDR26	0.327641	0.760942	0.43878	1.31964	9.41543e-05	1.9357	1.38292	2.70945	0.953097	0.854159	0.643172	1.13436
NUDT21	0.327683	0.760688	0.439184	1.31755	0.000502782	1.79891	1.28553	2.5173	0.802742	0.902969	0.679784	1.19943
ACD	0.328295	0.760001	0.438965	1.31582	0.00451288	0.616766	0.441456	0.861695	0.890094	0.59336	0.446808	0.787982
APOBEC3D	0.328599	1.31242	0.756797	2.27595	0.000162673	1.87766	1.33735	2.63628	0.566775	0.830786	0.625553	1.10335
CTNND1	0.329574	1.31576	0.759966	2.27805	0.000373009	1.82694	1.30592	2.55582	0.263885	0.973106	0.732588	1.29259
PPIA	0.329723	1.314	0.758642	2.2759	0.508374	0.893419	0.639551	1.24806	0.856895	0.659039	0.496259	0.875211
LRRFIP1	0.33023	0.761498	0.439657	1.31894	0.000278756	1.84995	1.32123	2.59024	0.00995597	1.16087	0.872172	1.54512
MRPS28	0.330575	0.761456	0.439632	1.31886	0.00775676	0.6349	0.454431	0.887039	0.340021	0.537731	0.404772	0.714365
C1orf52	0.330749	0.763658	0.440917	1.32264	4.32162e-06	2.20532	1.57714	3.0837	0.704126	0.949626	0.715098	1.26107
MYH7B	0.330883	0.763435	0.439339	1.32661	2.7223e-05	0.492843	0.351446	0.691128	0.225094	0.489869	0.368444	0.651313
IFI44L	0.331269	1.3162	0.759869	2.27986	0.00102319	1.75176	1.25306	2.44892	0.335159	0.961635	0.723957	1.27734
TRMT10C	0.331678	0.761483	0.43982	1.31839	0.13127	0.773018	0.553683	1.07924	0.643355	0.672337	0.506275	0.89287
NAP1L1	0.332427	0.761048	0.439359	1.31827	0.00867249	0.639752	0.457782	0.894054	0.170478	0.51529	0.387656	0.684947
PHF6	0.333136	0.763167	0.44009	1.32342	0.000570078	1.79299	1.28208	2.50749	0.459882	0.912323	0.687013	1.21153
MSI1	0.333496	1.31138	0.757145	2.27131	0.00112217	1.73195	1.23713	2.42468	0.016911	1.11148	0.835174	1.47919
TARS2	0.333923	0.761926	0.440077	1.31916	0.335542	0.84912	0.607923	1.18601	0.593649	0.73092	0.550412	0.970625
RPL7A	0.333993	0.762844	0.440384	1.32142	0.075155	0.739233	0.52939	1.03225	0.68557	0.605627	0.456024	0.804307
RPL4	0.334088	0.76149	0.438996	1.32089	6.28246e-09	0.372525	0.265398	0.522893	0.271777	0.435827	0.328008	0.579087
CNOT11	0.334223	1.31039	0.75658	2.26958	7.7844e-09	2.64584	1.88397	3.7158	0.157828	1.10168	0.829115	1.46386
PSMD6	0.334254	0.764002	0.440582	1.32484	0.125293	1.29626	0.928199	1.81026	0.323391	0.882546	0.664402	1.17232
MDH1	0.334694	0.766888	0.442281	1.32974	0.963316	1.00782	0.721612	1.40756	0.308287	0.606117	0.456215	0.805275
PARP11	0.334882	0.762152	0.440207	1.31955	0.00074397	1.77009	1.26532	2.47621	0.450936	0.95067	0.715532	1.26308
TSEN34	0.335405	1.30415	0.750612	2.2659	0.000991206	1.74916	1.25063	2.44641	0.427725	0.908073	0.683806	1.20589
RASL11A	0.335598	0.763615	0.440892	1.32257	0.198195	1.24361	0.890574	1.73659	0.749224	0.728461	0.548444	0.967566
UBE2L3	0.335793	1.30814	0.754381	2.26838	0.244346	0.819521	0.586977	1.14419	0.748168	0.702164	0.528387	0.933093
METTL6	0.335813	0.761437	0.438966	1.3208	0.600733	0.915062	0.655352	1.27769	0.181325	0.573857	0.43192	0.762437
MAMSTR	0.336326	0.761991	0.439897	1.31992	0.0739687	0.738702	0.528568	1.03238	0.305162	0.587188	0.441963	0.780132
KHDRBS3	0.336486	0.764402	0.44135	1.32391	0.29198	1.19563	0.856367	1.66931	0.228924	0.916071	0.689196	1.21763
METTL7A	0.336826	0.765029	0.441187	1.32658	0.00271681	0.602431	0.430677	0.84268	0.00737986	0.447921	0.336459	0.596308
ZBP1	0.337039	1.30991	0.756585	2.26792	0.659676	1.0775	0.771782	1.50431	0.874488	0.736619	0.554604	0.97837
AMPD2	0.339054	0.765618	0.442059	1.326	1.94072e-05	2.08439	1.49122	2.91351	0.400537	0.974338	0.73371	1.29388
HNRNPUL1	0.339398	1.30292	0.749925	2.26369	0.000105123	1.92126	1.37192	2.69056	0.0380406	1.08419	0.815675	1.44111
DNAJC2	0.34017	1.30786	0.755396	2.26437	0.000501266	1.82526	1.30686	2.54929	0.00289268	1.24363	0.935091	1.65398
PRPF3	0.340311	0.766571	0.442615	1.32764	1.41906e-05	0.479127	0.341951	0.671331	0.887769	0.540334	0.4067	0.717879
PSMD11	0.340724	0.766698	0.442689	1.32785	1.34925e-05	2.09655	1.49819	2.93389	0.554078	1.0182	0.766058	1.35332
NELFE	0.341532	1.30334	0.751674	2.2599	0.00247467	0.59773	0.427665	0.835422	0.356378	0.519782	0.391131	0.690749
HIC1	0.341884	1.30376	0.751908	2.26063	0.000144077	1.89708	1.35411	2.65778	0.81835	0.92017	0.692526	1.22264
TRIM56	0.342329	1.30491	0.753448	2.26	0.0691371	1.36234	0.975359	1.90285	0.599852	0.881533	0.663443	1.17131
METAP1	0.342504	0.766724	0.442704	1.3279	8.42072e-06	2.13031	1.52181	2.98211	0.819147	0.888889	0.669281	1.18056
QKI	0.342625	0.766412	0.442522	1.32736	0.0291771	1.44556	1.03425	2.02045	0.392922	0.868398	0.653881	1.15329
EIF4E	0.343209	1.30397	0.752911	2.25836	2.74882e-06	2.2111	1.57695	3.10027	0.247291	1.01455	0.763757	1.34768
LIG1	0.343717	0.767289	0.443033	1.32887	0.252438	0.823437	0.58966	1.1499	0.517361	0.69986	0.526989	0.929438
RAB36	0.344211	1.30136	0.751419	2.2538	0.00842932	1.55926	1.11417	2.18216	0.00459133	1.09441	0.822652	1.45595
ZRANB1	0.344216	0.768086	0.442985	1.33177	0.394721	1.15485	0.827079	1.6125	0.945991	0.757377	0.570336	1.00576
SYNE1	0.344627	0.769202	0.442762	1.33632	0.0155214	1.51722	1.08672	2.11825	0.539161	0.908963	0.684469	1.20709
POLD2	0.345014	1.29588	0.745997	2.25109	0.0252448	0.681824	0.488299	0.952048	0.843452	0.581162	0.437583	0.771852
RAB18	0.345106	0.769393	0.443755	1.33399	1.70099e-05	2.0791	1.48596	2.90899	0.877021	0.904289	0.680945	1.20089
YTHDC1	0.345729	0.76885	0.443435	1.33307	9.44346e-05	1.94018	1.38688	2.71422	0.440838	0.948328	0.714093	1.2594
RARS2	0.345791	1.30395	0.753134	2.2576	0.00925642	1.5574	1.11447	2.17637	0.22658	0.931226	0.701164	1.23677
POLR1B	0.346246	1.30198	0.751772	2.25488	6.50108e-05	1.96242	1.4016	2.74766	0.282451	0.969239	0.729781	1.28727
LENG9	0.347266	1.30119	0.751322	2.2535	0.00209479	1.68124	1.20091	2.35368	0.39052	0.91013	0.685157	1.20897
POLR2J	0.347537	1.29803	0.748668	2.25049	0.155334	0.786119	0.562977	1.09771	0.873973	0.671399	0.505588	0.891589
LUZP1	0.347584	1.3009	0.751372	2.25234	5.40704e-06	2.15714	1.53822	3.02509	0.486072	0.967608	0.728438	1.2853
NDUFV3	0.347823	1.3014	0.75166	2.2532	0.32826	0.84739	0.606495	1.18397	0.844621	0.681473	0.513112	0.905076
FAM172A	0.348064	1.29994	0.750605	2.25132	0.000348346	1.82829	1.3061	2.55927	0.294114	0.961586	0.723862	1.27738
EEF2	0.348612	0.768514	0.443616	1.33136	9.70946e-05	0.515719	0.36843	0.72189	0.786947	0.539748	0.406332	0.71697
R3HDM4	0.348713	0.768092	0.443634	1.32985	0.37115	1.16378	0.833066	1.62578	0.726285	0.759065	0.5716	1.00801
TMPO	0.348814	1.30043	0.751101	2.25153	3.04444e-05	2.02169	1.44394	2.8306	0.307359	0.973403	0.732939	1.29276
RNF213	0.348909	1.3006	0.7512	2.25183	0.00498743	1.62306	1.16256	2.26598	0.176567	0.966577	0.727818	1.28366
GAPDH	0.349064	1.29829	0.748818	2.25096	0.469775	0.88428	0.633071	1.23517	0.2542	0.764541	0.574951	1.01665
NXF3	0.349557	1.29836	0.748857	2.25109	8.89823e-05	1.93078	1.37755	2.70617	0.13967	1.01249	0.761915	1.34546
ALKBH6	0.349606	0.770023	0.444626	1.33356	0.341583	0.850943	0.60924	1.18854	0.965247	0.672516	0.506318	0.893268
MAGED2	0.349698	0.769061	0.443929	1.33232	0.306959	1.18832	0.850438	1.66045	0.452745	0.661271	0.497795	0.878431
ZBTB32	0.350228	1.29563	0.745858	2.25064	0.393599	1.15578	0.827862	1.61359	0.610659	0.856422	0.644558	1.13792
MRPS15	0.35024	1.29766	0.748463	2.24985	0.993283	1.00143	0.717301	1.3981	0.716643	0.668106	0.502915	0.887557
PLCG1	0.350767	1.3027	0.751982	2.25675	6.07479e-05	1.99596	1.42872	2.78842	0.0272043	1.12223	0.844988	1.49044
MRPS31	0.35088	0.76971	0.444567	1.33265	3.15416e-05	0.491853	0.351476	0.688293	0.939504	0.519023	0.390625	0.689627
OAS2	0.351284	1.29793	0.749455	2.2478	6.03314e-05	1.96015	1.39795	2.74843	0.22037	0.996586	0.749907	1.32441
RTCA	0.35139	1.29842	0.749933	2.24804	6.26749e-11	3.10285	2.21181	4.35285	0.191565	1.15836	0.87188	1.53896
ZMAT1	0.352187	1.30418	0.751737	2.26262	0.019504	1.49801	1.07278	2.09178	0.0639162	1.0393	0.782618	1.38018
RPL3	0.35253	0.769503	0.443506	1.33512	2.61294e-06	0.447839	0.319807	0.627126	0.323331	0.480694	0.36192	0.638445
XRN2	0.353099	1.29674	0.748771	2.24572	7.18577e-06	2.13373	1.52315	2.98908	0.151567	1.04555	0.786986	1.38906
EEF1G	0.353193	0.768759	0.443088	1.3338	0.00453544	0.615716	0.440696	0.860245	0.308843	0.529179	0.398367	0.702946
SEC61A1	0.353745	1.29429	0.746553	2.24388	0.143362	1.28068	0.91595	1.79064	0.0948987	0.920863	0.692583	1.22439
RANBP2	0.353878	0.772282	0.445454	1.3389	1.40332e-05	2.08744	1.49085	2.92275	0.00845534	1.19424	0.898025	1.58816
CEP128	0.354387	1.29932	0.750004	2.25096	0.0013922	1.72886	1.23739	2.41553	0.468016	0.903826	0.680594	1.20028
RPL35	0.354423	0.770693	0.445133	1.33436	0.00925089	0.641584	0.459389	0.896039	0.803885	0.561125	0.422433	0.745351
FUBP1	0.354776	0.770674	0.445122	1.33433	0.5107	0.894515	0.640194	1.24987	0.235529	0.791745	0.5962	1.05143
PDLIM5	0.354816	0.771457	0.445462	1.33602	0.100806	1.32317	0.947667	1.84745	0.56218	0.722718	0.543879	0.960362
TRMT2B	0.354993	1.29547	0.748046	2.2435	0.000226997	1.86349	1.33154	2.60795	0.397574	0.975211	0.733916	1.29584
RPL37A	0.35512	0.771953	0.44575	1.33687	0.00067118	0.560214	0.400612	0.7834	0.612132	0.520453	0.391532	0.691824
PPIL4	0.355207	1.29723	0.749248	2.246	4.19095e-05	2.01348	1.43988	2.81557	0.324165	0.981956	0.739434	1.30402
TRIM26	0.356163	1.29326	0.746783	2.23965	6.41668e-06	2.14446	1.52943	3.00683	0.290251	1.00875	0.759231	1.34026
CFL1	0.356719	1.29441	0.747437	2.24165	0.670976	1.07441	0.768767	1.50157	0.942598	0.709984	0.534572	0.942956
GEMIN7	0.356948	0.771481	0.445587	1.33573	0.00070892	1.77701	1.27085	2.48478	0.517289	0.90954	0.684911	1.20784
NTPCR	0.3573	1.29383	0.747108	2.24064	0.0840853	0.743665	0.532657	1.03826	0.0330422	0.479357	0.360602	0.63722
MRPL44	0.358103	0.772211	0.446008	1.33699	0.799287	0.957823	0.685915	1.33752	0.697692	0.667979	0.50301	0.887052
C1orf122	0.358224	1.29206	0.745291	2.23994	0.753832	0.948242	0.679205	1.32385	0.749901	0.730789	0.550289	0.970495
OAS1	0.358891	1.29689	0.748586	2.24682	1.1727e-05	2.09451	1.49471	2.93499	0.0829201	1.08927	0.819359	1.4481
PAPOLA	0.360113	0.77278	0.446335	1.33798	0.0132634	1.5255	1.09191	2.13128	0.875581	0.800028	0.60227	1.06272
EDF1	0.360423	0.773713	0.446775	1.3399	0.0165028	0.665632	0.476514	0.929806	0.806463	0.575223	0.432984	0.764187
MYL6	0.360738	1.28992	0.744082	2.23617	0.913974	1.01848	0.72934	1.42225	0.590754	0.754198	0.567851	1.0017
INPP5B	0.360911	1.29195	0.746028	2.23735	1.25395e-07	2.48786	1.77733	3.48245	0.244501	1.03575	0.77996	1.37543
TBCE	0.362208	0.775565	0.447383	1.34449	0.00440401	1.62907	1.16631	2.27543	0.00951645	1.14309	0.859657	1.51997
PDCD6IP	0.362683	1.29436	0.747106	2.24249	9.79148e-06	2.12877	1.52167	2.97808	0.139604	1.03603	0.780137	1.37586
CNBP	0.36307	1.29199	0.746216	2.23695	0.591313	0.913096	0.654031	1.27478	0.496585	0.643362	0.484442	0.854416
DDX60	0.363257	1.28982	0.744809	2.23364	4.33372e-05	2.00221	1.43033	2.80275	0.125834	1.04767	0.788492	1.39205
SNRNP200	0.364607	0.775673	0.447916	1.34326	0.572432	1.10046	0.788224	1.53639	0.810966	0.698275	0.525411	0.928012
POLR3G	0.364883	1.29233	0.745918	2.23902	0.00855493	1.56552	1.12091	2.18649	0.122844	1.03224	0.776526	1.37217
EGLN3	0.365727	0.778405	0.449052	1.34932	0.337597	1.17719	0.843185	1.6435	0.906459	0.800715	0.602921	1.0634
LSM12	0.366392	1.28602	0.741873	2.22928	1.654e-05	2.06447	1.47145	2.89647	0.0318966	1.12611	0.846359	1.49832
RUVBL1	0.366447	1.28472	0.739762	2.23113	0.48646	1.12518	0.80522	1.57229	0.300818	0.805354	0.606264	1.06982
APEX1	0.36748	0.775896	0.44813	1.34339	0.135949	1.288	0.921848	1.7996	0.76713	0.777417	0.585425	1.03237
PEF1	0.368085	1.28552	0.741592	2.2284	0.011989	1.53567	1.09944	2.14499	0.721909	0.783464	0.589837	1.04065
ZNF860	0.36822	0.775446	0.447564	1.34353	0.000124366	1.91097	1.3656	2.67413	0.367342	1.03892	0.780953	1.38211
MEX3C	0.368394	0.777012	0.448695	1.34556	9.31507e-05	1.94267	1.38779	2.71941	0.536849	0.916625	0.69025	1.21724
URB1	0.368828	1.28564	0.741661	2.22862	6.02937e-07	2.33652	1.668	3.27299	0.197391	1.06007	0.798035	1.40814
INTS2	0.369122	0.778628	0.449183	1.3497	0.00036808	1.83229	1.31037	2.56209	0.360996	0.937645	0.706078	1.24516
FAM83D	0.369127	1.28208	0.739641	2.22233	1.52989e-13	3.46671	2.45886	4.88766	0.0038679	1.36314	1.02453	1.81365
SEC63	0.369746	0.778938	0.448535	1.35273	0.01575	1.51027	1.0816	2.10882	0.916351	0.839159	0.63189	1.11442
GTPBP1	0.36975	0.776442	0.448131	1.34528	0.553524	0.904047	0.647496	1.26225	0.585272	0.642981	0.48419	0.853847
L1CAM	0.370087	0.780947	0.448526	1.35974	0.109082	0.761377	0.545138	1.06339	0.984187	0.682826	0.514105	0.906918
MRPL14	0.370509	0.77625	0.448021	1.34494	0.00926221	0.640433	0.458706	0.894155	0.468881	0.532707	0.401112	0.707477
MRPL13	0.370709	1.28137	0.737888	2.22514	0.374281	1.16217	0.831324	1.6247	0.371745	0.781199	0.588211	1.03751
FSCN1	0.370814	0.77722	0.448892	1.34569	0.000220482	1.86583	1.33137	2.61486	0.0475338	1.10704	0.831432	1.474
ZCCHC14	0.371312	0.77912	0.449472	1.35054	0.0343847	1.43085	1.02422	1.99893	0.574544	0.826817	0.622601	1.09802
HP1BP3	0.371884	1.28441	0.741711	2.2242	1.48568e-06	2.25599	1.60942	3.16232	0.268831	1.01917	0.767271	1.35376
GEMIN5	0.371925	1.28428	0.741637	2.22398	0.000451772	1.81175	1.29527	2.53419	0.159893	0.984876	0.741535	1.30807
TIPARP	0.372047	1.28606	0.742248	2.22831	1.19864e-05	2.11498	1.51109	2.9602	0.187268	0.991554	0.746678	1.31674
CSRP1	0.372078	1.28777	0.742041	2.23483	0.549335	1.1073	0.793125	1.54592	0.161762	0.881195	0.663302	1.17066
ZZEF1	0.37213	0.779733	0.449832	1.35158	0.00414768	1.6314	1.16797	2.27872	0.658548	0.856934	0.645186	1.13818
BCLAF1	0.37277	0.77997	0.449971	1.35198	4.76219e-05	1.98563	1.4178	2.78089	0.294873	0.995355	0.749162	1.32245
RBM4	0.372936	0.777242	0.446692	1.3524	0.0102565	0.643409	0.460792	0.8984	0.94069	0.583179	0.439158	0.774432
TUBB	0.373519	1.27609	0.733006	2.22156	0.000238694	1.84997	1.31931	2.59405	0.449981	0.907843	0.683498	1.20582
KAT8	0.374495	0.779865	0.450415	1.35029	0.00035989	0.549324	0.39192	0.769944	0.804647	0.563629	0.424092	0.749077
TEX10	0.374508	0.779562	0.450179	1.34995	0.0412604	1.4125	1.01089	1.97365	0.394972	0.867616	0.653294	1.15225
HINT1	0.375075	1.28345	0.741264	2.2222	0.471816	0.884999	0.633892	1.23558	0.037946	0.516177	0.388004	0.68669
TRPT1	0.375134	1.28096	0.739732	2.21818	0.000677874	0.561693	0.401476	0.785848	0.602208	0.556509	0.419012	0.739126
RPS14	0.37532	0.779457	0.45018	1.34958	0.000148791	0.524857	0.375299	0.734015	0.758075	0.521699	0.392667	0.693131
RBM4B	0.375933	0.780822	0.450471	1.35343	0.759057	0.949362	0.679822	1.32577	0.313072	0.801415	0.603479	1.06427
GBE1	0.376276	1.27936	0.7381	2.21753	1.82169e-08	2.59958	1.85373	3.64553	0.681731	0.994731	0.749009	1.32106
AKAP17A	0.376585	1.28251	0.740723	2.22059	0.00247669	1.68066	1.20352	2.34696	0.627659	0.892148	0.671775	1.18481
PPP1R12A	0.377071	0.781652	0.450959	1.35485	0.00371586	1.63424	1.16917	2.28431	0.335704	0.919323	0.692239	1.2209
TMEM214	0.37723	1.28244	0.740678	2.22046	0.00464113	1.61674	1.15682	2.25952	0.228109	0.942782	0.709866	1.25212
AZGP1	0.377335	0.78266	0.45155	1.35656	0.0236715	0.680766	0.487314	0.951013	0.754486	0.640566	0.482371	0.85064
MRPL45	0.377716	0.78073	0.450913	1.35179	0.172858	0.792902	0.56786	1.10713	0.686585	0.606489	0.456513	0.805736
PARP16	0.378166	0.780281	0.450654	1.35101	0.225107	0.814399	0.583313	1.13703	0.222143	0.750804	0.565254	0.997262
LARP6	0.378694	1.28121	0.739404	2.22002	0.232923	1.22549	0.87776	1.71097	0.373585	0.897509	0.6754	1.19266
METTL18	0.378816	1.27958	0.738939	2.21577	0.0166194	1.49597	1.06976	2.092	0.0941252	0.929885	0.700144	1.23501
EFTUD2	0.379149	0.778297	0.448448	1.35076	0.0230628	1.46918	1.0504	2.05492	0.842652	0.803931	0.605385	1.06759
RIOK1	0.379196	0.782222	0.451293	1.35582	0.116896	1.30513	0.934265	1.82322	0.879314	0.764067	0.57532	1.01474
ATF7IP	0.379626	1.27868	0.738421	2.2142	0.00197063	1.68449	1.20391	2.35691	0.970139	0.85407	0.643073	1.1343
DICER1	0.379648	0.782185	0.451272	1.35575	4.87888e-05	2.01483	1.44208	2.81506	0.066404	1.09294	0.822901	1.45159
LUC7L2	0.380061	1.27874	0.738457	2.21431	0.00214068	1.67765	1.19911	2.34715	0.32424	0.958771	0.721396	1.27425
APOBEC3C	0.380545	1.27906	0.73872	2.21463	4.51196e-05	1.99175	1.42207	2.78966	0.171181	1.03178	0.776395	1.37118
EXD1	0.3806	0.783879	0.452688	1.35737	0.754511	1.0546	0.75477	1.47354	0.384958	0.813268	0.611566	1.08149
PTBP1	0.38084	1.27566	0.736006	2.21101	5.05564e-07	2.33044	1.66105	3.26958	0.0882094	1.09897	0.826901	1.46056
PRKRA	0.380935	1.278	0.738035	2.21302	6.60087e-05	1.97479	1.41114	2.76357	0.169858	1.033	0.777467	1.37251
INTS3	0.381246	0.781739	0.451493	1.35354	0.994629	1.00115	0.716704	1.39847	0.0404821	0.92611	0.697258	1.23008
ZC3H4	0.381512	0.781497	0.451354	1.35313	5.69137e-05	1.97959	1.4145	2.77043	0.451754	0.945974	0.712325	1.25626
CCDC137	0.381634	1.27544	0.734574	2.21456	0.117897	0.76587	0.54855	1.06929	0.929806	0.617808	0.465125	0.820612
PURB	0.382071	0.783873	0.452262	1.35863	0.264528	1.20795	0.865038	1.6868	0.417262	0.820818	0.618098	1.09002
SUGP1	0.382189	0.783189	0.452287	1.35618	4.0939e-05	0.501882	0.357774	0.704035	0.513089	0.602587	0.45366	0.800404
LMNB2	0.382245	1.2759	0.736141	2.21143	1.90286e-07	2.41442	1.72219	3.3849	0.00505239	1.26283	0.949304	1.67991
ENPP3	0.382431	0.784236	0.451672	1.36166	0.131335	1.29459	0.92724	1.80746	0.925082	0.800793	0.602891	1.06366
POP1	0.382545	0.782343	0.45184	1.35459	3.22617e-06	2.19774	1.56888	3.07865	0.2698	1.00855	0.759368	1.33951
COASY	0.383079	0.783002	0.452179	1.35586	0.0620227	0.729146	0.521997	1.0185	0.610979	0.673957	0.507517	0.89498
THADA	0.3835	0.783428	0.452464	1.35648	0.214955	0.810618	0.579835	1.13326	0.826096	0.688161	0.518012	0.914197
SDHA	0.383562	0.783312	0.452359	1.35639	0.000335043	0.54491	0.389477	0.762372	0.0310669	0.437128	0.328272	0.582082
NUP88	0.383709	0.783742	0.452645	1.35703	0.000727211	0.56118	0.401498	0.78437	0.83374	0.533571	0.401579	0.708946
WDR3	0.385186	1.27443	0.735307	2.20884	0.000217971	1.87202	1.33829	2.61861	0.379417	0.991918	0.746455	1.3181
THG1L	0.385563	0.78369	0.452615	1.35694	0.63844	1.08294	0.775606	1.51207	0.439183	0.782515	0.58926	1.03915
UPF3B	0.386628	1.27626	0.737094	2.2098	7.17155e-05	1.98518	1.42108	2.7732	0.041513	1.14563	0.862143	1.52234
CLASP1	0.386857	0.785273	0.453084	1.36101	0.000205169	1.87679	1.34163	2.6254	0.100639	1.02155	0.769093	1.35687
AFF2	0.386864	0.784901	0.453283	1.35913	0.151792	1.27447	0.912697	1.77964	0.0802421	0.669471	0.50404	0.889198
FIP1L1	0.386966	0.784021	0.452805	1.35751	0.000757189	1.7682	1.264	2.47353	0.0683256	1.06137	0.798262	1.41119
DCP1B	0.387251	1.27524	0.736504	2.20805	0.000274068	1.85422	1.32578	2.59327	0.144266	1.00498	0.75664	1.33483
RPS8	0.387519	0.783323	0.452043	1.35738	0.019144	0.670944	0.480462	0.936943	0.969951	0.588624	0.443205	0.781756
METTL5	0.387663	1.27532	0.736549	2.20818	0.664967	1.07639	0.770822	1.5031	0.610503	0.757802	0.570647	1.00634
HNRNPA1P48	0.388021	0.784668	0.453177	1.35864	0.0224377	0.677172	0.48485	0.945782	0.102306	0.501519	0.377217	0.66678
TARBP1	0.388149	0.786157	0.45281	1.36491	0.186961	0.799748	0.571319	1.11951	0.462557	0.741633	0.558308	0.985153
ZC3H18	0.388528	1.27501	0.73637	2.20765	0.0691774	1.36066	0.974167	1.90049	0.0904525	0.969518	0.729511	1.28849
PBRM1	0.388969	0.785664	0.453726	1.36044	0.00173672	1.69827	1.21424	2.37525	0.149787	1.01512	0.763581	1.34951
NIP7	0.388976	1.27033	0.73298	2.20161	0.000281862	1.84191	1.31373	2.58246	0.276329	0.942715	0.70963	1.25236
STAU2	0.389193	0.785711	0.453753	1.36052	0.000297801	1.83919	1.31282	2.5766	0.693661	0.891337	0.671106	1.18384
TCF20	0.389703	0.78672	0.453933	1.36348	0.00288339	1.66178	1.18908	2.32239	0.878905	0.880867	0.663261	1.16986
BTAF1	0.389999	0.786406	0.453749	1.36294	0.0150428	1.51238	1.0829	2.11218	0.821347	0.766722	0.576925	1.01896
ACO1	0.390102	1.27114	0.733443	2.20305	0.00811409	1.5663	1.12028	2.1899	0.945076	0.830405	0.625289	1.10281
EXD3	0.390146	0.787028	0.454114	1.364	0.000182522	0.533506	0.380335	0.748362	0.533271	0.544689	0.409785	0.724004
TKT	0.391094	0.786234	0.454057	1.36142	0.255566	0.823599	0.589924	1.14984	0.161435	0.563181	0.423986	0.748072
MRPL4	0.39145	0.785728	0.453786	1.36048	0.00158893	0.582193	0.416721	0.813371	0.65746	0.543084	0.408923	0.721262
APOBEC3B	0.391792	1.27048	0.733718	2.19991	0.0359865	1.42746	1.02147	1.99481	0.694442	0.829246	0.624442	1.10122
MEX3D	0.391825	1.27148	0.734293	2.20166	3.75534e-05	2.01351	1.43912	2.81715	0.0839069	1.13357	0.851932	1.50832
RPL37	0.391825	0.78564	0.453736	1.36033	0.0185841	0.668501	0.478701	0.933554	0.262275	0.508702	0.382567	0.676425
LARP4B	0.391835	0.787471	0.454373	1.36476	0.000346164	1.83222	1.30963	2.56335	0.843131	0.869829	0.655016	1.15509
HSPA5	0.393046	1.26848	0.732568	2.19643	6.7002e-08	2.47205	1.75875	3.47466	0.0638868	1.1341	0.852893	1.50803
ZNF318	0.393619	0.788717	0.454325	1.36923	0.199704	1.24395	0.891007	1.7367	0.778858	0.754544	0.568029	1.0023
SMCHD1	0.393824	0.788249	0.45483	1.36609	9.12994e-05	1.94327	1.38905	2.71863	0.48691	0.919616	0.692503	1.22121
TARSL2	0.394516	0.789466	0.454768	1.37049	0.606465	1.09125	0.781641	1.5235	0.606413	0.718658	0.541169	0.954358
PYURF	0.39502	0.788394	0.454915	1.36633	0.0103407	1.54128	1.10215	2.15537	0.991351	0.800829	0.603053	1.06347
AKAP12	0.395257	1.26687	0.731644	2.19363	1.31272e-05	2.09718	1.49863	2.93479	0.803812	0.91899	0.692036	1.22037
LARP7	0.395423	1.27048	0.733743	2.19985	0.011101	1.54272	1.10471	2.15441	0.384084	0.900643	0.678218	1.19601
PSMD7	0.395866	0.788318	0.455268	1.36501	0.00306888	1.64584	1.17461	2.30612	0.870322	0.827795	0.623296	1.09939
KTN1	0.395976	0.789209	0.454616	1.37006	0.767999	0.951356	0.681259	1.32854	0.146588	0.846541	0.637357	1.12438
POLDIP3	0.396015	0.788129	0.455158	1.36468	0.106874	1.31299	0.938666	1.83659	0.71142	0.79676	0.599839	1.05833
MRPL47	0.396196	0.78933	0.455464	1.36793	0.71078	1.06482	0.762436	1.48712	0.078946	0.849898	0.639802	1.12898
NOP16	0.396361	0.7883	0.455258	1.36498	0.0987968	1.32311	0.947485	1.84765	0.991017	0.774252	0.582983	1.02827
POLR3B	0.396635	0.788477	0.45536	1.36528	0.0838364	1.33846	0.957476	1.87103	0.225535	0.878201	0.66108	1.16663
ATP13A3	0.397208	0.790615	0.455448	1.37243	1.77015e-05	2.07747	1.48482	2.90667	0.300925	0.988744	0.744534	1.31306
DHX57	0.397364	0.789399	0.455504	1.36805	0.00167072	1.71702	1.22962	2.3976	0.127673	1.01799	0.766543	1.35192
EIF2B1	0.397869	1.2655	0.730239	2.1931	0.000186144	1.87789	1.33975	2.63219	0.244683	0.955416	0.719241	1.26914
RPS9	0.397896	0.787604	0.454474	1.36492	0.000504242	0.550581	0.393974	0.76944	0.771263	0.539363	0.406123	0.716317
MARCKS	0.397967	0.789444	0.455921	1.36695	0.683021	0.933089	0.668343	1.30271	0.635041	0.736192	0.554316	0.977742
NUCKS1	0.398561	1.26664	0.731516	2.19324	0.696477	1.06822	0.765098	1.49143	0.865278	0.734454	0.553059	0.975345
UTP18	0.398658	0.788389	0.455315	1.36511	0.815262	1.04049	0.74478	1.4536	0.874292	0.68902	0.518844	0.915012
HERC2	0.398747	0.79381	0.452754	1.39178	0.463153	1.1334	0.811194	1.58359	0.0579734	0.995068	0.748971	1.32203
MTO1	0.398748	0.789898	0.455797	1.3689	0.00812868	1.57242	1.12581	2.1962	0.55416	0.873647	0.657871	1.16019
DIS3L	0.399882	1.26513	0.73003	2.19245	0.0373499	1.42316	1.01877	1.98808	0.68028	0.833855	0.627925	1.10732
ARID4A	0.399935	0.789723	0.456083	1.36743	0.000360535	1.8334	1.31115	2.56367	0.146105	1.01365	0.76308	1.34651
ATP6V1A	0.400053	0.791224	0.456574	1.37116	0.0473108	1.39985	1.00158	1.95648	0.656673	0.781457	0.588414	1.03783
SALL3	0.400725	0.789505	0.455956	1.36706	0.00665915	1.58712	1.13545	2.21847	0.106297	0.986852	0.742778	1.31113
SNAI2	0.401314	1.26426	0.730143	2.18908	0.00284713	1.65402	1.18253	2.31349	0.00103636	1.2099	0.90844	1.61139
PSMD4	0.40161	0.790931	0.456403	1.37066	0.000370508	0.545834	0.39015	0.763641	0.577947	0.527316	0.396842	0.700687
PDLIM7	0.401839	1.26332	0.729003	2.18927	0.236344	1.22302	0.875908	1.70769	0.65541	0.805346	0.606455	1.06946
LARS	0.40199	0.790444	0.456502	1.36867	0.206111	1.23888	0.887207	1.72995	0.346891	0.839409	0.6321	1.11471
PRDX2	0.402529	0.789928	0.456199	1.36779	7.28386e-06	0.461797	0.330349	0.64555	0.466724	0.474363	0.35718	0.629993
ADAD2	0.402762	0.791011	0.456831	1.36965	0.0304291	0.692587	0.495857	0.967369	0.727111	0.664201	0.500105	0.882141
ANKHD1-EIF4EBP3	0.40298	0.791667	0.456834	1.37191	0.832122	0.9647	0.690558	1.34767	0.257996	0.815302	0.613951	1.08269
ZCCHC2	0.403407	0.792634	0.457773	1.37244	0.0198927	1.48868	1.06621	2.07854	0.695309	0.789141	0.594092	1.04823
OLA1	0.403502	0.791642	0.457198	1.37074	0.00277308	1.66287	1.18934	2.32494	0.351241	0.923549	0.69538	1.22658
RPL23	0.403514	0.790997	0.456813	1.36965	0.000520154	0.554946	0.396561	0.77659	0.582396	0.560084	0.421731	0.743824
POLG2	0.403895	1.26091	0.727632	2.18502	0.000536887	1.80973	1.29548	2.52811	0.10591	1.01378	0.763409	1.34625
DDX49	0.404419	0.792161	0.457124	1.37276	0.000227394	0.536005	0.382989	0.750155	0.492573	0.528353	0.397703	0.701925
RNASE6	0.404565	1.26336	0.729629	2.18752	0.0402552	1.41426	1.01214	1.97614	0.457733	0.881273	0.663414	1.17068
MED15	0.404768	0.791933	0.45735	1.37128	0.26475	0.827736	0.592632	1.15611	0.527872	0.715942	0.539123	0.950755
KIDINS220	0.405013	0.79284	0.457521	1.37391	1.21043e-05	2.10449	1.50375	2.94522	0.213177	1.01904	0.767266	1.35343
KIF1C	0.405014	1.26777	0.730214	2.20104	0.169133	1.26366	0.90513	1.7642	0.560957	0.910293	0.684886	1.20988
RPL36AL	0.405149	0.791081	0.456862	1.3698	0.000426899	0.549305	0.392878	0.768015	0.157213	0.48236	0.362941	0.641071
DNAJC21	0.405394	1.262	0.72882	2.18525	1.95302e-05	2.06897	1.47886	2.89456	0.596862	0.957009	0.720615	1.27095
CHD2	0.405821	0.793285	0.457027	1.37694	0.00141886	1.73058	1.23928	2.41665	0.231881	0.990474	0.745832	1.31536
EIF2B4	0.40648	0.793127	0.45769	1.3744	0.000189952	0.533056	0.380588	0.746604	0.751281	0.590831	0.444844	0.784728
TCOF1	0.406783	1.26368	0.729132	2.19014	0.0125577	1.53324	1.09813	2.14076	0.0226606	1.10455	0.830919	1.46829
CNOT6	0.406865	0.793044	0.457642	1.37426	0.584997	1.09696	0.78569	1.53155	0.875794	0.715626	0.53884	0.950413
SALL4	0.407603	1.26395	0.72929	2.1906	0.845109	1.03373	0.740352	1.44338	0.332687	0.880888	0.662655	1.17099
EXOSC10	0.408302	1.26032	0.72788	2.18223	3.26079e-05	2.05054	1.46733	2.86556	0.000378489	1.29445	0.974241	1.71992
DDX41	0.408963	0.793642	0.458359	1.37418	2.43931e-05	0.488438	0.348756	0.684064	0.838115	0.561802	0.423031	0.746096
FXR2	0.408989	0.793485	0.458267	1.37391	0.557579	0.90488	0.647996	1.2636	0.270638	0.571794	0.430336	0.759751
UTP20	0.408995	1.26206	0.728854	2.18535	0.00011666	1.93054	1.38082	2.69911	0.0715232	1.06059	0.798475	1.40874
PPP2R1A	0.409237	0.79353	0.458293	1.37399	0.0144446	0.659037	0.471969	0.92025	0.679519	0.547959	0.412452	0.727986
RPS15A	0.409938	0.793079	0.458009	1.37328	0.00184001	0.587291	0.420265	0.8207	0.326336	0.506334	0.380978	0.672938
RABL2A	0.40997	0.799655	0.458182	1.39562	0.581279	1.09841	0.786373	1.53427	0.846999	0.739141	0.556309	0.982061
ARL4A	0.410581	1.25866	0.726352	2.18106	0.570582	1.10104	0.788135	1.53817	0.177243	0.817798	0.615699	1.08624
RNASEH1	0.410636	1.25783	0.726448	2.17789	0.00024101	1.86032	1.32932	2.60342	0.900092	0.875268	0.659041	1.16244
NUDC	0.410722	0.793953	0.458539	1.37472	0.00710587	0.634223	0.453774	0.886429	0.532598	0.658792	0.496072	0.874887
DDX6	0.412266	0.794517	0.458866	1.37569	0.000942928	1.74735	1.24867	2.44518	0.359343	0.971478	0.730867	1.2913
RAB25	0.412539	0.793738	0.458387	1.37443	0.811244	1.04145	0.745904	1.45411	0.735329	0.756058	0.5693	1.00408
BCDIN3D	0.412964	1.25728	0.726137	2.17695	0.000928442	1.75548	1.25568	2.4542	0.232539	0.9548	0.718971	1.26798
GARS	0.412971	0.796451	0.458899	1.3823	0.609866	0.917226	0.656989	1.28054	0.748372	0.705414	0.531205	0.936756
MRPL2	0.413004	0.794045	0.458563	1.37496	0.0202814	0.674208	0.482709	0.941676	0.470671	0.553941	0.416947	0.735947
MRPL28	0.413422	0.794965	0.459126	1.37646	0.00220146	0.594837	0.425567	0.831435	0.403878	0.537651	0.40476	0.714173
KIF23	0.41388	1.25608	0.723721	2.18004	4.64361e-11	3.01626	2.14012	4.2511	0.0153566	1.2475	0.937952	1.65921
DDX54	0.414272	0.795547	0.459463	1.37746	0.00291782	0.60427	0.432227	0.844794	0.862452	0.588839	0.443292	0.782174
TIMELESS	0.414349	1.2563	0.725015	2.17691	5.29818e-10	2.88985	2.06023	4.05353	0.13848	1.15071	0.866102	1.52885
NOL6	0.414721	0.795544	0.459462	1.37746	0.823398	0.962883	0.689428	1.3448	0.693412	0.759214	0.571714	1.00821
GBF1	0.414745	0.795586	0.459486	1.37753	0.264548	1.20878	0.865817	1.6876	0.283294	0.70006	0.526978	0.92999
MRPS11	0.415177	0.7956	0.459494	1.37756	0.00458306	0.617424	0.441932	0.862605	0.504192	0.539197	0.405873	0.716316
SPPL2B	0.415334	0.794496	0.458384	1.37706	0.640682	1.08246	0.775054	1.51181	0.534251	0.789159	0.594104	1.04825
RDM1	0.415412	1.25553	0.725127	2.1739	0.0272426	1.45314	1.03959	2.03118	0.0803824	0.986233	0.741847	1.31113
CAST	0.415517	1.25641	0.72557	2.17563	2.83895e-07	2.39597	1.70937	3.35835	0.0969587	1.1406	0.857854	1.51653
CTPS1	0.415616	1.25411	0.723768	2.17306	5.66535e-09	2.67971	1.90921	3.76117	0.0791807	1.13534	0.854553	1.50839
SEC62	0.415944	1.25512	0.72434	2.17483	0.499398	1.12106	0.802967	1.56517	0.822488	0.757651	0.570508	1.00618
SRSF9	0.416207	1.25611	0.725461	2.17491	2.96767e-07	2.37726	1.69496	3.33422	0.011262	1.22636	0.921815	1.63152
CPS1	0.416419	1.2549	0.724215	2.17444	0.02853	1.45013	1.03818	2.02554	0.582658	0.844425	0.635881	1.12136
GTPBP2	0.416522	1.25577	0.725265	2.17432	3.24415e-06	2.24381	1.60574	3.13544	0.0593705	1.13859	0.857238	1.51227
ATM	0.41689	0.797825	0.459711	1.38462	0.0211932	1.48122	1.06074	2.06837	0.119167	0.991938	0.746651	1.31781
XPO5	0.417098	0.795603	0.459012	1.37901	0.921699	0.98342	0.704398	1.37297	0.308072	0.795721	0.599094	1.05688
ZEB1	0.417465	0.796715	0.460141	1.37948	0.0222975	1.47034	1.05172	2.05559	0.186185	0.697789	0.525358	0.926816
POLR1E	0.417823	0.794303	0.457417	1.3793	0.466587	0.883424	0.632766	1.23338	0.468522	0.626533	0.471788	0.832033
GFM1	0.417955	0.796799	0.46019	1.37962	1.13861e-05	2.09665	1.49501	2.94041	0.210376	1.01445	0.76348	1.34793
KNTC1	0.418309	1.25615	0.725419	2.17518	0.0230201	1.47174	1.05378	2.05547	0.0329912	1.01351	0.763013	1.34625
PDIA3	0.41832	1.25587	0.725257	2.1747	0.425915	1.14429	0.817946	1.60083	0.301703	0.7898	0.59446	1.04933
RCL1	0.418808	0.796242	0.459824	1.37879	0.247125	1.21612	0.870648	1.69866	0.784613	0.780162	0.587476	1.03605
PRPF6	0.419024	0.79837	0.461044	1.3825	3.05446e-09	0.367263	0.261264	0.516268	0.278256	0.436557	0.328421	0.580297
MRPL32	0.419168	1.25541	0.724985	2.1739	1.05909e-05	2.10537	1.50227	2.95059	0.911062	0.861007	0.648357	1.1434
TDRKH	0.419303	0.797859	0.460462	1.38248	0.0304639	1.44041	1.02907	2.01617	0.239468	0.699921	0.527066	0.929465
CSTF1	0.420073	1.25235	0.722769	2.16997	0.00256163	1.66055	1.18644	2.32411	0.6373	0.869736	0.654869	1.1551
RNF113A	0.420223	0.798127	0.460619	1.38293	0.119978	0.767681	0.549548	1.0724	0.951419	0.679612	0.511769	0.902503
NKIRAS2	0.420261	1.25159	0.721197	2.17204	4.91082e-06	2.16786	1.54805	3.03584	0.181445	1.0738	0.807883	1.42726
ERH	0.420354	0.797677	0.460699	1.38114	0.700347	1.06743	0.76409	1.49118	0.871234	0.692811	0.521669	0.920099
NUP50	0.420519	0.798721	0.460967	1.38395	0.000163025	1.88778	1.34762	2.64443	0.765675	0.89011	0.670221	1.18214
HIST4H4	0.421268	0.798853	0.461381	1.38317	0.00190364	1.68472	1.20253	2.36025	0.680472	0.869354	0.654467	1.1548
MFAP1	0.421296	0.797974	0.460871	1.38165	0.0151335	1.50483	1.07598	2.10459	0.498978	0.846381	0.637346	1.12397
ALKBH8	0.42301	0.799792	0.461594	1.38578	3.2922e-05	2.02479	1.44703	2.83324	0.897613	0.851368	0.641	1.13078
SETD2	0.424751	0.80162	0.461953	1.39104	5.7214e-05	1.98977	1.4232	2.7819	0.0317732	1.11723	0.840951	1.48427
CPSF7	0.425013	0.800109	0.46178	1.38632	0.0102687	1.54705	1.10751	2.16103	0.201806	0.925419	0.696877	1.22891
ZNF226	0.425245	1.24911	0.720923	2.16426	0.00322719	1.65374	1.1834	2.31101	0.605505	0.872755	0.657211	1.15899
RBMXL2	0.425336	1.2493	0.721031	2.1646	0.921895	0.983413	0.703024	1.37563	0.3079	0.785391	0.589984	1.04552
RAB33A	0.425399	0.799918	0.461932	1.3852	0.0192233	0.671075	0.480557	0.937125	0.740102	0.588176	0.442916	0.781075
RPL39L	0.426091	1.24845	0.721056	2.1616	0.314541	1.18562	0.84899	1.65573	0.245719	0.895522	0.673613	1.19054
RNF40	0.426476	1.24676	0.71959	2.16015	0.0270965	0.686433	0.491411	0.958851	0.853105	0.596108	0.448794	0.791777
ERI1	0.426586	1.24803	0.720313	2.16238	1.90637e-05	2.06498	1.47516	2.89063	0.0620489	1.11143	0.836056	1.47751
ATIC	0.426751	1.24934	0.721566	2.16314	0.0826055	0.745506	0.533672	1.04142	0.617021	0.592009	0.445472	0.786749
ZMAT2	0.427163	0.800926	0.462258	1.38771	0.502201	0.891947	0.638857	1.2453	0.993679	0.66743	0.5026	0.886316
THOC1	0.42732	0.801189	0.462412	1.38816	0.102858	0.759282	0.543473	1.06079	0.664969	0.655234	0.493184	0.870531
ZNF106	0.427348	1.24941	0.721607	2.16326	0.000260741	1.85799	1.32843	2.59863	0.570631	0.948195	0.713813	1.25954
SEC23B	0.428652	0.801602	0.462974	1.38791	0.0696104	1.35831	0.971877	1.8984	0.084681	0.939499	0.707035	1.24839
TBL2	0.428858	1.24687	0.719651	2.16033	0.00896252	1.55343	1.11069	2.17265	0.0918316	1.00128	0.753035	1.33135
ZMYND8	0.429038	1.24877	0.721128	2.16249	0.000243929	1.86749	1.33578	2.61086	0.530668	0.928923	0.699509	1.23358
RARS	0.429671	0.80062	0.462334	1.38643	0.0178406	1.49603	1.07028	2.09113	0.694285	0.831586	0.626218	1.1043
SRSF12	0.42992	0.802023	0.4629	1.38959	0.157403	1.27129	0.910544	1.77495	0.989037	0.785057	0.591162	1.04255
MSH2	0.431077	1.24638	0.719862	2.15799	1.71859e-06	2.25176	1.6077	3.15384	0.384527	1.01686	0.765496	1.35076
TPX2	0.431373	1.24564	0.717857	2.16146	1.11068e-06	2.26864	1.61683	3.18323	0.397778	0.979557	0.737521	1.30102
ASMT	0.431793	1.2458	0.719041	2.15845	0.0866561	0.748689	0.535974	1.04583	0.429356	0.728016	0.548093	0.967003
SNRPB	0.432283	1.24367	0.716749	2.15796	0.61045	1.09018	0.779892	1.52391	0.969173	0.698623	0.526086	0.927744
PATZ1	0.432291	0.80277	0.463651	1.38992	0.964067	1.00766	0.721723	1.40687	0.551793	0.755984	0.569264	1.00395
GIMAP1	0.432624	1.24358	0.717777	2.15455	0.462097	1.13207	0.810082	1.58203	0.374379	0.636419	0.479091	0.845413
PPME1	0.432882	0.803666	0.463862	1.3924	0.675237	1.07376	0.768575	1.50012	0.808251	0.7461	0.561692	0.991052
UNC45A	0.433085	0.802923	0.46374	1.39019	0.29841	1.19238	0.853947	1.66493	0.0265216	0.966014	0.726936	1.28372
TACO1	0.433701	0.80214	0.463205	1.38908	0.22351	0.812504	0.581907	1.13448	0.150446	0.536008	0.403454	0.712112
TRNT1	0.433746	0.802926	0.463741	1.39019	4.65081e-05	2.00068	1.42926	2.80056	0.530073	0.910737	0.685808	1.20944
YBX2	0.434414	0.804616	0.463722	1.39611	0.962093	0.99195	0.71051	1.38487	0.46747	0.781935	0.588771	1.03847
RFC1	0.434798	1.24504	0.719091	2.15567	0.000105506	1.92733	1.37706	2.69749	0.210771	1.0044	0.756048	1.33434
RPL21	0.435157	0.802933	0.463659	1.39046	1.56549e-05	0.476691	0.340834	0.6667	0.304828	0.468099	0.352329	0.62191
ENPP1	0.435171	1.24389	0.718428	2.15367	0.0406201	1.41427	1.01215	1.97616	0.613576	0.817577	0.615659	1.08572
PMPCA	0.435711	0.802796	0.463086	1.39171	0.201524	0.805471	0.576899	1.1246	0.570925	0.697624	0.525323	0.926438
RNASE3	0.436479	1.24521	0.719057	2.15638	0.0799138	1.345	0.962474	1.87955	0.811617	0.806233	0.607083	1.07071
DNTTIP2	0.436548	0.804593	0.464404	1.39398	0.0732997	0.738421	0.528696	1.03134	0.796469	0.637209	0.479741	0.846364
RRP7A	0.436684	0.801931	0.460316	1.39707	3.57904e-05	0.490916	0.351171	0.686271	0.881438	0.530987	0.399853	0.705126
ZEB2	0.436919	0.804	0.464364	1.39205	0.392299	0.865034	0.619583	1.20772	0.700838	0.668369	0.503303	0.88757
PKN2	0.437986	1.2453	0.718337	2.15884	2.57341e-06	2.21898	1.58368	3.10913	0.165826	1.02021	0.768213	1.35488
EXOSC2	0.438327	0.803616	0.462621	1.39595	0.151235	0.783171	0.560961	1.0934	0.720435	0.581567	0.437776	0.772586
SLU7	0.438749	0.805101	0.465001	1.39395	0.127347	0.770726	0.552054	1.07602	0.317237	0.583507	0.439404	0.77487
ODF2	0.438805	1.24229	0.717506	2.15089	3.12103e-10	2.95338	2.10619	4.14135	0.00232875	1.37022	1.03015	1.82255
G3BP2	0.439459	0.806469	0.465502	1.39718	1.02046e-05	2.10933	1.50614	2.9541	0.280343	1.03461	0.77852	1.37494
SMPD2	0.439532	0.805572	0.464977	1.39565	0.722588	0.941659	0.67449	1.31466	0.45426	0.754066	0.567818	1.0014
ABCC1	0.439588	1.24193	0.717299	2.15027	3.05655e-05	2.03853	1.45749	2.8512	0.151605	1.05764	0.796086	1.40512
STAT1	0.440008	1.24102	0.716775	2.14869	1.68265e-05	2.07194	1.48003	2.90059	0.228873	1.01142	0.761472	1.34342
RPS19BP1	0.441459	0.806483	0.46551	1.39721	0.0109385	0.651092	0.465615	0.910455	0.48232	0.586352	0.44147	0.778781
TTC37	0.441584	0.80693	0.465088	1.40003	3.40101e-05	2.03043	1.4518	2.83968	0.460114	0.947396	0.713426	1.2581
CLASP2	0.441768	0.806699	0.465636	1.39758	0.00209104	1.68419	1.2049	2.35415	0.942952	0.85252	0.641982	1.1321
EIF3C	0.442046	0.806411	0.46576	1.39621	0.000354527	0.547497	0.391129	0.766377	0.476793	0.530242	0.399039	0.704584
DDX42	0.442533	0.807132	0.465889	1.39832	0.265494	0.827971	0.592426	1.15717	0.796373	0.69883	0.526134	0.928211
CCT3	0.442748	0.805405	0.464562	1.39632	0.00109732	0.569783	0.407985	0.795747	0.636082	0.584863	0.440405	0.776706
USO1	0.443052	1.2407	0.716431	2.14863	3.89214e-07	2.37542	1.69508	3.32882	0.19705	1.04988	0.790463	1.39444
ADARB1	0.443323	0.808685	0.466124	1.403	0.928831	0.984928	0.705476	1.37508	0.209802	0.606514	0.456263	0.806245
PABPN1L	0.444186	0.808407	0.46596	1.40253	0.000492668	0.556521	0.397461	0.779235	0.0031975	0.448092	0.336954	0.595887
CDC37	0.444474	0.807553	0.466136	1.39904	0.00932872	0.645242	0.461361	0.90241	0.992208	0.617032	0.464565	0.819538
HEATR5B	0.444531	0.807483	0.466095	1.39892	0.000856265	1.76168	1.26005	2.463	0.323418	0.936499	0.705203	1.24366
PIWIL4	0.444579	1.24209	0.71645	2.15338	0.00115267	1.75206	1.25479	2.4464	0.00495527	1.16533	0.877336	1.54785
FAM83A	0.444904	0.802348	0.460545	1.39783	0.386233	1.1581	0.8294	1.61707	0.580122	0.781791	0.588308	1.03891
RRP12	0.445446	0.806636	0.465781	1.39693	0.0175656	0.667694	0.477855	0.93295	0.954502	0.607219	0.457201	0.806461
SUPT16H	0.446822	0.808298	0.466853	1.39947	0.365027	1.16572	0.834828	1.62777	0.987614	0.740607	0.557685	0.983528
XRCC6	0.447513	0.807395	0.466215	1.39825	0.000627442	0.553653	0.396441	0.773209	0.792042	0.544082	0.409698	0.722545
SMARCAD1	0.447518	0.808903	0.466925	1.40135	5.14e-05	1.9916	1.42375	2.78593	0.808953	0.880197	0.662741	1.169
SETDB1	0.44762	0.80892	0.467212	1.40054	0.073919	0.739343	0.528812	1.03369	0.518635	0.699521	0.526733	0.928989
POP7	0.447742	0.808632	0.466767	1.40088	0.0247816	0.680304	0.487264	0.949822	0.379761	0.540036	0.406589	0.71728
POLR2C	0.448182	0.810471	0.467178	1.40602	0.002029	1.68897	1.20827	2.36091	0.160837	0.991495	0.746328	1.3172
VDAC1	0.448466	1.23624	0.713829	2.14096	0.00888338	1.55308	1.10916	2.17468	0.786302	0.857134	0.645049	1.13895
PES1	0.44882	0.808723	0.467099	1.4002	0.000650956	0.558244	0.399368	0.780324	0.61689	0.544344	0.409889	0.722904
INTS1	0.448884	0.809306	0.467436	1.40121	0.0223125	0.678588	0.485572	0.948328	0.972315	0.606951	0.456899	0.806282
SMARCA2	0.448916	0.810263	0.465997	1.40886	0.035977	1.42572	1.01934	1.99411	0.96117	0.773492	0.582471	1.02716
RPUSD4	0.449359	0.808763	0.467122	1.40027	0.361108	0.856225	0.613256	1.19546	0.256887	0.574929	0.43248	0.764297
SEPT7	0.450217	1.23606	0.713728	2.14066	0.00287267	1.65619	1.18406	2.31659	0.051363	1.02571	0.771831	1.36311
GOLGA2	0.45059	0.81005	0.467596	1.40331	8.16632e-06	2.14817	1.53528	3.00574	0.0701373	1.0769	0.810838	1.43027
RBM45	0.450929	1.23672	0.71411	2.14178	0.460486	1.13386	0.812159	1.583	0.0220092	0.958578	0.721539	1.27349
TSR3	0.451252	0.809603	0.467608	1.40172	0.00015652	0.525713	0.375715	0.735595	0.435269	0.517305	0.389408	0.687209
RPL13	0.451314	0.810282	0.467319	1.40494	3.53172e-05	0.493479	0.352661	0.690524	0.558983	0.502209	0.378004	0.667226
MTHFSD	0.452548	0.810643	0.467942	1.40432	0.00644938	1.59444	1.14192	2.22628	0.132026	0.974052	0.733501	1.29349
WT1	0.452886	1.23166	0.708397	2.14142	0.0300782	1.44121	1.02743	2.02162	0.41906	0.845528	0.636075	1.12395
RABL2B	0.453191	1.23619	0.711501	2.14781	0.0355995	1.43443	1.02744	2.00262	0.294709	0.90621	0.682395	1.20343
TFIP11	0.453335	0.810587	0.468177	1.40342	0.000116034	0.522436	0.373089	0.731565	0.958832	0.567184	0.427058	0.753287
HSPD1	0.454225	1.23163	0.709976	2.13657	0.00660873	1.58588	1.13406	2.21772	0.0584633	1.01305	0.762207	1.34644
ALDH18A1	0.454666	1.23007	0.709099	2.13381	0.0159626	1.50166	1.07425	2.09911	0.564087	0.778463	0.586212	1.03376
RAB12	0.454745	0.811704	0.468563	1.40614	0.000429601	1.82384	1.30499	2.54896	0.916574	0.879171	0.662046	1.16751
PRPF18	0.454769	0.811662	0.468799	1.40528	0.0251419	1.46216	1.04637	2.04317	0.333151	0.735891	0.554116	0.977298
RNF214	0.455265	1.23382	0.712421	2.13681	0.00227196	0.597602	0.42663	0.83709	0.408747	0.687132	0.517427	0.912497
DHX40	0.455557	1.23162	0.710963	2.13356	4.42978e-05	1.99792	1.42733	2.79662	0.314613	0.980908	0.738529	1.30283
PSPC1	0.456216	1.23145	0.710866	2.13326	0.431567	1.14236	0.818056	1.59523	0.469091	0.812651	0.611843	1.07936
ZNF267	0.456929	0.811749	0.46885	1.40543	3.98961e-06	2.19213	1.56498	3.07062	0.383852	1.00536	0.756842	1.33549
SFSWAP	0.457844	1.22939	0.709839	2.12921	0.88374	0.975497	0.697885	1.36354	0.0690204	0.908557	0.684137	1.2066
NAP1L4	0.457849	1.22979	0.710306	2.12922	0.614333	1.08938	0.780194	1.52109	0.045808	0.931317	0.700411	1.23835
CAPRIN2	0.459064	0.814042	0.468244	1.41521	0.224534	1.23065	0.881229	1.71863	0.275619	0.881172	0.663518	1.17022
PSMD5	0.459234	1.23104	0.710804	2.13205	1.50587e-08	2.62788	1.87334	3.68631	0.265792	1.04658	0.788056	1.3899
PPP1R18	0.4598	1.23024	0.710562	2.12999	0.797828	1.04426	0.747817	1.45821	0.0237518	0.913936	0.687543	1.21487
ASNS	0.460484	0.813838	0.469164	1.41173	0.2943	1.1953	0.856143	1.66881	0.366308	0.848505	0.638958	1.12677
PAPSS1	0.460804	1.23066	0.710581	2.13139	4.95088e-05	1.98203	1.41528	2.77572	0.399485	0.966287	0.727443	1.28355
NPM3	0.461249	1.22591	0.705203	2.13109	0.0221742	0.675491	0.483806	0.943123	0.430557	0.565115	0.425555	0.750445
FHOD1	0.461423	1.22851	0.709191	2.1281	7.72259e-06	2.16938	1.55183	3.03267	0.218423	1.06283	0.800155	1.41172
RPS2	0.461678	1.22509	0.70475	2.12963	0.219564	0.811033	0.580924	1.13229	0.868361	0.637197	0.479832	0.84617
PARP15	0.461787	1.23018	0.710303	2.13057	5.78149e-07	2.35766	1.68395	3.30092	0.0432774	1.14599	0.862585	1.52252
PKM	0.462302	0.814653	0.470286	1.41118	0.829533	0.963977	0.690137	1.34647	0.220788	0.848414	0.63696	1.13006
IKBKG	0.46273	0.815351	0.470056	1.41429	0.522991	0.89741	0.642055	1.25432	0.441392	0.793584	0.597595	1.05385
PRPF19	0.463109	0.813195	0.469533	1.40839	0.000108781	0.512464	0.36679	0.715993	0.20719	0.457116	0.344022	0.607389
OGDH	0.464112	1.22671	0.708527	2.12387	0.00102212	1.73933	1.24305	2.43374	0.473623	0.775675	0.584061	1.03015
DCP1A	0.464164	0.816445	0.470701	1.41615	0.0198156	1.48592	1.06385	2.07544	0.282526	0.896114	0.674811	1.18999
ZFP1	0.464434	0.815006	0.470733	1.41106	2.06459e-05	2.0503	1.46392	2.87157	0.565153	0.970952	0.730827	1.28997
RBM42	0.464656	1.22538	0.706456	2.12548	0.528518	1.11307	0.797187	1.55412	0.696251	0.766483	0.577193	1.01785
CFDP1	0.464867	0.815792	0.470316	1.41504	0.00325756	0.603341	0.432087	0.842468	0.738232	0.578276	0.435465	0.767921
RBM33	0.465145	0.815281	0.470653	1.41226	0.000422294	1.82995	1.3098	2.55665	0.360826	0.979447	0.737475	1.30081
FAM129B	0.465151	1.22457	0.705996	2.12404	0.0247978	1.46425	1.04846	2.04493	0.0225617	1.09638	0.824026	1.45876
LRPPRC	0.465282	1.22705	0.708479	2.12521	0.365928	1.16613	0.835119	1.62834	0.495747	0.665894	0.501042	0.884987
CNOT6L	0.466005	0.814935	0.470692	1.41094	0.00723683	1.57594	1.12649	2.2047	0.508313	0.873403	0.657612	1.16
USP14	0.466248	1.22649	0.70815	2.12424	5.41778e-07	2.35516	1.6822	3.29733	0.540506	1.01276	0.762483	1.34518
DSG2	0.466266	1.22592	0.707716	2.12357	0.000376872	1.82515	1.30304	2.55647	0.150633	1.036	0.77884	1.37807
OGFR	0.466592	0.815549	0.471047	1.412	0.0714067	0.736912	0.527607	1.02925	0.487067	0.685524	0.516227	0.910343
GAR1	0.467249	0.815913	0.471258	1.41263	0.320558	1.18301	0.847132	1.65206	0.82109	0.733545	0.55238	0.974128
HNRNPA0	0.467438	0.815566	0.471057	1.41203	0.02054	1.47925	1.05845	2.06736	0.816142	0.829444	0.624593	1.10148
PABPC4	0.467445	1.22626	0.708265	2.12308	2.6194e-05	2.06809	1.47972	2.89041	0.407728	0.972531	0.732348	1.29148
POLR2D	0.467646	1.22488	0.707122	2.12175	0.000170753	1.89038	1.35117	2.64477	0.983593	0.895126	0.673993	1.18881
ZNF865	0.46782	1.22238	0.701117	2.13118	8.65849e-05	1.94373	1.38759	2.72276	0.639001	0.933391	0.702637	1.23993
LIN28B	0.467953	1.22926	0.689872	2.19038	0.060357	1.39311	0.961993	2.01742	0.275989	0.875534	0.644191	1.18996
FASTKD3	0.467964	0.81587	0.471233	1.41256	0.000131772	1.93678	1.38634	2.70577	0.49908	0.931487	0.70136	1.23712
TRMT11	0.468392	0.81777	0.471482	1.41839	0.0518974	1.39179	0.996715	1.94346	0.645488	0.825447	0.621543	1.09624
ARF1	0.469002	1.22469	0.707362	2.12037	0.346787	1.17223	0.839054	1.63771	0.485861	0.719066	0.541425	0.954991
UBE4B	0.469314	1.22533	0.707472	2.12225	6.5688e-06	2.16671	1.54917	3.03042	0.257604	1.04658	0.787895	1.39021
UBAP2L	0.469464	0.816296	0.471479	1.41329	0.000414036	1.81612	1.29833	2.54041	0.422142	0.929969	0.70026	1.23503
HNRNPC	0.469666	1.2244	0.707191	2.11986	0.0416805	1.41164	1.0099	1.97318	0.513964	0.840906	0.633197	1.11675
FHL2	0.469681	0.819783	0.473282	1.41997	0.0264452	1.45453	1.04057	2.03316	0.548552	0.881638	0.663581	1.17135
FDXACB1	0.469766	0.816471	0.47158	1.4136	0.188015	1.2501	0.894397	1.74726	0.8133	0.742083	0.558788	0.985503
IREB2	0.469957	0.817131	0.471733	1.41542	6.35372e-06	2.14354	1.52998	3.00315	0.339468	0.975821	0.734783	1.29593
MICALL1	0.470186	1.22382	0.706516	2.11989	0.000253498	1.86034	1.33009	2.60199	0.0989556	1.09663	0.824293	1.45894
EIF5A	0.470382	1.22331	0.706223	2.11899	0.367671	0.857221	0.61385	1.19708	0.244406	0.554623	0.417457	0.736859
EEF1B2	0.47104	0.816006	0.470553	1.41507	5.35894e-06	0.458791	0.327799	0.642129	0.263462	0.471769	0.355164	0.626657
R3HDM2	0.471172	1.22514	0.707364	2.12193	7.38261e-05	1.96451	1.40472	2.74738	0.952228	0.883904	0.665603	1.1738
SART1	0.471239	0.817514	0.471957	1.41608	0.000327082	0.546803	0.390363	0.765937	0.771368	0.567514	0.427227	0.753868
EIF4E3	0.471432	0.818041	0.471642	1.41885	0.0256807	1.46133	1.04579	2.042	0.964683	0.840751	0.632946	1.11678
G3BP1	0.471622	1.22387	0.706885	2.11894	0.000195078	1.86915	1.33368	2.61962	0.331135	0.949023	0.714352	1.26079
FAM98B	0.471789	0.818299	0.471794	1.41929	0.0431223	1.4103	1.00934	1.97055	0.668781	0.768206	0.578488	1.02014
MKRN1	0.471836	0.816384	0.471357	1.41397	0.898668	1.02182	0.731865	1.42664	0.492989	0.6915	0.520688	0.918348
FBL	0.472131	0.817146	0.471792	1.4153	0.0295814	0.690254	0.494172	0.96414	0.620715	0.581914	0.438101	0.772936
LRRC59	0.472195	1.22262	0.70583	2.11778	4.84232e-05	1.98602	1.41703	2.78348	0.0427679	1.12781	0.847299	1.50119
HNRNPLL	0.472546	1.22224	0.705612	2.11711	0.000177105	1.87873	1.34132	2.63147	0.232401	0.972161	0.731822	1.29143
CMSS1	0.47277	1.22303	0.706133	2.11831	0.983455	1.00354	0.718384	1.40188	0.852563	0.652355	0.49119	0.866398
NANOS2	0.473152	1.22198	0.705467	2.11667	0.945234	1.01175	0.724524	1.41285	0.301007	0.827736	0.623293	1.09924
CAPRIN1	0.473454	0.818314	0.472424	1.41745	0.000107954	1.92529	1.37474	2.69634	0.192365	0.999617	0.752401	1.32806
CPEB2	0.473468	1.22509	0.706448	2.1245	1.06793e-06	2.30502	1.64713	3.22569	0.225268	1.04996	0.79056	1.39447
CLK3	0.473711	1.21992	0.704289	2.11305	0.60578	0.91631	0.65631	1.27931	0.628395	0.644228	0.484954	0.855813
MRPL54	0.474851	0.818432	0.472714	1.41699	0.000253877	0.53529	0.383045	0.748048	0.455106	0.49053	0.369135	0.651847
RPS17	0.475334	0.818211	0.472401	1.41716	6.08114e-05	0.503471	0.359937	0.704242	0.83703	0.541571	0.40782	0.719189
RBMXL1	0.476068	1.2211	0.705289	2.11415	0.000237415	1.87035	1.33712	2.61623	0.679267	0.917802	0.691083	1.2189
IARS	0.477689	0.820265	0.473563	1.42079	4.39695e-05	2.00329	1.43195	2.80258	0.809314	0.837647	0.630612	1.11265
DHX58	0.478383	0.820867	0.472301	1.42668	0.241394	0.820054	0.586904	1.14582	0.452499	0.732239	0.551391	0.972403
RPS18	0.478739	0.819115	0.472918	1.41875	0.0017352	0.585717	0.419124	0.818528	0.344314	0.514332	0.387096	0.683392
PIH1D1	0.478997	0.820401	0.473851	1.4204	0.130735	0.774126	0.554037	1.08164	0.919797	0.640611	0.482204	0.851057
ZNF385C	0.479235	1.21923	0.70421	2.11091	0.00442565	0.619337	0.441899	0.868023	0.833343	0.630033	0.474376	0.836765
MAP1B	0.47957	0.821626	0.472751	1.42796	0.0374559	1.4244	1.02011	1.98894	0.185149	0.995821	0.74903	1.32393
EXOSC9	0.479771	0.821725	0.473812	1.4251	8.77652e-05	1.96233	1.40386	2.74297	0.143459	1.06042	0.798165	1.40885
ARCN1	0.479841	1.21991	0.704313	2.11296	0.0830084	1.34346	0.961951	1.87626	0.14243	0.948167	0.713527	1.25997
NUP153	0.479996	0.820733	0.473836	1.42159	2.09164e-05	2.0496	1.46342	2.87056	0.500623	0.935217	0.704242	1.24195
SMG8	0.48021	1.21793	0.703155	2.10957	2.04006e-05	2.05394	1.46646	2.87679	0.377871	0.983559	0.740419	1.30654
MAP4K4	0.480228	1.21829	0.703667	2.10929	0.000275358	1.84934	1.32163	2.58776	0.032061	1.12724	0.847196	1.49985
UPF1	0.481353	1.21857	0.703829	2.10977	0.00508693	1.61425	1.15547	2.25518	0.327174	0.906259	0.682444	1.20348
RPL10	0.482093	0.820958	0.473347	1.42385	0.00149197	0.581121	0.415792	0.81219	0.550685	0.546534	0.411518	0.725847
CYFIP1	0.4838	1.21679	0.702799	2.10668	0.000331393	1.84367	1.31899	2.57706	0.247975	1.05561	0.793809	1.40374
ZSCAN5A	0.484742	1.21673	0.702763	2.10658	0.213167	1.2353	0.884249	1.72572	0.11706	0.876642	0.660036	1.16433
C1orf131	0.484872	1.21662	0.702699	2.10638	0.000706143	1.78064	1.27398	2.48881	0.0887727	1.06007	0.797634	1.40885
POLRMT	0.485247	0.823175	0.474666	1.42756	0.000454417	0.554289	0.395831	0.776179	0.696628	0.601629	0.452948	0.799114
ACLY	0.485757	0.823474	0.475435	1.42629	6.17208e-06	2.14037	1.52658	3.00093	0.33832	0.994268	0.748422	1.32087
DARS2	0.485842	1.21448	0.700311	2.10617	0.0237911	1.46512	1.04698	2.05026	0.319236	0.889859	0.669679	1.18243
DBNL	0.485904	1.2108	0.696793	2.10398	0.587704	1.0965	0.784918	1.53177	0.681031	0.767511	0.577799	1.01951
SCYL1	0.486187	0.823044	0.475185	1.42555	0.00297358	0.606353	0.433022	0.849064	0.365918	0.551935	0.415243	0.733623
MRPL12	0.486838	0.82268	0.475167	1.42434	0.0809701	0.742197	0.531607	1.03621	0.258092	0.529746	0.398747	0.703783
YARS	0.486909	0.823989	0.475736	1.42717	0.0216538	1.47585	1.05604	2.06254	0.690347	0.832262	0.626726	1.1052
MAP1S	0.486956	0.822902	0.475296	1.42473	0.0197934	0.673787	0.482266	0.941366	0.327863	0.566244	0.426335	0.752067
RPL8	0.488017	0.82336	0.47556	1.42552	0.00109887	0.57357	0.41012	0.802164	0.503394	0.528081	0.397353	0.701817
SRSF10	0.488453	1.2145	0.701479	2.10273	9.46177e-10	2.83476	2.02017	3.97781	0.408473	1.02657	0.773045	1.36323
DDX43	0.488753	1.21311	0.698078	2.10812	0.014585	1.51469	1.08389	2.11674	0.510259	0.912559	0.686804	1.21252
GTF3C1	0.488891	0.824098	0.475799	1.42736	0.00981515	0.646569	0.462541	0.903816	0.359779	0.553387	0.416504	0.735256
DHX32	0.489001	0.823212	0.475257	1.42592	0.0135501	1.52218	1.08917	2.12733	0.942258	0.821047	0.618282	1.09031
HSPA4	0.489188	0.825609	0.476681	1.42995	0.115979	0.766078	0.548635	1.0697	0.760343	0.641562	0.483036	0.852116
ARL1	0.489593	1.21241	0.700266	2.0991	4.60972e-06	2.16706	1.54635	3.03692	0.63768	0.967812	0.728547	1.28566
CANX	0.490011	1.21378	0.70106	2.10147	0.000434279	1.81428	1.29704	2.53779	0.576045	0.916499	0.690101	1.21717
SLAIN2	0.490037	0.823923	0.475885	1.4265	1.52524e-05	2.06252	1.47011	2.89366	0.994826	0.871524	0.656272	1.15738
NUFIP1	0.490567	1.21338	0.700829	2.10078	0.00311688	1.64929	1.17856	2.30803	0.788778	0.798308	0.601157	1.06011
NOP10	0.491035	0.823724	0.475549	1.42682	0.357711	0.855139	0.612368	1.19415	0.972809	0.645267	0.485908	0.856889
RAB11A	0.491509	1.21021	0.698741	2.09605	2.1305e-05	2.05614	1.46898	2.878	0.856711	0.900116	0.677771	1.1954
XAB2	0.49152	0.825244	0.476468	1.42932	4.95691e-06	0.465192	0.331467	0.652865	0.774162	0.562049	0.423111	0.746611
ANKFY1	0.491532	0.824997	0.476324	1.4289	0.000384004	1.83343	1.31176	2.56254	0.411491	0.965067	0.726622	1.28176
HDGF	0.491885	1.20869	0.693606	2.1063	0.00358332	1.63411	1.16793	2.28638	0.720856	0.846448	0.637401	1.12406
MRPS21	0.491918	0.825542	0.47606	1.43158	0.00263756	0.601232	0.43002	0.840612	0.815575	0.578122	0.435284	0.767832
ERP44	0.492012	1.21242	0.700275	2.09912	5.31077e-08	2.49323	1.77512	3.50185	0.00955409	1.2247	0.920753	1.62899
ZCCHC8	0.492138	1.21366	0.700663	2.10225	0.000923307	1.77782	1.27341	2.48204	0.085815	1.06482	0.801832	1.41407
CHD1	0.492169	1.21472	0.700338	2.1069	2.56416e-05	2.07117	1.48247	2.89365	0.273514	1.0223	0.76982	1.35759
GPATCH4	0.492208	0.824786	0.476384	1.42799	0.65327	1.07921	0.772941	1.50683	0.768169	0.677576	0.509999	0.900216
GOT2	0.492276	1.21117	0.699551	2.09695	0.0286332	1.4455	1.03376	2.02125	0.661627	0.823652	0.620221	1.09381
ANP32B	0.492432	1.21303	0.700298	2.10118	0.563642	1.10273	0.789807	1.53962	0.097304	0.900088	0.677312	1.19614
FN1	0.492862	1.21063	0.698985	2.0968	3.25816e-05	2.02176	1.44399	2.8307	0.0517316	1.06912	0.804792	1.42026
HIST1H4E	0.492869	1.21185	0.699946	2.09814	0.00686336	1.58801	1.13687	2.21817	0.0521754	1.04999	0.790113	1.39535
NKAP	0.493698	1.21176	0.699891	2.09797	0.0137001	1.51945	1.08763	2.12273	0.4167	0.935014	0.703696	1.24237
RALY	0.4937	1.21006	0.698659	2.0958	0.0866101	0.746104	0.534397	1.04168	0.549283	0.674223	0.507664	0.89543
SEC24B	0.493798	0.825773	0.476777	1.43023	2.80947e-06	2.20883	1.57661	3.09457	0.700202	0.91836	0.691555	1.21955
KDM3B	0.493996	0.825846	0.476819	1.43036	0.000160654	1.89564	1.35486	2.65227	0.334738	0.954163	0.718472	1.26717
PRKAR2A	0.494356	1.20986	0.698542	2.09544	0.00414723	1.62597	1.16334	2.2726	0.0650113	1.09838	0.824889	1.46255
GTF3C3	0.494833	0.826541	0.476648	1.43328	0.000214271	1.87318	1.33911	2.62027	0.0985383	1.00392	0.755947	1.33322
DDX51	0.495115	0.826726	0.477503	1.43135	0.980228	0.995803	0.712841	1.39108	0.829542	0.753045	0.566993	1.00015
MRPL27	0.495154	0.826507	0.477205	1.43149	0.00419864	0.613746	0.439404	0.857262	0.808322	0.557456	0.419722	0.74039
MKI67	0.495643	1.20973	0.697628	2.09776	3.78329e-05	2.00362	1.42926	2.80878	0.199638	0.995994	0.749696	1.32321
DGCR8	0.496181	0.827135	0.476998	1.43429	1.36696e-05	2.13538	1.52891	2.9824	0.209165	1.04929	0.790156	1.3934
MRPL42	0.496257	1.20953	0.698353	2.09487	1.70773e-05	2.06617	1.47386	2.89652	0.467503	0.931185	0.701195	1.23661
PUF60	0.496405	0.826015	0.476857	1.43083	0.0270086	0.685948	0.491267	0.957778	0.403805	0.660624	0.497439	0.877344
SEPT6	0.496593	0.827572	0.477255	1.43503	2.36492e-05	2.0522	1.46524	2.87429	0.519431	0.850247	0.640259	1.1291
RPS6	0.496967	0.826153	0.476935	1.43107	0.000807807	0.566723	0.405342	0.792354	0.212123	0.497585	0.374408	0.661286
ALKBH7	0.497822	0.826778	0.477533	1.43144	0.000220113	0.533049	0.381253	0.745284	0.703452	0.526906	0.396677	0.69989
ESRP2	0.498069	0.830346	0.478887	1.43974	0.151909	1.27583	0.913848	1.78121	0.1077	0.971056	0.730753	1.29038
GEMIN6	0.498163	1.20796	0.697459	2.09213	0.907047	0.980384	0.701768	1.36962	0.395195	0.602213	0.453357	0.799946
C11orf58	0.49849	1.20827	0.697633	2.09266	0.000464898	1.80946	1.29292	2.53236	0.202882	1.00312	0.754774	1.33319
MRRF	0.499934	0.828188	0.477617	1.43608	0.0117398	1.53979	1.10262	2.15029	0.452509	0.894022	0.673234	1.18722
RAB9A	0.500227	1.20691	0.696856	2.09029	0.00474484	1.61227	1.15317	2.25414	0.489509	0.909205	0.684475	1.20772
ZNF816	0.500551	1.20666	0.695892	2.09232	8.15399e-07	2.29146	1.63105	3.21927	0.156701	1.02031	0.768121	1.35531
HSD17B10	0.501364	1.20602	0.696348	2.08873	0.073391	0.735734	0.526986	1.02717	0.491685	0.666824	0.502007	0.885753
PTCD3	0.50162	0.828539	0.47839	1.43498	0.000901194	1.75379	1.25388	2.453	0.479413	0.906208	0.682392	1.20343
MRPL48	0.501854	1.20833	0.697553	2.09313	0.136182	0.776697	0.556189	1.08463	0.463692	0.590473	0.444437	0.784493
RPS10	0.502857	0.828109	0.478051	1.4345	0.0114211	0.647625	0.463825	0.904259	0.775421	0.571707	0.430518	0.759201
ZC3H7B	0.503052	0.829266	0.478813	1.43622	0.196027	1.24483	0.891445	1.73831	0.783764	0.818985	0.616619	1.08776
PUS1	0.5037	0.829594	0.479005	1.43679	0.0717226	0.736195	0.527089	1.02826	0.510254	0.655871	0.493777	0.871176
CDKN2AIP	0.504195	1.2063	0.696735	2.08853	4.77092e-05	1.99882	1.42882	2.79622	0.318509	1.01197	0.761716	1.34445
ZNF418	0.504863	0.830714	0.479804	1.43827	0.0555915	0.722236	0.517002	1.00894	0.704222	0.592858	0.446186	0.787744
C19orf66	0.506319	0.831332	0.477153	1.44841	0.891992	1.02325	0.732898	1.42864	0.00170664	1.04233	0.783695	1.38632
ILF3	0.506567	0.830289	0.479559	1.43753	0.00255584	1.66816	1.19358	2.33142	0.405668	0.904399	0.681049	1.201
ZBTB12	0.506717	1.19939	0.690429	2.08354	0.0482959	1.39695	0.999893	1.95168	0.708616	0.844314	0.635709	1.12137
RBPMS2	0.507162	1.203	0.694621	2.08345	0.867176	0.972022	0.696015	1.35748	0.983644	0.693539	0.522242	0.921024
ZMYM4	0.507278	0.830376	0.479609	1.43768	9.97184e-06	2.11264	1.50844	2.95884	0.579197	0.920974	0.693526	1.22302
ZBTB6	0.507354	0.831504	0.479569	1.44171	0.00846856	1.55989	1.11461	2.18307	0.417042	0.871907	0.656484	1.15802
ARL4D	0.507419	0.832266	0.480017	1.44301	0.802164	1.04352	0.747136	1.45748	0.909097	0.716957	0.539884	0.952107
PSMC3	0.507784	0.830378	0.47961	1.43768	0.00476527	0.618123	0.442279	0.863882	0.265059	0.542609	0.408542	0.720671
RNGTT	0.508485	0.830819	0.479864	1.43845	0.0124371	1.52539	1.0898	2.13507	0.945335	0.790011	0.594901	1.04911
SNRPE	0.509014	0.831764	0.480409	1.44009	0.00394675	0.610375	0.436968	0.852596	0.0871344	0.465761	0.350164	0.61952
RREB1	0.509253	1.20295	0.694593	2.08337	0.0054337	1.60888	1.15166	2.24761	0.208166	0.991194	0.745967	1.31704
KIF2A	0.509795	1.20229	0.694214	2.08221	0.00071155	1.77572	1.26994	2.48295	0.853185	0.905592	0.681796	1.20285
UFL1	0.510346	0.832335	0.480057	1.44312	0.0292577	1.44684	1.03554	2.02151	0.324988	0.89662	0.675078	1.19087
LSM2	0.510611	1.20022	0.692252	2.08093	0.00249175	0.595307	0.426301	0.831316	0.151196	0.472181	0.355271	0.627563
ANKLE2	0.510668	0.832158	0.479954	1.44282	4.3167e-05	2.03732	1.45887	2.84514	0.0578643	1.11754	0.841466	1.48419
CARS	0.510855	0.831549	0.480285	1.43972	0.555797	0.904686	0.647959	1.26313	0.22402	0.798329	0.601035	1.06039
SUB1	0.511525	0.831583	0.480032	1.44059	0.0593634	0.72531	0.519355	1.01294	0.771772	0.662613	0.498957	0.879947
RPS6KA5	0.511823	0.832472	0.480681	1.44172	0.0542941	1.38473	0.991235	1.93442	0.616544	0.752198	0.566402	0.99894
RPS24	0.511974	0.831181	0.479803	1.43989	1.61614e-06	0.441364	0.315077	0.618267	0.106449	0.444157	0.334242	0.590218
HELZ2	0.512032	1.20135	0.693674	2.08056	1.5866e-08	2.59803	1.85097	3.64661	0.159573	1.10141	0.828913	1.46349
HLTF	0.512374	0.832736	0.480835	1.44218	2.70246e-05	2.03949	1.45733	2.85423	0.0980324	1.05813	0.796517	1.40566
TNRC6B	0.512639	0.833688	0.479911	1.44826	0.00710693	1.58407	1.13434	2.2121	0.448617	0.962816	0.724671	1.27922
DAZAP1	0.514854	1.20127	0.693425	2.08105	0.0638029	0.730055	0.522493	1.02007	0.304283	0.71652	0.539566	0.951508
HELLS	0.515828	1.20009	0.693141	2.07779	1.1554e-06	2.29788	1.64104	3.21762	0.348075	1.01711	0.765825	1.35086
EEF1A1	0.516149	0.833873	0.480621	1.44676	0.000465162	0.550044	0.393415	0.769032	0.668061	0.59102	0.44506	0.784849
MRPS27	0.516672	0.83434	0.481769	1.44493	0.502119	1.12039	0.802404	1.56438	0.605213	0.686403	0.516757	0.911743
RBM15B	0.516881	0.833682	0.481515	1.44341	0.00363386	1.63701	1.17112	2.28824	0.115226	1.02367	0.770038	1.36084
CWC15	0.516914	1.19963	0.692464	2.07824	0.0732187	1.35625	0.971381	1.89361	0.66732	0.83829	0.631264	1.11321
APC	0.517028	0.833816	0.481592	1.44365	0.133699	1.28938	0.923311	1.80059	0.949532	0.813859	0.612787	1.08091
RPS5	0.517762	0.83292	0.480085	1.44507	0.00072021	0.560626	0.401096	0.783607	0.641242	0.606466	0.456673	0.805393
FXR1	0.518728	1.19775	0.691616	2.07428	0.00155931	1.70613	1.21976	2.38644	0.234299	0.949901	0.715162	1.26169
SUGP2	0.518816	0.834188	0.480798	1.44732	0.201923	0.805263	0.576388	1.12502	0.465037	0.740887	0.557897	0.983896
LMAN1	0.518883	1.19834	0.692129	2.07477	3.44106e-05	2.01098	1.43547	2.81723	0.649078	0.904511	0.681129	1.20115
AGGF1	0.519195	0.834495	0.481983	1.44482	2.7286e-05	2.03107	1.4505	2.84403	0.845037	0.859607	0.647311	1.14153
POLR2G	0.520405	1.19657	0.690943	2.07223	0.0251561	0.683414	0.489354	0.954432	0.259141	0.708093	0.532995	0.940715
MATR3	0.521395	0.835782	0.482609	1.44741	0.000649391	1.78375	1.27491	2.49568	0.330022	0.941581	0.708936	1.25057
RAB1B	0.521433	1.19651	0.691074	2.07162	0.838555	1.03507	0.741274	1.44531	0.535618	0.799449	0.60159	1.06238
RBM5	0.52196	0.836152	0.482825	1.44804	0.516925	1.1165	0.799434	1.55932	0.0209638	0.982984	0.740095	1.30559
ENOX1	0.522273	0.837367	0.480761	1.45849	0.642319	1.08187	0.774721	1.5108	0.9065	0.73739	0.555222	0.979327
RPL22L1	0.522304	0.835987	0.482844	1.44742	9.21748e-06	0.466946	0.333742	0.653316	0.621106	0.494701	0.372442	0.657094
METTL4	0.522315	1.19682	0.691251	2.07215	1.16624e-05	2.10491	1.50404	2.94582	0.255455	0.993333	0.748	1.31913
HELZ	0.522531	0.836245	0.482879	1.4482	0.00113892	1.73213	1.238	2.42347	0.743518	0.86466	0.651118	1.14824
SRSF11	0.523764	1.19731	0.690071	2.07741	4.80163e-06	2.20657	1.57877	3.08402	0.105676	1.09372	0.823522	1.45256
ARFGAP3	0.524148	1.19571	0.690609	2.07024	3.27147e-05	2.02526	1.44643	2.8357	0.977335	0.871417	0.656207	1.15721
PINX1	0.52425	0.836248	0.482993	1.44787	0.17715	0.794144	0.568828	1.10871	0.616327	0.58502	0.440376	0.777173
ADSL	0.524398	0.83645	0.48311	1.44822	0.836837	1.03556	0.74129	1.44665	0.931193	0.686132	0.516685	0.911149
RPL41	0.524408	1.19536	0.690408	2.06964	0.0782201	0.740829	0.53054	1.03447	0.562269	0.584448	0.439975	0.776361
BRAT1	0.525437	0.836816	0.483013	1.44978	0.0552018	0.722783	0.517397	1.0097	0.675262	0.583637	0.439129	0.775699
MYCBP2	0.52551	0.837895	0.483327	1.45257	0.0139969	1.52094	1.08921	2.1238	0.935338	0.871834	0.656483	1.15783
MRPL51	0.525976	0.837607	0.483158	1.45209	0.0242144	0.682382	0.488483	0.953248	0.140949	0.516321	0.388361	0.686442
NUSAP1	0.52608	1.19404	0.68949	2.06779	2.82184e-07	2.37548	1.6922	3.33466	0.144219	1.06062	0.798312	1.40911
LEMD3	0.527355	0.837349	0.483628	1.44978	0.00234612	1.66836	1.19191	2.33527	0.428073	0.892357	0.671889	1.18517
PAK1IP1	0.528195	0.838259	0.484052	1.45166	0.063378	1.37096	0.981477	1.91501	0.531289	0.85758	0.645713	1.13896
RECQL	0.528333	1.19279	0.688778	2.06563	7.07094e-05	1.9515	1.39301	2.73391	0.459019	0.921832	0.694149	1.2242
ABCF3	0.528598	0.839178	0.484081	1.45476	0.101734	0.758042	0.542576	1.05907	0.367774	0.736295	0.554396	0.977874
TAF15	0.528852	1.19289	0.688522	2.06672	0.752041	1.05495	0.755375	1.47334	0.0348174	0.947066	0.713	1.25797
MRPS33	0.529263	1.19203	0.688343	2.0643	0.0834613	0.744226	0.533073	1.03902	0.858207	0.598932	0.450999	0.795388
NOLC1	0.529621	0.838699	0.484307	1.45241	0.00221599	1.68042	1.20224	2.3488	0.817445	0.851538	0.641207	1.13086
MTOR	0.529634	1.19442	0.688365	2.07252	1.47776e-06	2.29055	1.63699	3.20505	0.046397	1.14066	0.858606	1.51538
FTO	0.529696	0.83868	0.484297	1.45238	0.00209012	1.68322	1.20366	2.35385	0.994003	0.868622	0.653986	1.1537
METTL16	0.529821	0.838965	0.484463	1.45287	4.80712e-05	0.505526	0.360731	0.708441	0.175871	0.479915	0.360853	0.638259
DRG2	0.529988	0.839338	0.484175	1.45503	0.00137456	0.580119	0.41488	0.811169	0.553933	0.626999	0.472154	0.832628
VAPB	0.530155	0.840985	0.485142	1.45783	0.0128668	1.52126	1.08806	2.12692	0.472424	0.738508	0.556023	0.980882
NUP155	0.530613	0.838078	0.483732	1.45199	0.0204706	1.47702	1.05591	2.06609	0.828601	0.75723	0.57019	1.00563
RPL18	0.530617	0.838355	0.48389	1.45248	0.00251083	0.599206	0.42833	0.83825	0.964207	0.618577	0.465813	0.821439
CPEB4	0.530862	0.839218	0.48461	1.45331	0.01866	1.48718	1.06357	2.0795	0.953559	0.79835	0.60119	1.06017
SRSF3	0.531	1.19156	0.688073	2.06348	0.000378773	1.82945	1.30837	2.55806	0.274432	0.971671	0.731604	1.29051
CORO7	0.531155	1.18881	0.685797	2.06077	0.380283	0.861797	0.617259	1.20321	0.580594	0.625335	0.470768	0.830652
EIF3D	0.531356	0.839034	0.484599	1.4527	1.34085e-05	0.475051	0.339443	0.664835	0.26578	0.466279	0.350848	0.619689
PLRG1	0.531717	1.19129	0.687916	2.063	0.118237	1.30334	0.932689	1.82128	0.465492	0.699395	0.526573	0.928938
TP53RK	0.531809	1.19019	0.68658	2.06321	0.0114307	1.52885	1.09223	2.14003	0.367056	0.871273	0.655965	1.15725
RNMT	0.532118	0.839825	0.484461	1.45586	0.183442	0.798449	0.570995	1.11651	0.104905	0.566962	0.426195	0.754223
UBE2O	0.532153	0.840155	0.484655	1.45642	0.000252051	1.85583	1.32618	2.59702	0.241919	0.951515	0.716503	1.26361
SNRPC	0.532425	1.19079	0.687628	2.06212	0.765164	0.95066	0.680816	1.32746	0.619854	0.727304	0.547617	0.965951
SUPT4H1	0.532535	0.839294	0.484748	1.45316	0.573279	1.10033	0.786672	1.53906	0.627046	0.741639	0.55828	0.985218
CORO1B	0.534053	1.18847	0.685605	2.06017	0.205966	0.807312	0.578146	1.12732	0.285984	0.761533	0.573257	1.01165
RSF1	0.534424	0.841337	0.485349	1.45843	0.0136576	1.51806	1.08626	2.1215	0.286612	0.93783	0.705849	1.24605
MAEL	0.534613	0.841214	0.485771	1.45674	0.0490713	1.39662	0.999945	1.95067	0.691387	0.832032	0.626554	1.1049
AP3B1	0.535004	1.19042	0.687078	2.0625	0.397377	1.1549	0.827115	1.61258	0.0186009	0.954237	0.718218	1.26782
TJP2	0.535191	0.840698	0.485471	1.45585	0.943611	1.01211	0.72489	1.41314	0.694934	0.75896	0.571522	1.00787
IBTK	0.535991	0.84135	0.485357	1.45845	0.161525	0.788444	0.564397	1.10143	0.768656	0.658524	0.495663	0.874895
NGDN	0.536676	0.841496	0.485443	1.4587	0.0301129	0.692003	0.495435	0.96656	0.34601	0.545595	0.410543	0.725073
HIST1H4C	0.53798	1.18827	0.686302	2.0574	0.788006	1.04659	0.749492	1.46145	0.58872	0.805447	0.60652	1.06962
AATF	0.538194	1.18684	0.684682	2.0573	0.00384057	0.61025	0.436739	0.852696	0.383653	0.512883	0.385787	0.68185
ZC3H7A	0.538216	0.841729	0.486071	1.45762	0.0226908	1.47644	1.05748	2.06139	0.00613489	1.12329	0.845181	1.4929
SNRPA1	0.538559	0.841797	0.486189	1.4575	0.000273859	0.539171	0.385296	0.754497	0.705594	0.616002	0.463842	0.818075
PEX7	0.539085	0.842484	0.48651	1.45892	0.302006	1.19108	0.853021	1.66311	0.754651	0.803879	0.605287	1.06763
DUT	0.539481	0.842448	0.485104	1.46302	0.646305	1.08107	0.774337	1.50932	0.892317	0.710479	0.534921	0.943653
BRD4	0.539802	1.18752	0.685865	2.0561	2.96058e-05	2.03216	1.45219	2.84376	0.110007	1.07052	0.805611	1.42253
MRPL9	0.539831	1.18701	0.685464	2.05553	0.814521	0.960875	0.688087	1.34181	0.779919	0.650368	0.489709	0.863735
MED12	0.540787	1.18812	0.685734	2.05858	0.00207393	1.6954	1.214	2.36769	0.0911978	1.05071	0.790905	1.39586
[truncated: 1,405 more rows]
